# Supplementary material for: Thermoneutrality and severe malaria: investigating the effect of warmer environmental temperatures on the inflammatory response and disease progression
Source: Front Immunol. 2023 Jun 7;14:1128466. doi: 10.3389/fimmu.2023.1128466 (PMC10283000; doi:10.3389/fimmu.2023.1128466)
Supplement: Supplementary Table 1 — Mouse monitoring data for mice at TT and ST during acclimatization phase. Cabinet temperature, cage location in cabinet, and cage temperature were monitored twice a week and food/water intake and body weights were monitored once per week during a three-week acclimatization phase. By monitoring cage temperatures twice per week at different time points, we ensured that animals were always exposed to the temperature of their assigned exposure group. [file Table_1.xlsx]

## Sheet: Cage change days
Supplementary Table 1. Mouse monitoring data
Cage temperatures are in yellow
Time is in green
Cabinet temperature is in blue
Date	2020-08-10		Days passed	5
Time	13:30:00
Exposure group	TT
Cabinet temperature	28 (outside)/27.6 (inside)					time: 2:45 PM				time: 2:45 PM				Time: 2:45 PM
						Date: 13/10			2020-08-10	Date:13/10			2020-08-10	Date: 13/10					Averages
	Source	Mouse ID	Cage location	Cage T (˚C)	Initial food (g)	Remainder food (g)	Food consumption (g)	Food consumption rate (g/day)	Water old (g)	Water left (g)	Water Consumption (g)	Water consumption rate/ day (g)	Body weight (g)	New BW (g)	Growth (g)	growth rate/day (g)	FCR		Food consumption rate (g/day)	Water consumption rate (g/day)	Growth rate (g/day)	FCR
	1143311	1143844	A1	29	976	945	31	6.2	367	341	26	5.2	16	18	2	0.4	15.5		5.6	4.7875	0.7	9.64278
	1143311	1143858	A2	29.5	974	951	23	4.6	377	355	22	4.4	15	16	1	0.2	23
	1143311	1143857	A3	29.7	996	973	23	4.6	375	354	21	4.2	10	15	5	1	4.6
	1143311	56	A4	30.2	1005	983	22	4.4	382	363	19	3.8	13	15	2	0.4	11
	1143311	55	B1	30	1017	985	32	6.4	372	343	29	5.8	14	18	4	0.8	8
	1143313	54	B2	30	995	964	31	6.2	378	356	22	4.4	16	19	3	0.6	10.3333
	1143313	53	B3	30.5	1028	995	33	6.6	371	340	31	6.2	16	19	3	0.6	11
	1143313	52	B4	31.5	997	965	32	6.4	377	356	21	4.2	13	16	3	0.6	10.6667
	1143313	51	C1	30.2	1012	986	26	5.2	377	355	22	4.4	11	14	3	0.6	8.66667
	1143313	50	C2	30	1017	985	32	6.4	371	344	27	5.4	10	18	8	1.6	4
	1143312	49	C3	29.5	1011	980	31	6.2	379	357	22	4.4	10	18	8	1.6	3.875
	1143312	48	C4	30.5	1015	982	33	6.6	379	359	20	4	14	18	4	0.8	8.25
	1143312	47	D1	27	952	922	30	6	374	349	25	5	14	18	4	0.8	7.5
	1143312	46	D2	27.5	933	920	13	2.6	378	353	25	5	13	17	4	0.8	3.25
	1143312	45	D3	27.7	977	947	30	6	369	343	26	5.2	15	17	2	0.4	15
	1143308??	827288	D4	28.5	995	969	26	5.2	375	350	25	5	15	15	0	0	N/A
Date	2020-08-10		Days passed	5
Time	18:00:00
Weight of empty food cage (g)	258.5
Exposure group	ST
					Time: 4:45 PM				Time: 4:45 PM				Time: 4:45 PM
					Date: 13/10				Date: 13/10				Date: 13/10
	1143310	Mouse ID	Cage T ˚C	Initial food (g)	Food remaining (g)	Food consumption (g)	Food consumption rate (g/day)	Water given (g)	Water left (g)	Water Consumption (g)	Water consumption rate/ day (g)	Body weight (g)	New BW	Growth (g)	GR (g/day)	FCR			Averages
	1143310	1144224	21.5	594.9	567.4	27.5	5.5	199.4	181.8	17.6	3.52	14.5	15.8	1.3	0.26	21.1538			Food consumption rate (g/day)	Water consumption rate (g/day)	Growth rate (g/day)	FCR
	1143310	1144225	20.7	523	508.6	14.4	2.88	196.4	178	18.4	3.68	13.6	14.3	0.7	0.14	20.5714			4.208	3.79733	0.174133	9.88864
	1143310	26	21	576.7	557	19.7	3.94	196.7	182	14.7	2.94	14.6	15.4	0.8	0.16	24.625
	1143310	28	20.8	542	520.6	21.4	4.28	199.5	186.2	13.3	2.66	14.3	13.75	-0.55	-0.11	-38.9091
	1143309	27	21	584.4	559.4	25	5	195.9	176.7	19.2	3.84	15.3	16.5	1.2	0.24	20.8333
	1143309	29	21	573	548.9	24.1	4.82	195.9	179.9	16	3.2	14.53	15.6	1.07	0.214	22.5234
	1143309	23	20.5	546	522.3	23.7	4.74	195.6	136.9	58.7	11.74	15.2	15.65	0.45	0.09	52.6667
	1143309	31	20.9	545	522.5	22.5	4.5	203.5	189.1	14.4	2.88	14.2	14.8	0.6	0.12	37.5
	1143309	32	21.1	553.2	529.5	23.7	4.74	193.2	177.6	15.6	3.12	15.2	14.52	-0.68	-0.136	-34.8529
	1143308	33	21.2	546.5	523.9	22.6	4.52	195.1	179.3	15.8	3.16	12	14.55	2.55	0.51	8.86275
	1143308	34	21.4	591.9	566.9	25	5	193.7	180.7	13	2.6	14.5	14.5	0	0	N/A
	1143308	35	21.2	569.9	546.1	23.8	4.76	187.7	173.1	14.6	2.92	12.8	14.33	1.53	0.306	15.5556
	1143308	36	21.4	545.9	533.3	12.6	2.52	187.7	171.9	15.8	3.16	14.3	13.84	-0.46	-0.092	-27.3913
	1143308	37	21.8	558.8	554.7	4.1	0.82	192.1	172	20.1	4.02	13.4	16.1	2.7	0.54	1.51852
		38	21.3	585.6	560.1	25.5	5.1	194.6	177	17.6	3.52	13.6	15.45	1.85	0.37	13.7838
Date	13/10/20
Time	14:45:00		Days	6
Weight of empty food cage
Exposure group	TT
Cabinet temperature	28 (outside)/27.8 ˚C (in)
						Time: 9-11 AM				Time: 9-11 AM				Time: 9-11 AM
						Date: 19/10				Date: 19/10				Date: 19/10					Averages
		Mouse ID	Cage location	Cage T (˚C)	Food given (kg)	Food left (g)	Food consumption (g)	Food consumption rate (g/day)	Water given (g)	Water left (g)	Water consumption (g)	Water consumption rate )g/day)	Body Weight (g)	New BW (g)	BW difference	Growth rate (g/day)	FCR		Food consumption rate (g/day)	Water consumption rate (g/day)	Growth rate (g/day)	FCR
		45	A1	27	1002	969	33	5.5	372	344	28	4.66667	17	18	1	0.166667	33		4.8125	4.27083	0.145833	14.85
		27288	A2	28	889	852	37	6.16667	379	353	26	4.33333	15	17	2	0.333333	18.5
		47	A3	27	935	914	21	3.5	382	357	25	4.16667	18	19	1	0.166667	21
		46	A4	28	869	846	23	3.83333	381	359	22	3.66667	17	17	0	0	N/A
		57	B1	31	1020	996	24	4	375	352	23	3.83333	15	17	2	0.333333	12
		56	B2	31	903	876	27	4.5	377	351	26	4.33333	15	17	2	0.333333	13.5
		44	B3	29	970	944	26	4.33333	365	340	25	4.16667	18	19	1	0.166667	26
		58	B4	30	992	960	32	5.33333	375	353	22	3.66667	16	16	0	0	N/A
		53	C1	30	992	963	29	4.83333	366	341	25	4.16667	19	18	-1	-0.166667	-29
		52	C2	31	938	907	31	5.16667	374	347	27	4.5	16	18	2	0.333333	15.5
		55	C3	29	942	911	31	5.16667	376	344	32	5.33333	18	18	0	0	N/A
		54	C4	30	935	901	34	5.66667	373	350	23	3.83333	19	19	0	0	N/A
		49	D1	30	923	896	27	4.5	378	354	24	4	18	18	0	0	N/A
		48	D2	31	871	844	27	4.5	373	351	22	3.66667	18	18	0	0	N/A
		51	D3	30	962	929	33	5.5	377	348	29	4.83333	14	17	3	0.5	11
		50	D4	29	879	852	27	4.5	372	341	31	5.16667	18	19	1	0.166667	27
Date	13/10/20
Time	16:45:00		Days	6
Weight of empty food cage	255.8 g
Exposure group	ST
					Time: 1-3 PM				Time: 1-3 PM				Time: 1-3 PM
					Date: 19/10				Date: 19/10				Date: 19/10						Averages
		Mouse ID	Cage T (˚C)	Food given (g)	Food left (g)	Food eaten (g)	Food consumption rate (g/day)	Water given (g)	Water left (g)	Water drank (g)	Water consumption rate (g/day)	Body Weight (g)	New BW	BW Difference	Growth rate (g/day)	FCR	extra		Food consumption rate (g/day)	Water consumption rate (g/day)	Growth rate (g/day)	FCR
		24	21	573.5	547.3	26.2	4.36667	194.8	Blank	Blank	N/A	15.8	15.6	-0.2	-0.0333333	-131			4.86889	3.34048	0.105667	53.5935
		25	21	594.3	570.4	23.9	3.98333	193.5	166.4	27.1	4.51667	14.3	14.6	0.3	0.05	79.6667
		26	22	602.9	574.9	28	4.66667	196	175.9	20.1	3.35	15.4	16.9	1.5	0.25	18.6667
		28	22	565.5	489.8	75.7	12.6167	196.6	176.8	19.8	3.3	13.75	14.6	0.85	0.141667	89.0588
		27	22	566.2	543.1	23.1	3.85	188.7	168.9	19.8	3.3	16.5	16.5	0	0	N/A	changed bag/cage 20/10 1 pm bag weight: 381.4g
		29	21	550	523.6	26.4	4.4	194.9	171.6	23.3	3.88333	15.6	16	0.4	0.0666667	66
		23	21	560.2	508.9	51.3	8.55	192.8	175.7	17.1	2.85	15.65	15.8	0.15	0.025	342
		31	22	584.2	563.6	20.6	3.43333	189.3	172.5	16.8	2.8	14.8	15.6	0.8	0.133333	25.75
		32	21	585.5	561.9	23.6	3.93333	195.7	178.2	17.5	2.91667	14.52	15.2	0.68	0.113333	34.7059
		33	21	593.3	570.1	23.2	3.86667	191.1	171.4	19.7	3.28333	14.55	16.2	1.65	0.275	14.0606
		34	22	557	541.5	15.5	2.58333	198.3	182.3	16	2.66667	14.5	14.5	0	0	N/A
		35	22	561.8	536.9	24.9	4.15	192.7	172.5	20.2	3.36667	14.33	14.8	0.47	0.0783333	52.9787
		36	22	545.4	521.4	24	4	195.5	177.5	18	3	13.84	15.3	1.46	0.243333	16.4384
		37	21	579.7	549.1	30.6	5.1	194.5	171.1	23.4	3.9	16.1	17.2	1.1	0.183333	27.8182
		38	22	561.8	540.6	21.2	3.53333	194.1	172.3	21.8	3.63333	15.45	15.8	0.35	0.0583333	60.5714
Date	19/10/20	days	7
Time	9-11 AM
Weight of empty food cage
Exposure group	TT
Cabinet Temperature	31 ˚C (out)	30.4 ˚C (in)	24.8 humidity
						Time: 10 AM				Time: 10AM				Time: 10 AM
						Date: 26/10				Date: 26/10				Date: 26/10					Averages
		Mouse ID	Cage location	Cage T (˚C)	Food given (g)	Food left (g)	Food eaten (g)	Food consumption rate (g/day)	Water given (g)	Water left (g)	Water drank (g)	Water consumption rate (g/ day)	Body weight	New BW	Growth (g)	Growth rate (g/ day)	FCR		Food consumption rate (g/day)	Water consumption rate (g/day)	Growth rate (g/day)	FCR
		53	D3	28	963	943	20	2.85714	374	345	29	4.14286	18	19	1	0.142857	20		2.41964	5.00893	0.1875	11.8462
		52	D4	31	907	895	12	1.71429	366	326	40	5.71429	18	20	2	0.285714	6
		55	D1	28	911	889	22	3.14286	362	315	47	6.71429	18	20	2	0.285714	11
		54	D2	27	901	880	21	3	365	333	32	4.57143	19	19	0	0	N/A
		49	A3	33	896	875	21	3	364	330	34	4.85714	18	20	2	0.285714	10.5
		48	A4	33	844	826	18	2.57143	358	328	30	4.28571	18	18	0	0	N/A
		51	A1	31	929	918	11	1.57143	368	343	25	3.57143	17	18	1	0.142857	11
		50	A2	31	852	834	18	2.57143	372	334	38	5.42857	19	20	1	0.142857	18
		45	B3	31	969	951	18	2.57143	374	316	58	8.28571	18	19	1	0.142857	18
		88	B4	33	852	852	0	0	371	339	32	4.57143	17	19	2	0.285714	0
		47	B1	32	914	892	22	3.14286	367	333	34	4.85714	19	20	1	0.142857	22
		46	B2	31	846	830	16	2.28571	363	325	38	5.42857	17	19	2	0.285714	8
		57	C3	30	996	975	21	3	364	337	27	3.85714	17	19	2	0.285714	10.5
		56	C4	33	876	855	21	3	360	326	34	4.85714	17	19	2	0.285714	10.5
		44	C1	30	944	931	13	1.85714	376	347	29	4.14286	19	19	0	0	N/A
		58	C2	30	960	943	17	2.42857	368	334	34	4.85714	16	18	2	0.285714	8.5
Date	20/19/10
Time	1-3 PM
Weight of empty food cage
Exposure group	ST				Time: 1 PM				Time: 1 PM				Time: 1 PM
					Date: 26/10				Date: 26/10				Date: 26/10						Averages
		Mouse ID	Cage T (˚C)	Food given (g)	Food left (g)	Food eaten (g)	Food consumption rate (g/day)	Water given (g)	Water left (g)	Water drank (g)	Water consumption rate (g/day)	BW	New BW	BW Difference	Growth rate (g/day)	FCR	Notes		Food consumption rate (g/day)	Water consumption rate (g/day)	Growth rate (g/day)	FCR
		1144224	21	547.3	523	24.3	3.47143	195.5	167.9	27.6	3.94286	15.6	17.26	1.66	0.237143	14.6386			3.10952	3.48111	0.241524	14.093
		25	21	570.4	550	20.4	2.91429	194.2	175.2	19	2.71429	14.6	15.73	1.13	0.161429	18.0531
		26	21	574.9	547.6	27.3	3.9	193.4	164.7	28.7	4.1	16.9	19.86	2.96	0.422857	9.22297
		28	23	489.8	515.9	-26.1	-3.72857	194.2	173	21.2	3.02857	14.6	16.1	1.5	0.214286	-17.4
		27	22	543.1	518.3	24.8	3.54286	196.2	169.3	26.9	3.84286	16.5	18.8	2.3	0.328571	10.7826
		29	23	523.6	496.7	26.9	3.84286	194.3	170	24.3	3.47143	16	17.67	1.67	0.238571	16.1078
		23	23	508.9	484.7	24.2	3.45714	190.2	169.1	21.1	3.01429	15.8	17.55	1.75	0.25	13.8286
		1144231	21	563.6	539.8	23.8	3.4	184.8	163.9	20.9	2.98571	15.6	17.56	1.96	0.28	12.1429
		32	21	561.9	537.2	24.7	3.52857	381.4	360.9	20.5	3.41667	15.2	16.52	1.32	0.188571	18.7121	changed bag/cage 20/10 1 pm bag weight: 381.4g	Days	6
		33	23	570.1	543.4	26.7	3.81429	193.4	166.6	26.8	3.82857	16.2	17.73	1.53	0.218571	17.451
		34	21	541.5	516.4	25.1	3.58571	199.3	177.8	21.5	3.07143	14.5	16.1	1.6	0.228571	15.6875
		35	23	536.9	512.9	24	3.42857	203	176.8	26.2	3.74286	14.8	16.75	1.95	0.278571	12.3077
		36	23	521.4	496.6	24.8	3.54286	198.3	177.2	21.1	3.01429	15.3	17.02	1.72	0.245714	14.4186
		37	21	549.1	520.5	28.6	4.08571	190.6	163.4	27.2	3.88571	17.2	17.95	0.75	0.107143	38.1333
		38	22	540.6	513.6	27	3.85714	192.1	163	29.1	4.15714	15.8	17.36	1.56	0.222857	17.3077
Date	20/26/10		Days (PbA)	7
Time	10:00:00		Day (IR)	4
Weight of empty food cage
Exposure group	TT
Cabinet Temperature	30°C/29.9°C					Time: 10 AM				Time: 2:45 PM				Time: 2:45 PM
						Date: 2/11				Date: 30/10 -2/11				Date: 30/10 - 2/11					Averages
		Mouse ID	Cage location	Cage T (˚C)	Food given (g)	Food left (g)	Food eaten (g)	Food consumption rate (g/day)	Water given (g)	Water left (g)	Water drank (g)	Water consumption rate (g/day)	BW	New BW	BW difference	Growth rate (g/day)	FCR		Food consumption rate (g/day)	Water consumption rate (g/day)	Growth rate (g/day)	FCR
		44	B3	30	931				379	362	17	4.25	19	19	0	0			2.77551	4.59152	0.00669643	19.1
		58	B4	31	943	920	23	3.28571	359	339	20	2.85714	18	19	1	0.142857	23
		57	B1	31	975	956	19	2.71429	357	351	6	0.857143	19	19	0	0	N/A
		56	B2	33	855	842	13	1.85714	386	354	32	4.57143	19	19	0	0	N/A
		54	C3	31	880	856	24	3.42857	377	344	33	4.71429	19	20	1	0.142857	24
		55	C4	31	889	868	21	3	375	338	37	5.28571	20	21	1	0.142857	21
		53	C1	32	943	924	19	2.71429	383	347	36	5.14286	19	20	1	0.142857	19
		52	C2	33	895	878	17	2.42857	356	347	9	1.28571	20	22	2	0.285714	8.5
		51	D3	31	918				379	360	19	4.75	18	17	-1	-0.25
		50	D4	31	834				381	355	26	6.5	20	20	0	0
		49	D1	31	875				385	367	18	4.5	20	19	-1	-0.25
		48	D2	31	826				384	365	19	4.75	18	19	1	0.25
		47	A3	28	892				382	361	21	5.25	20	20	0	0
		46	A4	27	830				385	367	18	4.5	19	19	0	0
		45	A1	28	951				384	359	25	6.25	19	19	0	0
		88	A2	31	852				387	355	32	8	19	17	-2	-0.5
Date	20/26/10
Time	13:00:00
Exposure group	ST
					Time: 10 AM				Time: 2:45 PM				Time: 2:45 PM
					Date: 2/11				Date: 30/10 -2/11				Date: 30/10-2/11					Averages
		Mouse ID	Cage T (˚C)	Food given (g)	Food left (g)	Food eaten (g)	Food consumption rate (g/day)	Water given (g)	Water left (g)	Water drank (g)	Water consumption rate (g/day)	BW	New BW	BW Difference	Growth rate (g/day)	FCR		Food consumption rate (g/day)	Water consumption rate (g/day)	Growth rate (g/day)	FCR
		24	20	523				189.5	176.21	13.29	3.3225	17.26	18.5	1.24	0.31			3.9	3.5845	0.120167	19.1162
		25	20	550				189.7	176.5	13.2	3.3	15.73	16.3	0.57	0.1425
		26	20	547.6				197.8	179.85	17.95	4.4875	19.86	18.8	-1.06	-0.265
		28	21	515.9				193.6	180.92	12.68	3.17	16.1	16.65	0.55	0.1375
		27	21	518.3				201.4	187.23	14.17	3.5425	18.8	18.8	0	0
		29	20	496.7				194.8	180.83	13.97	3.4925	17.67	18.6	0.93	0.2325
		23	21	484.7				192.4	180.7	11.7	2.925	17.55	16.85	-0.7	-0.175
		31	21	539.8				187.3	175.59	11.71	2.9275	17.56	17.33	-0.23	-0.0575
		32	20	537.2				197.1	183.5	13.6	3.4	16.52	16.95	0.43	0.1075
		33	21	543.4	517	26.4	3.77143	200.5	174.4	26.1	3.72857	17.73	18.7	0.97	0.138571	27.2165
		34	20	516.4	490.1	26.3	3.75714	190.3	168.6	21.7	3.1	16.1	17.3	1.2	0.171429	21.9167
		35	20	512.9	486.2	26.7	3.81429	198.2	167.3	30.9	4.41429	16.75	18	1.25	0.178571	21.36
		36	20	496.6	470.1	26.5	3.78571	189.7	167.2	22.5	3.21429	17.02	18.9	1.88	0.268571	14.0957
		37	21	520.5	491.7	28.8	4.11429	192.8	163	29.8	4.25714	17.95	19.4	1.45	0.207143	19.8621
		38	20	513.6	484.5	29.1	4.15714	191	159.6	31.4	4.48571	17.36	20.2	2.84	0.405714	10.2465

## Sheet: Cage switch data
Cage switch data
Cage temperatures are in yellow
Time is in green
Cabinet temperature is in blue
TT	Date	2020-10-16	Time	13:30:00	Cabinet temp (in)	27.5	Cabinet temp( out)	28	Humidity	?	ammonia	?
Mouse ID	Cage location (old)	Cage location (new)	Cage T
51	D3	A1	27
50	D4	A2	29
49	D1	A3	27
48	D2	A4	27
47	A3	B1	29
46	A4	B2	29
45	A1	B3	29
88	A2	B4	28
44	B3	C1	29
58	B4	C2	29
57	B1	C3	29
56	B2	C4	29
55	C3	D1	29
54	C4	D2	30
53	C1	D3	29
52	C2	D4	29
ST	Date	2020-10-16	Time	14:00:00
Mouse ID	Cage location	Cage T
24	1	21
25	2	21
26	3	20
28	4	22
27	5	20
29	6	20
23	7	22
31	8	21
32	9	21
33	10	21
34	11	20
35	12	21
36	13	20
37	14	20
38	15	21
TT	Date	2020-10-23	Time	12:00:00	Cabinet temp (in)	29.9	Cabinet temp( out)	30	Humidity	12:00:00	ammonia	low
Mouse ID	Cage location (old)	Cage location (new)	Cage T
53	A1	B3	31
52	A2	B4	31
55	A3	B1	31
54	A4	B2	31
49	B1	C3	31
48	B2	C4	31
51	B3	C1	31
50	B4	C2	31
45	C1	D3	30
88	C2	D4	31
47	C3	D1	31
46	C4	D2	31
57	D1	A3	28
56	D2	A4	27
44	D3	A1	28
58	D4	A2	30
ST	Date	2020-10-23	Time	15:30:00
Mouse ID	Cage location	Cage T
24	1	21
38	2	21
37	3	20
36	4	21
35	5	21
34	6	21
33	7	21
32	8	21
31	9	21
30	10	21
29	11	21
27	12	22
28	13	21
26	14	22
25	15	21
TT	Date	2020-10-29	Time	13:00:00	Cabinet temp (in)	26.8	Cabinet temp( out)	27	Humidity	?	ammonia	low
Mouse ID	Cage location (old)	Cage location (new)	Cage T
45	A1	B3	28
88	A2	B4	28
47	A3	B1	28
46	A4	B2	29
57	B1	C3	28
56	B2	C4	29
44	B3	C1	28
58	B4	C2	28
53	C1	D3	28
52	C2	D4	28
54	C3	D1	28
55	C4	D2	29
49	D1	A3	27
48	D2	A4	27
51	D3	A1	26
50	D4	A2	27
ST	Date	2020-10-29	Time	14:15:00
Mouse ID	Cage location	Cage T
31	1	20
30	2	20
29	3	21
27	4	21
28	5	21
26	6	21
25	7	21
24	8	21
38	9	21
37	10	20
36	11	21
35	12	21
34	13	21
33	14	21
32	15	21
