# Supplementary material for: Thermoneutrality and severe malaria: investigating the effect of warmer environmental temperatures on the inflammatory response and disease progression
Source: Front Immunol. 2023 Jun 7;14:1128466. doi: 10.3389/fimmu.2023.1128466 (PMC10283000; doi:10.3389/fimmu.2023.1128466)
Supplement: Supplementary Table 2 — RNAseq differential expression analysis for peritoneal cavity cells recovered following intra-peritoneal injection of C57B6 mice housed at ST or TT with PBS, nHZ, or L. major. The transcriptome of peritoneal cells from mice housed at sub-optimal (ST) or thermoneutral temperature (TT) and injected with either PBS, 1 mg of native hemozoin (nHZ), or 108 L. major (Lm) promastigotes was assessed by RNA-seq. [file Table_2.xlsx]

## Sheet: Sheet1
Supplemental Table S2: RNAseq differential expression analysis for PEC cells recovered following IP injection of B6 mice with PBS, nHZ, or L. major in mice housed at ST or TT
	PBS ST vs PBS TT					HZ vs PBS (ST)					Lm vs PBS (ST)					Hz vs PBS (TT)					Lm vs PBS (TT)					Hz ST vs Hz TT					Lm ST vs Lm TT					Number of reads in counts per million (CPM)
Genes	FC	log2FC	p-value	FDR	Significance(FC>=+/-2 FDR<=0.001) (PBS_TT_vs_PBS_ST)	FC	log2FC	p-value	FDR	Significance(FC>=+/-2 FDR<=0.001) (PBS_ST_vs_HZ_ST)	FC	log2FC	p-value	FDR	Significance(FC>=+/-2 FDR<=0.001) (PBS_ST_vs_Lm_ST)	FC	log2FC	p-value	FDR	Significance(FC>=+/-2 FDR<=0.001) (PBS_TT_vs_HZ_TT)	FC	log2FC	p-value	FDR	Significance(FC>=+/-2 FDR<=0.001) (PBS_TT_vs_Lm_TT)	FC	log2FC	p-value	FDR	Significance(FC>=+/-2 FDR<=0.001) (HZ_TT_vs_HZ_ST)	FC	log2FC	p-value	FDR	Significance(FC>=+/-2 FDR<=0.001) (Lm_TT_vs_Lm_ST)	PBS_TT_1	PBS_TT_2	HZ_TT_1	HZ_TT_2	HZ_TT_3	Lm_TT_1	Lm_TT_2	Lm_TT_3	PBS_ST_1	PBS_ST_2	PBS_ST_3	HZ_ST_1	HZ_ST_2	HZ_ST_3
Olfm4	0.0406773	-4.61963	0.02964	0.157714	0	1024.4	10.0006	1.9028e-21	7.42365e-19	1	15534.4	13.9232	7.55112e-47	9.16539e-44	1	29.1383	4.86485	4.02282e-11	2.52559e-09	1	503.481	8.97579	1.25941e-27	1.93771e-25	1	1.10851	0.148623	0.756725	0.941289	0	1.34769	0.430493	0.334469	1	0	0	0.153389	2.43149	2.75455	3.05926	52.3362	18.0535	73.2239	0	0	0	4.87676	1.23342	3.01853
Ankrd22	0.0322153	-4.95611	0.0113651	0.101932	0	376.54	8.55666	5.20274e-10	1.7275e-08	1	2003.09	10.968	1.60535e-18	3.5428e-17	1	5.07466	2.34331	0.0108597	0.0438565	0	86.216	6.42988	2.9457e-10	3.2869e-09	1	1.85496	0.891388	0.182382	0.704283	0	0.805246	-0.312498	0.624584	1	0	0	0.204519	0.660405	0.864172	0.268946	9.45063	5.27225	16.2199	0	0	0	2.53884	0.370026	0.434172
Rhov	0.0298435	-5.06644	0.00723311	0.0834367	0	357.739	8.48276	1.59137e-13	1.16672e-11	1	6350.52	12.6327	4.05976e-36	9.85529e-34	1	12.6477	3.6608	7.5831e-07	1.48189e-05	1	273.876	8.09738	7.64676e-23	5.76091e-21	1	0.654466	-0.611611	0.220978	0.729977	0	0.744646	-0.425374	0.365297	1	0	0.0855201	0.153389	2.13131	1.29626	1.44558	44.7305	14.0593	47.4408	0	0	0	1.93609	0.41114	0.826994
Il1f9	0.158694	-2.65568	0.000212835	0.0181362	0	157.004	7.29465	6.48016e-20	1.5389e-17	1	1028.68	10.0066	1.45623e-29	1.28289e-27	1	29.1172	4.8638	8.81587e-09	2.98157e-07	1	163.058	7.34924	1.36895e-14	3.0457e-13	1	0.85447	-0.226898	0.703918	0.923454	0	1.00147	0.00211732	0.997193	1	0	0.17104	7.59276	103.894	103.052	135.213	690.875	494.233	731.395	1.00481	0.544799	0.389005	143.673	45.1432	103.54
Chil4	3.44336	1.78382	1	1	0	141.638	7.14606	5.88417e-08	1.22436e-06	1	662.293	9.37133	3.22268e-11	2.68123e-10	1	18.2051	4.18627	0.185829	0.345532	0	960.601	9.90779	5.06507e-07	3.18176e-06	1	25.3869	4.66601	1.23254e-05	0.0149604	0	1.99418	0.995797	0.253187	1	0	0	0	0	0.189038	0	3.46398	2.55624	7.40677	0	0	0.0194503	4.23749	0.082228	0.930368
Gm5483	0.670042	-0.577677	0.910653	0.957183	0	124.688	6.96218	3.10549e-15	2.92451e-13	1	520.21	9.02295	5.35581e-22	1.81136e-20	1	34.9032	5.12529	1.27634e-07	3.03764e-06	1	509.105	8.99182	3.05451e-16	8.75785e-15	1	2.34705	1.23085	0.0475574	0.515101	0	0.681092	-0.554079	0.359354	1	0	0	0.102259	2.31142	1.43128	2.92479	15.1361	21.728	61.5668	0	0.0573473	0.0389005	11.6896	1.43899	2.50166
Cxcl10	1.391	0.476124	0.510752	0.705252	0	115.709	6.85435	3.62048e-26	3.59547e-23	1	728.844	9.50947	3.02144e-40	1.26947e-37	1	120.451	6.91231	2.68696e-18	8.99875e-16	1	725.832	9.50349	1.05181e-27	1.64142e-25	1	1.33293	0.414597	0.392593	0.81796	0	1.39347	0.478684	0.323155	1	0	0.17104	0.306778	27.3468	28.8957	34.257	177.341	309.305	60.723	0.430632	0.172042	0.447356	20.0367	44.3415	56.2562
AA467197	1.24637	0.317727	0.513928	0.707161	0	105.489	6.72096	6.77728e-36	3.70175e-32	1	166.494	7.37932	4.44405e-41	2.42734e-38	1	141.935	7.14908	1.3994e-28	7.64354e-25	1	205.313	7.68168	2.8414e-31	6.89766e-29	1	0.923295	-0.115137	0.764806	0.944483	0	1.00836	0.0120119	0.976568	1	0	0	0.383473	19.632	20.5781	55.2684	43.9775	50.6455	43.9718	0.574176	0.200715	0.194503	35.1237	28.1631	24.8305
Irg1	0.44828	-1.15753	0.0444232	0.195126	0	103.025	6.68684	7.09719e-24	4.30721e-21	1	207.535	7.69721	1.31844e-28	9.8648e-27	1	46.271	5.53204	2.68926e-13	2.90866e-11	1	83.6544	6.38637	6.14374e-16	1.6948e-14	1	0.997956	-0.00295254	0.995475	0.999796	0	1.11211	0.153298	0.766957	1	0	1.45384	22.088	470.419	517.018	652.463	984.447	1164.69	815.932	7.60783	4.44441	3.92896	336.442	622.446	677.659
Chil1	0.692937	-0.529204	0.444884	0.653477	0	82.2881	6.36261	3.51593e-18	5.56639e-16	1	347.22	8.43971	4.24232e-26	2.37657e-24	1	76.6653	6.2605	7.81358e-13	7.62103e-11	1	220.985	7.7878	1.03784e-16	3.15804e-15	1	0.743388	-0.427812	0.457183	0.845171	0	1.08862	0.1225	0.831081	1	0	0.513121	4.57611	237.416	95.788	259.264	869.496	266.728	571.978	3.5886	1.37633	0.564058	201.865	103.278	135.275
Ccl7	1.7476	0.805373	0.269086	0.494767	0	72.6644	6.18318	6.41499e-25	4.37983e-22	1	924.802	9.853	4.35165e-48	5.94218e-45	1	211.504	7.72454	2.29962e-23	2.28373e-20	1	997.696	9.96246	1.98608e-32	5.70947e-30	1	0.597991	-0.741803	0.0974861	0.615216	0	1.61185	0.688715	0.122693	1	0	0	0.204519	13.8685	29.2738	35.0302	68.7148	240.207	62.5356	0.215316	0.229389	0.194503	15.5983	9.97015	21.171
Prok2	0.93385	-0.0987375	0.942512	0.973709	0	64.7046	6.0158	9.11325e-17	1.15759e-14	1	84.7258	6.40473	3.36813e-18	7.21441e-17	1	84.2603	6.39678	4.21425e-13	4.34306e-11	1	90.6871	6.50283	2.59882e-13	4.73159e-12	1	0.716157	-0.481652	0.400195	0.819897	0	0.871875	-0.197807	0.730605	1	0	0.513121	0.869205	65.23	48.3126	64.11	112.353	5.83142	73.0676	0.861263	0.802862	0.350105	24.95	58.1147	44.1615
Mrgpra2a	0.281363	-1.82949	0.0319601	0.163452	0	64.3513	6.0079	5.17407e-15	4.6712e-13	1	217.401	7.76421	1.76792e-21	5.69698e-20	1	27.7014	4.79189	5.04701e-09	1.79005e-07	1	54.8679	5.77789	2.23563e-11	3.04514e-10	1	0.650686	-0.619966	0.284731	0.763202	0	1.11547	0.157655	0.784013	1	0	0.0855201	1.32937	17.8309	8.91177	34.5259	48.9852	14.2191	58.1291	0.430632	0.200715	0.0778011	18.2285	8.26392	13.3559
Mrgpra2b	0.522034	-0.937783	0.281749	0.506887	0	57.0615	5.83445	6.25875e-15	5.51376e-13	1	179.549	7.48823	6.25223e-21	1.90249e-19	1	40.9102	5.35439	3.43906e-10	1.68467e-08	1	112.381	6.81226	9.35304e-14	1.82126e-12	1	0.725884	-0.462188	0.42688	0.829844	0	0.8338	-0.262226	0.652064	1	0	0	1.04816	22.6939	12.3955	33.0467	79.8597	19.3316	88.0999	0.430632	0.372757	0.116702	20.402	11.7175	17.3255
Chil3	1.37207	0.456355	0.491549	0.690279	0	54.9473	5.77998	2.12806e-17	2.87894e-15	1	233.264	7.86582	5.69669e-26	3.15891e-24	1	34.6243	5.11371	1.13266e-10	6.12535e-09	1	210.206	7.71566	8.96419e-18	3.25332e-16	1	2.1767	1.12215	0.0442865	0.506341	0	1.52209	0.606058	0.273049	1	0	0.598641	3.09335	26.5363	123.252	44.8804	265.22	332.631	584.635	3.87569	2.12185	1.80888	270.688	84.5099	68.5784
Upp1	1.99675	0.997656	0.0710167	0.248411	0	54.7225	5.77406	9.15348e-30	1.99985e-26	1	103.018	6.68675	2.66023e-36	6.60463e-34	1	97.0025	6.59995	2.24691e-24	3.06816e-21	1	185.12	7.53231	7.07489e-29	1.33252e-26	1	1.12562	0.170718	0.67714	0.914356	0	1.1099	0.150435	0.712976	1	0	0.34208	0.766945	67.5414	24.9259	75.204	159.192	69.1783	91.9127	0.574176	1.94981	0.816911	46.0096	71.1478	71.5556
Il1r2	0.601948	-0.73229	0.400103	0.61629	0	54.4409	5.76662	6.70859e-13	4.31086e-11	1	177.786	7.47399	3.46423e-18	7.39126e-17	1	35.8135	5.16243	1.99031e-08	5.87625e-07	1	148.111	7.21054	1.08331e-12	1.78493e-11	1	0.913745	-0.130137	0.838025	0.965323	0	0.722384	-0.469163	0.461081	1	0	0.0855201	2.01962	42.5661	32.7035	40.8462	130.69	121.661	228.203	1.57898	0.344084	0.194503	63.7632	13.3621	28.9655
Serpine1	0.800084	-0.321777	0.557111	0.740735	0	52.5355	5.71522	2.49651e-20	6.81797e-18	1	6.28606	2.65216	8.56977e-07	3.60895e-06	1	43.3751	5.43879	1.40519e-13	1.61582e-11	1	3.14444	1.6528	0.00657041	0.0163534	0	0.968981	-0.0454599	0.928332	0.986203	0	1.59941	0.67754	0.183845	1	0	7.99613	20.1962	586.32	353.311	897.775	33.5102	79.1636	20.7202	13.1343	13.3906	7.41055	234.523	627.256	918.625
Wfdc21	27.0483	4.75747	0.0668343	0.241373	0	51.5804	5.68875	2.48719e-13	1.73058e-11	1	183.229	7.51751	1.32593e-19	3.37633e-18	1	1093.78	10.0951	3.38071e-12	2.67615e-10	1	4666.25	12.188	3.96855e-17	1.29798e-15	1	1.26431	0.338352	0.571848	0.88417	0	0.874526	-0.193427	0.74483	1	0	0	0	6.99429	1.64733	3.96695	28.2389	6.55037	30.5646	0	0.229389	0.0389005	8.31059	5.34482	2.27423
Ifit1bl2	0.309167	-1.69354	0.0217451	0.139119	0	51.3964	5.6836	2.95981e-19	5.98759e-17	1	512.844	9.00238	2.19832e-37	6.86128e-35	1	11.0843	3.47045	9.25506e-08	2.30827e-06	1	181.63	7.50486	3.55426e-22	2.45739e-20	1	1.42685	0.512832	0.283459	0.763202	0	0.873259	-0.195519	0.679558	1	0	0.513121	0.639121	4.53278	10.127	4.74017	91.946	69.6576	157.074	0.287088	0	0.272304	18.0459	4.8309	4.81724
Stfa3	2.55961	1.35592	0.552522	0.736866	0	51.1033	5.67534	3.99625e-13	2.64576e-11	1	8.34966	3.06172	6.20301e-05	0.000181278	1	140.155	7.13088	4.35724e-11	2.67407e-09	1	25.478	4.67118	1.7654e-05	8.25569e-05	1	0.924624	-0.113062	0.850767	0.966791	0	0.822996	-0.281043	0.700689	1	0	0	0.0511297	6.63407	1.75535	6.15214	0.677735	0.31953	1.59386	0	0.114695	0.0972514	3.01373	3.00132	7.42227
Slc7a11	0.399467	-1.32385	0.057158	0.223923	0	47.1363	5.55877	3.88878e-13	2.59031e-11	1	411.074	8.68325	4.1941e-23	1.64216e-21	1	29.7339	4.89403	4.0468e-08	1.11353e-06	1	168.75	7.39875	2.05214e-13	3.78675e-12	1	0.633129	-0.659429	0.296232	0.76957	0	0.973094	-0.0393488	0.950097	1	0	0.598641	19.4037	311.021	308.212	275.771	1518.84	1497.88	2063.21	5.8853	3.6989	2.50909	227.783	56.9018	281.963
Car4	1.87914	0.910074	0.864487	0.930593	0	46.8963	5.5514	1.93603e-15	1.87161e-13	1	381.519	8.57561	2.95003e-31	3.54134e-29	1	106.686	6.73723	1.96958e-13	2.21811e-11	1	716.392	9.48461	5.23393e-23	4.08396e-21	1	0.815106	-0.29494	0.551888	0.876841	0	0.982633	-0.0252756	0.957069	1	0	0	0.0511297	2.40147	4.13182	4.63932	19.579	43.2165	14.2197	0	0.172042	0	3.28771	2.89854	2.91515
Cxcl9	0.528971	-0.918739	0.438265	0.647741	0	46.3827	5.53551	3.98203e-10	1.35937e-08	1	180.101	7.49266	7.13422e-16	1.11974e-14	1	17.9511	4.166	3.77676e-05	0.000432467	1	80.3354	6.32796	4.22588e-09	3.91881e-08	1	1.34804	0.43086	0.523582	0.86899	0	1.18252	0.241871	0.722302	1	0	0.17104	0.0511297	1.05064	2.75455	1.94986	4.78179	18.2132	3.18772	0	0	0.116702	0.821926	3.06299	3.88687
Asprv1	0.885259	-0.175829	0.826545	0.910016	0	46.3029	5.53303	5.03846e-09	1.38292e-07	1	243.923	7.93028	4.47406e-14	5.54992e-13	1	52.0372	5.70147	7.71223e-07	1.50175e-05	1	217.62	7.76566	9.62633e-10	9.99601e-09	1	0.787438	-0.344762	0.658052	0.909736	0	0.992097	-0.0114475	0.988314	1	0	0	5.6754	205.566	63.4626	177.639	866.484	273.358	728.614	4.01923	3.09675	0.544608	158.614	72.484	120.617
Dcstamp	0.260637	-1.93989	0.00988103	0.0954864	0	43.249	5.43459	4.48687e-12	2.31201e-10	1	75.946	6.2469	2.062e-14	2.68478e-13	1	8.73997	3.12763	0.000172576	0.00158023	0	25.9857	4.69965	1.78555e-07	1.21302e-06	1	1.28499	0.361759	0.573043	0.88417	0	0.762087	-0.391972	0.538429	1	0	0	1.61059	6.78416	3.80776	11.2957	15.2867	36.6661	13.2822	0	0.401431	0.175052	9.62567	10.2168	8.26994
Mmp14	0.825148	-0.277275	0.522784	0.71413	0	41.7229	5.38277	4.88236e-35	1.77783e-31	1	53.7817	5.74904	1.99631e-38	7.03474e-36	1	53.8416	5.75065	2.52934e-27	5.52611e-24	1	50.8226	5.6674	8.82816e-27	1.1906e-24	1	0.639283	-0.645473	0.0725873	0.57248	0	0.873113	-0.195759	0.585114	1	0	2.26628	7.23485	262.451	228.006	284.78	345.494	168.552	217.703	4.88049	3.67022	3.42325	102.339	194.284	198.975
Flrt3	0.59214	-0.755989	0.249143	0.472753	0	40.8235	5.35133	1.7957e-18	3.16391e-16	1	51.543	5.68771	4.58392e-20	1.25187e-18	1	41.1482	5.36276	6.82358e-14	8.66753e-12	1	43.255	5.43479	4.23634e-14	8.73165e-13	1	0.586674	-0.769368	0.118156	0.651831	0	0.705448	-0.503388	0.305076	1	0	0.25656	1.8918	30.0785	63.3816	43.502	25.9422	77.4861	40.8154	1.07658	0.487452	0.505707	18.5755	17.0418	44.7404
Trem1	0.903766	-0.145978	0.794857	0.892764	0	40.4967	5.33973	1.4761e-17	2.06729e-15	1	52.9292	5.72599	2.70147e-19	6.61678e-18	1	30.4582	4.92876	2.35124e-11	1.54728e-09	1	46.4306	5.537	3.54288e-13	6.27267e-12	1	1.20143	0.264751	0.610598	0.892292	0	1.03017	0.0428859	0.934233	1	0	0.940721	9.99585	160.659	115.637	226.99	342.294	166.954	257.987	3.87569	8.57342	2.45073	189.5	220.001	195.15
Cxcl3	0.618346	-0.693514	0.390656	0.607136	0	40.295	5.33253	2.31539e-12	1.30378e-10	1	60.8746	5.92777	3.09285e-14	3.92408e-13	1	69.5071	6.11909	5.8554e-11	3.45753e-09	1	35.9372	5.16741	7.36051e-09	6.56913e-08	1	0.357915	-1.48231	0.0185472	0.416893	0	1.04711	0.0664172	0.915404	1	0	0.0427601	1.73841	47.0088	83.2845	61.6223	25.8669	36.9856	36.4713	0.861263	0.430104	0.466807	16.9682	5.13925	46.5804
4933432I03Rik	0.32894	-1.6041	0.130835	0.338072	0	38.4585	5.26523	4.58286e-14	3.60167e-12	1	259.999	8.02236	2.93259e-31	3.54134e-29	1	11.4381	3.51578	5.72883e-07	1.16975e-05	1	91.745	6.51956	1.86373e-19	8.73794e-18	1	1.07837	0.10885	0.820691	0.96112	0	0.933237	-0.0996853	0.815493	1	0	0.0855201	0.102259	1.08066	1.10722	1.21026	7.37978	7.58884	12.5009	0	0	0.0583508	2.08221	0.513925	1.05442
Arg2	0.610585	-0.711735	0.385298	0.60206	0	37.9881	5.24748	3.10269e-12	1.67791e-10	1	193.529	7.59641	3.82665e-20	1.05031e-18	1	29.7806	4.8963	1.60583e-08	4.90003e-07	1	130.134	7.02386	2.75561e-13	4.98382e-12	1	0.777636	-0.362833	0.551771	0.876841	0	0.907773	-0.139597	0.818705	1	0	0	1.78954	36.1422	20.308	26.3231	134.907	66.7019	160.355	1.00481	0.573473	0.213953	34.0826	9.43567	20.8402
Gzmb	0.904102	-0.145442	0.864908	0.930679	0	37.7001	5.2365	3.32994e-26	3.59547e-23	1	42.9755	5.42544	2.11163e-27	1.38961e-25	1	23.5973	4.56055	1.20493e-15	2.19378e-13	1	23.5871	4.55993	1.3347e-15	3.45505e-14	1	1.44282	0.528892	0.186859	0.708488	0	1.64637	0.719284	0.0754051	1	0	0.427601	1.17598	13.088	19.4709	26.2559	21.8381	29.3968	7.81305	0.789491	0.831535	0.641859	33.4615	27.9781	23.4039
Cxcr2	0.235653	-2.08527	0.00190826	0.0472942	0	37.2971	5.22099	3.61798e-13	2.42471e-11	1	129.005	7.01128	2.11565e-19	5.24067e-18	1	12.2875	3.61912	4.92129e-06	7.35433e-05	1	39.2933	5.29621	9.1936e-10	9.59225e-09	1	0.715062	-0.48386	0.419243	0.828943	0	0.773714	-0.370128	0.536214	1	0	1.79592	20.4263	163.36	150.096	97.2912	454.308	253.707	605.542	3.01442	3.72757	1.16702	193.335	41.4018	58.9646
Ccl12	0.912957	-0.131381	1	1	0	37.2454	5.21899	1.04922e-09	3.31264e-08	1	310.843	8.28004	1.5596e-20	4.50718e-19	1	41.5784	5.37776	1.20055e-07	2.88237e-06	1	185.53	7.53551	1.72216e-12	2.75041e-11	1	0.802199	-0.317967	0.602225	0.891173	0	1.51578	0.600062	0.312825	1	0	0	0.0766945	0.420258	1.97139	3.76524	11.4838	12.1421	4.34405	0	0.114695	0	1.11417	1.45955	2.35693
Lcn2	0.792209	-0.336048	0.612012	0.777307	0	37.1303	5.21453	4.76333e-16	5.3644e-14	1	106.117	6.72952	1.14645e-22	4.24537e-21	1	30.9574	4.95221	6.07612e-11	3.53061e-09	1	93.9518	6.55385	1.24277e-15	3.22472e-14	1	0.949761	-0.0743643	0.888615	0.975507	0	0.894641	-0.160619	0.762331	1	0	1.45384	3.52795	66.3707	47.9345	118.941	345.871	55.5184	306.521	3.73214	1.37633	1.03086	97.6631	78.6511	45.1952
Igf2bp2	0.679017	-0.55848	0.345084	0.566839	0	36.3627	5.18439	1.436e-34	3.92172e-31	1	128.377	7.00425	3.22786e-55	1.76306e-51	1	49.348	5.62492	7.19905e-30	7.86424e-26	1	74.7856	6.22469	2.4176e-34	1.01576e-31	1	0.499266	-1.00212	0.00210312	0.185278	0	1.16492	0.220237	0.497725	1	0	0.427601	0.715816	20.2624	41.8583	25.4154	34.2633	60.8705	37.9714	0.430632	0.458778	0.330655	11.4522	12.067	20.1993
Mgam	0.644501	-0.633746	0.487529	0.686841	0	36.2266	5.17898	3.53511e-08	7.88112e-07	1	32.5101	5.02282	7.88715e-08	3.96212e-07	1	3.92149	1.9714	0.0422328	0.120206	0	23.6103	4.56134	3.03989e-05	0.000134444	1	5.94918	2.57269	0.00184635	0.177811	0	0.887262	-0.172567	0.825635	1	0	0.598641	2.30084	8.82541	5.26605	3.1265	36.9742	21.9677	44.8156	1.65075	0.659494	0.583508	94.4668	3.98806	4.03159
Il6	0.742617	-0.429309	0.613174	0.778059	0	36.0373	5.17142	3.72494e-12	1.96576e-10	1	5.90966	2.56308	0.000176559	0.000470536	1	22.7021	4.50475	1.54897e-07	3.61559e-06	1	4.17768	2.0627	0.00744805	0.0182755	0	1.17697	0.235076	0.701886	0.922793	0	1.05009	0.0705171	0.933963	1	0	0.0427601	1.32937	10.8667	20.389	17.4143	0.865994	5.99119	2.25016	0.502404	0.63082	0.447356	8.38365	23.1061	25.8022
Il1b	0.585568	-0.772092	0.187519	0.405054	0	36.0187	5.17067	4.66135e-16	5.30423e-14	1	90.3273	6.49709	9.15265e-22	3.03901e-20	1	22.2974	4.4788	1.33869e-09	5.62456e-08	1	43.498	5.44288	2.52584e-12	3.94176e-11	1	0.945834	-0.0803415	0.880335	0.973463	0	1.21596	0.2821	0.597256	1	0	1.9242	32.5952	402.367	289.551	465.377	795.322	655.356	807.057	13.6367	8.83148	7.99406	438.324	206.639	449.636
Ak4	0.774226	-0.369173	0.456577	0.662634	0	34.2685	5.09881	1.04747e-25	8.80193e-23	1	77.2217	6.27094	1.42083e-34	2.63071e-32	1	15.4977	3.95398	5.34561e-12	4.05524e-10	1	32.2881	5.01293	5.30288e-17	1.71386e-15	1	1.7054	0.770113	0.0470415	0.513133	0	1.84847	0.88633	0.0215063	1	0	0.2138	0.281213	3.39208	3.5107	5.00912	9.45063	8.54743	6.90673	0	0.0573473	0.389005	6.685	5.11869	8.49736
Il1rn	0.426754	-1.22852	0.0236922	0.143605	0	32.8727	5.03882	4.75193e-18	7.31128e-16	1	150.787	7.23637	2.2536e-29	1.9084e-27	1	20.6442	4.36767	8.47176e-11	4.7326e-09	1	69.9224	6.12768	9.41756e-17	2.88982e-15	1	0.679457	-0.557547	0.255797	0.748326	0	0.920287	-0.119844	0.806454	1	0	2.73664	30.3966	290.668	345.426	392.728	1075.11	1241.21	1168.52	9.9763	6.76698	4.62916	333.136	124.329	241.565
Stfa2l1	0.456302	-1.13194	0.355407	0.575863	0	32.584	5.02609	1.18983e-08	2.94731e-07	1	108.368	6.7598	1.46931e-13	1.68778e-12	1	18.5044	4.2098	8.2162e-06	0.000114628	1	78.8954	6.30187	1.12396e-09	1.15396e-08	1	0.795909	-0.329325	0.61836	0.895883	0	0.626596	-0.674393	0.305654	1	0	0.0855201	0.306778	2.16133	2.99759	6.48832	10.2413	7.02966	32.471	0.143544	0.172042	0	6.59368	1.624	1.03374
Sycp2	0.194838	-2.35965	0.0168066	0.12517	0	31.9476	4.99763	3.36383e-07	5.52579e-06	1	100.654	6.65326	2.38198e-10	1.74518e-09	1	10.0013	3.32211	0.00155921	0.00943641	0	34.1065	5.09198	8.22222e-06	4.09761e-05	1	0.617077	-0.696478	0.381401	0.813774	0	0.575904	-0.796099	0.315755	1	0	0.0855201	0.84364	4.53278	7.72353	2.18519	7.22917	8.46755	33.6274	0	0.114695	0.116702	6.90418	0.575596	1.42656
Ly6i	1.3888	0.473835	0.54166	0.728967	0	31.8125	4.99152	9.22342e-23	4.03027e-20	1	45.6795	5.51347	3.20972e-26	1.81673e-24	1	36.17	5.17672	9.41806e-17	2.23658e-14	1	59.8306	5.90281	4.26326e-20	2.2072e-18	1	1.21724	0.283611	0.473611	0.853709	0	1.05676	0.0796484	0.846976	1	0	0.0427601	0.255648	7.29447	3.59171	7.63134	11.9733	11.9824	6.87548	0.215316	0.172042	0.291754	8.1462	6.8866	7.48429
Rsad2	0.883003	-0.17951	0.695831	0.834334	0	31.4102	4.97316	7.08176e-23	3.36353e-20	1	128.326	7.00366	1.43936e-36	3.93089e-34	1	18.0985	4.1778	7.34427e-13	7.22782e-11	1	93.2737	6.5434	2.15708e-23	1.81261e-21	1	1.5322	0.615602	0.149916	0.679808	0	1.21472	0.280628	0.510302	1	0	4.96017	5.75209	76.0066	135.972	79.2718	464.662	742.828	294.052	4.01923	1.77777	8.30527	142.102	156.85	147.329
Ifit3b	0.83941	-0.252552	0.618274	0.781594	0	30.0738	4.91044	5.04269e-17	6.5579e-15	1	46.8872	5.55112	3.71289e-20	1.02165e-18	1	10.4305	3.38274	3.09745e-07	6.78088e-06	1	33.8558	5.08133	1.41246e-12	2.28927e-11	1	2.41868	1.27422	0.011167	0.358789	0	1.16212	0.216764	0.662542	1	0	2.18076	0.715816	9.4558	20.7401	14.5231	44.1281	69.0185	32.2523	0.502404	0.659494	2.27568	39.2698	41.4224	27.4975
Il1bos	1.30073	0.379316	1	1	0	30.0391	4.90877	6.02846e-11	2.51355e-09	1	63.7188	5.99365	2.66511e-14	3.42917e-13	1	40.6597	5.34553	7.43648e-08	1.91595e-06	1	84.131	6.39457	2.19346e-10	2.50642e-09	1	0.952745	-0.0698387	0.913667	0.981526	0	0.97645	-0.0343821	0.962998	1	0	0.0855201	0.0511297	2.64162	4.40187	1.37835	5.64779	5.0326	6.96924	0	0	0.194503	4.45667	0.452254	3.1219
Gm19510	0.415293	-1.2678	0.255102	0.47841	0	29.7585	4.89523	1.84058e-15	1.79522e-13	1	354.327	8.46894	1.18413e-39	4.6198e-37	1	13.9574	3.80296	1.10291e-09	4.83861e-08	1	153.24	7.25965	2.34178e-25	2.584e-23	1	0.873793	-0.194636	0.645464	0.906329	0	0.96004	-0.0588335	0.887365	1	0	0	0.255648	2.34144	1.9984	2.05071	24.6244	19.0919	26.8456	0	0.114695	0.0389005	3.032	0.698938	1.84006
Treml4	0.524647	-0.930582	0.118179	0.320903	0	29.022	4.85907	2.85988e-15	2.71663e-13	1	28.653	4.84062	3.8267e-15	5.48594e-14	1	16.4984	4.04425	1.01651e-08	3.36495e-07	1	15.7794	3.97997	1.63725e-08	1.36865e-07	1	0.92228	-0.116724	0.822598	0.961904	0	0.952598	-0.0700612	0.894389	1	0	0.427601	4.19263	27.8571	26.9513	61.3869	49.9641	21.089	40.0028	0.717719	1.00358	1.86723	35.3611	35.1319	36.6565
Mefv	0.777869	-0.362401	0.406987	0.622417	0	26.8449	4.74658	1.45579e-27	1.98788e-24	1	95.6824	6.58018	8.68207e-44	6.7745e-41	1	24.2695	4.60107	4.35893e-19	1.83142e-16	1	87.1485	6.4454	4.81244e-30	1.07288e-27	1	0.860246	-0.21718	0.556603	0.878181	0	0.853978	-0.22773	0.537369	1	0	2.18076	8.89657	158.347	131.624	117.193	439.398	428.011	594.854	6.17239	3.12543	3.9095	160.111	72.6279	117.516
Fosl1	1.10078	0.138529	0.747787	0.866259	0	26.6991	4.73872	9.92858e-18	1.4271e-15	1	28.4022	4.82793	3.90162e-18	8.30823e-17	1	72.4474	6.17886	2.97524e-19	1.30006e-16	1	30.7198	4.9411	5.79681e-14	1.16191e-12	1	0.404813	-1.30467	0.00366397	0.227416	0	1.01643	0.0235065	0.960604	1	0	0.0855201	0.613556	21.4632	25.5471	35.5009	14.6843	10.4646	9.87569	0.502404	0.688167	0.116702	5.88134	10.6074	16.912
Slc40a1	0.42097	-1.24821	0.0515594	0.211345	0	26.124	4.7073	2.02588e-12	1.15264e-10	1	259.189	8.01786	4.25667e-25	2.12328e-23	1	12.9321	3.69289	1.11621e-06	2.05624e-05	1	94.4082	6.56084	7.39593e-14	1.4663e-12	1	0.850034	-0.234407	0.680884	0.915153	0	1.15572	0.20879	0.713731	1	0	0.513121	8.84544	80.5694	51.2562	51.0997	464.888	345.492	525.287	2.00961	2.15052	1.78943	100.86	18.0696	36.5531
Dmkn	1.38745	0.472439	0.686507	0.828663	0	25.7335	4.68558	1.20388e-16	1.46124e-14	1	47.0506	5.55614	3.02748e-21	9.47628e-20	1	47.9818	5.58442	1.43365e-14	2.11638e-12	1	68.6922	6.10207	3.48228e-16	9.88064e-15	1	0.741978	-0.430552	0.355972	0.804192	0	0.94756	-0.0777113	0.868865	1	0	0.0855201	0.281213	9.18564	6.5353	13.1111	15.8138	13.4203	12.1884	0	0.401431	0.311204	12.4568	3.51525	5.39613
Tnfrsf9	1.55762	0.639346	0.16003	0.374903	0	25.6521	4.681	3.37701e-36	3.68905e-32	1	45.3366	5.50261	2.10479e-46	2.29927e-43	1	34.1753	5.09488	3.20317e-28	1.16638e-24	1	65.0612	6.02373	4.40083e-36	2.53025e-33	1	1.1676	0.22355	0.458699	0.845282	0	1.08375	0.11603	0.702541	1	0	0.0855201	0.613556	9.96611	15.15	15.061	25.3021	27.5595	23.8454	0.35886	0.716841	0.641859	18.9408	12.5603	15.4028
Trem3	3.14592	1.65348	0.00686385	0.0806244	0	25.2708	4.6594	5.40807e-17	6.95033e-15	1	38.7006	5.27428	3.15618e-20	8.7508e-19	1	79.1726	6.30693	5.10212e-18	1.46673e-15	1	115.011	6.84562	7.27872e-20	3.63265e-18	1	1.00367	0.0052784	0.991686	0.998717	0	1.05729	0.0803741	0.864347	1	0	0.17104	0.920334	59.9468	19.6329	57.0838	96.6148	34.1897	67.8485	2.00961	2.66665	0.797461	51.1421	36.6531	49.3508
Itgb2l	1.81614	0.860879	0.294764	0.520027	0	24.6404	4.62296	4.69451e-10	1.57309e-08	1	69.3348	6.11551	7.64553e-16	1.19827e-14	1	31.2727	4.96683	7.21308e-09	2.47009e-07	1	145.144	7.18134	4.96267e-15	1.17597e-13	1	1.42269	0.508621	0.356409	0.804192	0	0.862121	-0.214037	0.698672	1	0	0	0.153389	3.30203	1.91738	3.4963	21.311	4.95272	14.4073	0.574176	0.114695	0	5.57084	4.60477	2.21221
Nos2	57.8996	5.85548	0.00197075	0.0476295	0	24.5919	4.62011	1.64287e-12	9.64876e-11	1	132.308	7.04776	4.40228e-23	1.71752e-21	1	1290.74	10.334	9.91496e-15	1.53437e-12	1	8739.14	13.0933	7.84146e-23	5.86713e-21	1	1.0983	0.135275	0.805568	0.955909	0	0.72058	-0.472769	0.372429	1	0	0	0	5.55341	2.94358	6.38747	60.7702	7.50896	54.1913	0.143544	0.114695	0.350105	3.06853	7.29774	5.97503
Dusp8	1.06897	0.0962266	0.932628	0.96826	0	24.3055	4.60321	1.28092e-14	1.08472e-12	1	4.83906	2.27473	4.40715e-05	0.000133141	1	33.2734	5.0563	5.19909e-12	3.97541e-10	1	3.48562	1.80141	0.00624852	0.015627	0	0.77988	-0.358676	0.475856	0.854132	0	1.48293	0.568453	0.277801	1	0	0.555881	0.664686	17.2906	15.258	29.0798	4.02876	1.43789	0.937566	0.430632	1.03225	0.466807	8.201	22.4894	17.3669
Has1	2.1366	1.09532	0.380566	0.598001	0	24.1406	4.59339	3.04009e-07	5.03181e-06	1	9.8239	3.2963	0.000187393	0.000495781	1	51.8216	5.69548	6.44826e-07	1.29249e-05	1	11.2578	3.49285	0.00175778	0.0051761	0	0.990885	-0.0132097	0.989013	0.998151	0	1.85158	0.888756	0.261432	1	0	0	0.153389	5.28324	1.72834	7.02621	1.28017	1.59765	0.250018	0.287088	0.114695	0.194503	1.1507	3.98806	8.76613
Gcnt2	0.43189	-1.21127	0.0434702	0.192723	0	24.0858	4.59011	3.07895e-13	2.0891e-11	1	63.2898	5.9839	5.02089e-19	1.17448e-17	1	10.6653	3.41486	1.40377e-06	2.50568e-05	1	32.9021	5.04011	6.35874e-11	8.05833e-10	1	0.975127	-0.0363382	0.946512	0.989824	0	0.830766	-0.267487	0.620785	1	0	1.9242	15.1344	99.391	91.2241	83.4069	299.408	118.945	426.967	3.94746	3.61288	3.53995	166.614	39.5311	61.0528
S100a8	1.25736	0.330399	0.617841	0.781423	0	23.9513	4.58203	5.00833e-12	2.53291e-10	1	117.367	6.87488	7.82925e-21	2.3368e-19	1	18.9866	4.24691	4.58647e-08	1.24016e-06	1	123.325	6.94632	5.36851e-15	1.26496e-13	1	1.5855	0.664937	0.241399	0.738297	0	1.19621	0.258468	0.647059	1	0	0.25656	2.96552	36.4123	18.0126	39.1989	218.155	108.241	281.926	3.80391	1.69174	0.855812	86.4301	30.8561	31.1363
Ccl3	0.418643	-1.25621	0.0135905	0.111042	0	23.6218	4.56204	1.55028e-19	3.38705e-17	1	101.703	6.66822	1.23729e-33	2.1119e-31	1	27.2651	4.76899	1.53342e-15	2.74607e-13	1	48.3945	5.59677	2.8218e-19	1.30065e-17	1	0.36241	-1.46431	0.000699464	0.135172	0	0.879781	-0.184783	0.662559	1	0	0.812441	4.19263	36.6825	55.0369	116.622	120.449	116.149	133.259	1.14835	1.0896	0.972514	25.2971	18.9124	31.281
Met	0.908652	-0.138201	0.784993	0.88679	0	23.55	4.55765	2.67722e-23	1.4623e-20	1	71.9399	6.16872	4.562e-36	1.08338e-33	1	22.2098	4.47312	1.98773e-16	4.43143e-14	1	60.1935	5.91153	4.52755e-24	4.02105e-22	1	0.962779	-0.0547228	0.888447	0.975507	0	1.08556	0.118442	0.759233	1	0	0.470361	1.91736	20.9829	36.1602	25.1465	61.8621	63.5865	97.6943	0.717719	1.60572	0.953063	35.4159	13.6293	30.1853
Steap4	0.582847	-0.778811	0.225995	0.447399	0	22.9166	4.51832	5.89091e-13	3.85343e-11	1	26.1939	4.71116	1.02031e-13	1.19977e-12	1	16.1667	4.01496	2.68855e-08	7.6884e-07	1	20.4837	4.35641	3.0673e-09	2.93665e-08	1	0.825678	-0.276349	0.603681	0.891341	0	0.745251	-0.424202	0.426584	1	0	0.940721	3.73247	36.2622	48.3936	29.9875	61.8245	31.6335	51.7849	2.36847	0.917556	0.972514	67.3614	11.183	16.1057
9130230L23Rik	0.469111	-1.092	0.378696	0.596983	0	22.5729	4.49652	1.96828e-11	8.95897e-10	1	131.089	7.0344	5.50579e-25	2.67312e-23	1	20.114	4.33013	3.02498e-10	1.50204e-08	1	84.8771	6.4073	9.01267e-18	3.26008e-16	1	0.520345	-0.942461	0.0458397	0.509157	0	0.723921	-0.466096	0.309057	1	0	0	0.255648	3.4221	3.5377	2.15157	16.0774	7.74861	14.7823	0.0717719	0	0.116702	2.31966	0.596153	1.81939
Pdpn	2.02034	1.0146	0.213486	0.433314	0	22.2575	4.47622	1.95119e-13	1.39313e-11	1	23.9267	4.58055	9.46033e-14	1.11724e-12	1	127.798	6.99772	2.93733e-17	7.36688e-15	1	50.2476	5.65098	8.09514e-13	1.35631e-11	1	0.351193	-1.50966	0.00339485	0.219844	0	0.959194	-0.0601048	0.905999	1	0	0.17104	0.255648	18.7915	44.4508	21.8855	12.3498	12.941	8.34433	0.430632	0.516125	0.389005	16.8952	2.26127	10.7302
Dhrs9	0.469496	-1.09082	0.0188912	0.131305	0	22.0668	4.46381	7.73012e-23	3.51849e-20	1	70.2289	6.13399	2.19469e-36	5.57553e-34	1	8.80383	3.13813	2.71394e-10	1.36622e-08	1	36.4607	5.18827	5.23645e-21	3.07543e-19	1	1.17597	0.23385	0.542067	0.873454	0	0.904274	-0.145168	0.70402	1	0	1.11176	3.80916	18.9116	23.4407	23.7681	81.3282	81.7198	110.852	1.2919	0.917556	1.32262	43.8909	13.5676	20.282
Krt86	0.636206	-0.652433	0.910815	0.957259	0	21.3895	4.41883	4.63951e-08	1.0076e-06	1	168.271	7.39464	1.15625e-18	2.5883e-17	1	23.6498	4.56376	4.70838e-07	9.83448e-06	1	125.327	6.96955	7.57188e-13	1.27844e-11	1	0.564147	-0.825858	0.162869	0.686927	0	0.849925	-0.234592	0.685223	1	0	0	0.102259	2.97182	0.75615	0.806838	9.86481	4.07401	10.3445	0	0	0.0778011	1.35161	0.267241	0.930368
Chrm3	0.867493	-0.205076	0.778479	0.883727	0	20.1633	4.33366	1.08467e-15	1.12847e-13	1	31.94	4.99729	9.04322e-20	2.3521e-18	1	17.1758	4.10231	8.90936e-11	4.86629e-09	1	23.6698	4.56498	1.63757e-12	2.62684e-11	1	1.01417	0.0203015	0.971333	0.994459	0	1.16822	0.224311	0.594385	1	0	0.17104	0.255648	3.12192	3.56471	4.80741	6.47613	3.35507	5.93792	0.143544	0.114695	0.272304	6.52062	2.13793	2.97718
H2-Q10	0.678724	-0.559103	0.384771	0.601566	0	19.5822	4.29147	1.27488e-10	4.83701e-09	1	47.639	5.57407	3.53406e-15	5.09987e-14	1	20.8425	4.38146	4.64116e-08	1.25185e-06	1	32.5786	5.02585	1.35613e-09	1.37808e-08	1	0.637518	-0.649462	0.265223	0.754109	0	0.992415	-0.010985	0.985252	1	0	0.555881	9.02439	161.349	45.6931	94.6354	210.512	81.3204	179.7	3.51683	3.67022	2.64524	95.106	29.9104	67.2966
Gm10872	0.301116	-1.73161	0.0112741	0.1017	0	19.2061	4.26349	2.83754e-10	1.00968e-08	1	96.8404	6.59754	8.30205e-19	1.89731e-17	1	12.286	3.61895	2.26814e-06	3.74277e-05	1	32.8351	5.03717	9.84497e-10	1.01843e-08	1	0.469819	-1.08982	0.0613554	0.554611	0	0.888218	-0.171014	0.767226	1	0	0.25656	2.53092	26.5363	14.988	10.9596	60.8832	23.4855	55.9102	0.215316	0.516125	0.486257	16.0184	2.61074	6.01638
Saa1	3.23142	1.69217	0.023739	0.143663	0	18.9255	4.24226	2.42884e-11	1.0742e-09	1	0.62988	-0.666852	0.306314	0.375173	0	102.488	6.67931	3.78789e-15	6.56808e-13	1	3.07341	1.61984	0.0403798	0.0778794	0	0.595503	-0.74782	0.151516	0.680196	0	0.660348	-0.598702	0.347421	1	0	0.0427601	0.204519	18.3112	8.29065	16.1368	0.150608	0.95859	0.312522	0.933035	0.344084	0.213953	5.09594	5.96153	14.3897
S100a9	1.45546	0.541478	0.453625	0.659841	0	18.4145	4.20277	1.59896e-09	4.82514e-08	1	87.4054	6.44965	6.63908e-17	1.20674e-15	1	23.27	4.5404	8.60788e-08	2.17165e-06	1	126.475	6.98271	3.0807e-13	5.51697e-12	1	1.1516	0.203635	0.738234	0.934406	0	1.00569	0.00818707	0.989299	1	0	0.384841	7.18372	117.612	57.8725	90.9374	448.322	386.631	613.387	10.2634	4.87452	1.67272	169.755	59.0603	77.9855
Unc93a	2.52467	1.33609	0.325116	0.548421	0	18.3521	4.19787	5.42274e-08	1.15025e-06	1	136.861	7.09657	5.51331e-20	1.47255e-18	1	61.3531	5.93906	8.60472e-10	3.85238e-08	1	380.28	8.57092	1.29682e-17	4.55513e-16	1	0.747013	-0.420796	0.429293	0.830431	0	0.891443	-0.165786	0.75368	1	0	0	0.0511297	2.97182	1.80936	1.61368	15.2867	6.47049	18.7513	0.287088	0.0860209	0	2.70322	0.431697	1.63331
Il1a	1.12199	0.166061	0.766238	0.877083	0	18.3277	4.19596	1.26343e-18	2.26258e-16	1	8.17495	3.03121	2.5358e-11	2.14239e-10	1	22.0715	4.46411	1.30554e-14	1.95367e-12	1	8.0567	3.01019	2.39482e-08	1.94361e-07	1	0.931401	-0.102525	0.805313	0.955909	0	1.13822	0.186784	0.661286	1	0	2.00972	2.8377	30.6488	66.9463	63.8411	8.32108	31.953	18.8763	2.15316	1.92113	4.02621	33.9182	41.6485	74.8016
Ifit1	1.04824	0.0679756	0.963149	0.983956	0	17.7082	4.14635	6.47721e-14	4.98289e-12	1	50.2456	5.65093	1.59542e-21	5.187e-20	1	11.7945	3.56005	4.01456e-08	1.10745e-06	1	42.0863	5.39528	3.06935e-14	6.46043e-13	1	1.57326	0.653759	0.178896	0.700954	0	1.25114	0.323245	0.504913	1	0	3.4208	0.766945	15.3994	37.7265	20.0029	97.7068	103.288	60.1917	1.43544	1.0896	3.85115	37.4798	42.368	35.2299
Ifit3	1.09979	0.13723	0.873325	0.934855	0	17.3919	4.12034	6.42668e-11	2.64925e-09	1	29.5123	4.88325	8.22959e-14	9.86829e-13	1	7.54499	2.91552	4.69014e-05	0.000520431	1	26.0697	4.7043	1.91642e-09	1.90145e-08	1	2.53459	1.34176	0.0175912	0.406872	0	1.24481	0.315928	0.570462	1	0	5.25949	1.17598	15.3994	33.5947	23.3647	73.7225	123.099	53.41	1.86607	1.34766	7.1966	60.5303	74.4575	48.4412
Maff	1.45602	0.542029	0.356989	0.577056	0	16.9509	4.08329	3.30208e-13	2.22666e-11	1	44.5896	5.47864	5.09265e-20	1.38045e-18	1	39.3658	5.29887	1.09373e-13	1.31296e-11	1	55.3923	5.79161	2.56514e-15	6.28288e-14	1	0.626734	-0.674076	0.171345	0.694837	0	1.17162	0.228502	0.641779	1	0	0.34208	2.70987	86.6331	27.1674	70.8673	104.108	85.2347	70.6299	1.86607	3.35481	1.57547	22.6852	27.0941	65.9527
Ifnlr1	0.559644	-0.83742	0.260281	0.484628	0	16.9149	4.08022	8.32501e-11	3.34294e-09	1	119.31	6.89857	2.21916e-23	8.94542e-22	1	14.2028	3.82811	5.30762e-08	1.40049e-06	1	90.6933	6.50292	4.59799e-16	1.28462e-14	1	0.665222	-0.588092	0.258789	0.749127	0	0.73605	-0.442125	0.393119	1	0	0.17104	1.40607	13.4483	9.37086	12.1362	107.421	18.4529	97.4131	0.861263	0.401431	0.233403	10.1919	6.18766	6.86405
Gpr84	0.912423	-0.132226	0.811812	0.90195	0	16.8901	4.07811	2.43789e-12	1.36572e-10	1	9.85146	3.30034	4.56189e-09	2.76549e-08	1	22.6996	4.5046	2.21495e-10	1.13597e-08	1	10.5499	3.39916	3.97445e-07	2.54944e-06	1	0.678768	-0.55901	0.275265	0.760224	0	0.851933	-0.231188	0.6528	1	0	1.62488	7.20929	114.971	54.3348	133.666	77.2994	19.8908	43.503	4.5934	4.87452	2.74249	45.4617	63.2128	96.965
Mmp8	0.655311	-0.609749	0.413565	0.627419	0	16.8067	4.07097	1.52011e-08	3.69016e-07	1	213.433	7.73764	3.23089e-20	8.93525e-19	1	4.42712	2.14637	0.00578111	0.0270926	0	201.462	7.65436	3.53132e-14	7.36185e-13	1	2.48582	1.31372	0.0381225	0.49401	0	0.694098	-0.526789	0.397143	1	0	0.641401	2.27527	3.96243	9.93797	5.7151	248.314	83.7968	561.727	1.43544	1.0896	0.447356	32.4387	12.4164	3.92822
Gm11166	12.3839	3.63039	0.185882	0.403292	0	16.6004	4.05315	4.69909e-07	7.40733e-06	1	132.922	7.05443	4.87952e-21	1.4973e-19	1	238.621	7.89858	4.98071e-09	1.77229e-07	1	1254.18	10.2925	3.54483e-17	1.1699e-15	1	0.844841	-0.243249	0.655687	0.909736	0	1.08522	0.117987	0.796548	1	0	0	0	1.32081	0.648129	0.77322	6.51378	3.1953	7.75054	0.143544	0.0573473	0	0.968047	0.226127	1.11644
Amer2	0.353816	-1.49893	0.18419	0.401454	0	16.4282	4.0381	3.72775e-06	4.36462e-05	1	88.0595	6.46041	3.26769e-12	3.10402e-11	1	11.3871	3.50933	0.000120111	0.00115643	0	52.606	5.71715	1.65846e-08	1.38509e-07	1	0.505266	-0.984886	0.146721	0.678612	0	0.59257	-0.754944	0.259806	1	0	0.0855201	0.357908	3.66225	2.32246	2.08433	13.7806	3.11542	20.4389	0.143544	0	0.116702	2.86761	0.287798	0.909693
Entpd3	0.566261	-0.82046	0.319484	0.543874	0	16.416	4.03703	9.04457e-08	1.76749e-06	1	34.3829	5.10362	1.13963e-10	8.86074e-10	1	20.796	4.37823	1.04136e-06	1.93894e-05	1	31.7275	4.98766	7.59134e-08	5.54701e-07	1	0.445849	-1.16537	0.0730391	0.57248	0	0.613413	-0.705069	0.275767	1	0	0.25656	0.869205	16.8103	11.7203	7.63134	24.0219	4.5533	26.5644	0.35886	0.229389	0.389005	11.8175	1.35676	2.93583
Ltf	2.57376	1.36388	0.0784563	0.259794	0	16.1925	4.01725	3.51574e-08	7.85398e-07	1	27.6484	4.78912	2.06508e-10	1.53567e-09	1	13.9056	3.7976	1.04858e-05	0.000141766	1	59.8056	5.90221	6.11759e-10	6.539e-09	1	2.99594	1.58301	0.014979	0.40187	0	1.18884	0.249555	0.694505	1	0	0.17104	1.3805	12.3976	8.34466	12.6068	67.3216	31.1542	45.0657	5.09581	0.745514	0.544608	51.5987	36.6943	11.6193
Gpr141	0.600202	-0.73648	0.12435	0.32924	0	15.1646	3.92263	3.16952e-18	5.09174e-16	1	55.2108	5.78688	1.41285e-32	2.03079e-30	1	4.74388	2.24607	4.23759e-06	6.42937e-05	1	34.9642	5.12781	5.425e-20	2.76928e-18	1	1.91744	0.939183	0.0169942	0.405487	0	0.947628	-0.0776074	0.842783	1	0	1.11176	2.86326	7.38453	12.8546	8.50542	56.1014	46.4916	109.351	1.36367	0.802862	1.47822	21.6623	12.5809	20.9023
Itgb8	1.91836	0.939872	0.289813	0.51495	0	14.7837	3.88594	8.33264e-07	1.21368e-05	1	31.3914	4.9723	7.64981e-10	5.21639e-09	1	45.4154	5.50511	1.09431e-08	3.58627e-07	1	60.288	5.9138	2.26839e-09	2.21447e-08	1	0.622352	-0.684197	0.284789	0.763202	0	0.994816	-0.00749825	0.994333	1	0	0	0.255648	8.85543	7.39947	3.66439	7.64334	10.225	8.75061	0.789491	0.172042	0.0389005	3.92698	0.904508	7.56699
G0s2	1.75821	0.814108	0.0581153	0.225249	0	14.6691	3.87471	2.57081e-23	1.4623e-20	1	81.055	6.34083	2.3951e-48	3.73773e-45	1	44.5962	5.47885	1.89334e-27	5.17072e-24	1	128.315	7.00355	4.3295e-38	4.29959e-35	1	0.578163	-0.790453	0.0210724	0.439303	0	1.1102	0.150821	0.657588	1	0	1.45384	1.8151	90.8357	34.7559	94.8371	237.659	188.283	208.483	3.01442	3.32614	2.37293	58.1559	22.5305	46.7251
Snai1	0.666877	-0.584508	0.543089	0.730449	0	14.5466	3.86261	1.62751e-06	2.14721e-05	1	43.7551	5.45138	2.60059e-10	1.8914e-09	1	19.7106	4.3009	7.42685e-06	0.000105628	1	43.1291	5.43059	9.29593e-08	6.65021e-07	1	0.48826	-1.03428	0.127049	0.656084	0	0.675126	-0.566771	0.399568	1	0	0.0855201	0.204519	2.91179	3.15963	3.09288	10.166	0.559178	9.31315	0	0.229389	0.0389005	2.30139	1.08952	1.07509
Htra4	0.789334	-0.341292	0.670256	0.817256	0	14.444	3.8524	8.67882e-12	4.15822e-10	1	34.8672	5.1238	3.34089e-18	7.17012e-17	1	10.9352	3.45091	9.72951e-08	2.40464e-06	1	16.7224	4.06371	9.32227e-10	9.71722e-09	1	1.03976	0.056244	0.912203	0.981276	0	1.64402	0.71723	0.130358	1	0	0.0855201	0.587991	3.57219	3.64572	4.74017	7.45508	5.27225	5.56289	0.143544	0.430104	0.233403	3.15985	5.65318	3.6181
Mxd1	0.731919	-0.450244	0.194829	0.413104	0	14.3112	3.83907	9.54307e-28	1.51995e-24	1	67.8988	6.08531	1.06429e-54	3.87545e-51	1	13.5847	3.76391	1.64415e-19	7.48364e-17	1	54.0966	5.75747	1.58884e-35	7.88931e-33	1	0.771038	-0.375126	0.232183	0.735621	0	0.918651	-0.122412	0.696273	1	0	24.8008	49.4424	563.656	412.156	538.833	2480.09	1273.65	2277.72	28.0628	27.2973	26.2579	534.417	239.016	394.393
Ptges	1.0966	0.133039	0.814616	0.903438	0	14.0146	3.80886	1.11517e-13	8.40147e-12	1	0.589122	-0.763362	0.098548	0.13981	0	21.7147	4.4406	2.30727e-12	1.89508e-10	1	0.449065	-1.155	0.0215612	0.0458775	0	0.707732	-0.498724	0.277906	0.762989	0	1.43862	0.524682	0.255596	1	0	44.9836	74.4193	1519.29	817.479	1553.6	36.3341	17.4144	26.5956	78.8774	73.8919	43.7631	324.46	1056.75	1372.13
Vcan	0.379081	-1.39942	0.00424887	0.0646925	0	13.8459	3.79138	2.75068e-14	2.19332e-12	1	36.8564	5.20384	1.49416e-22	5.42265e-21	1	4.58716	2.1976	5.91938e-05	0.000636938	1	14.5776	3.86568	9.29528e-11	1.14349e-09	1	1.14419	0.194324	0.663147	0.909736	0	0.958427	-0.0612599	0.89075	1	0	24.5443	134.88	294.631	507.998	294.933	846.227	1129.3	1512.51	17.7277	37.3331	35.4967	598.472	252.913	404.441
Ifitm1	0.824902	-0.277705	0.681858	0.825606	0	13.7485	3.7812	2.65467e-09	7.65162e-08	1	27.2629	4.76887	6.33016e-13	6.56746e-12	1	22.1806	4.47123	9.3136e-09	3.12091e-07	1	29.705	4.89263	8.02429e-10	8.42859e-09	1	0.511144	-0.9682	0.0868321	0.598536	0	0.756989	-0.401656	0.474578	1	0	1.11176	5.21523	94.7681	41.2912	76.2798	133.853	51.3645	99.1319	5.23935	1.94981	0.894713	63.7084	16.4456	28.3659
Tarm1	0.311553	-1.68245	0.000651295	0.0300725	0	13.7421	3.78053	1.66895e-15	1.64249e-13	1	100.42	6.64991	8.83534e-36	1.96974e-33	1	7.33634	2.87506	3.38643e-08	9.53438e-07	1	35.7848	5.16127	1.28805e-18	5.35005e-17	1	0.583196	-0.777948	0.0584115	0.550718	0	0.87434	-0.193733	0.634774	1	0	1.45384	6.67242	25.7558	27.9235	36.7784	140.479	139.555	161.261	1.86607	1.6344	0.486257	23.9455	11.9847	16.8086
Clec4n	0.852948	-0.22947	0.680596	0.824964	0	13.7079	3.77694	3.27212e-11	1.42409e-09	1	38.4748	5.26584	6.02937e-18	1.26178e-16	1	13.1119	3.71281	3.86503e-08	1.07161e-06	1	30.7167	4.94095	7.21596e-12	1.06093e-10	1	0.89162	-0.165499	0.744623	0.936008	0	1.06832	0.095348	0.851265	1	0	1.4966	15.978	103.233	72.2663	169.839	271.019	343.415	194.701	10.7658	5.27595	6.51584	123.837	59.6153	124.442
Ccl4	1.20821	0.272868	0.52877	0.718622	0	13.6628	3.77219	5.85086e-16	6.49738e-14	1	89.9629	6.49126	5.00197e-36	1.16259e-33	1	32.0172	5.00077	3.14765e-18	9.91448e-16	1	103.764	6.69717	7.57832e-27	1.04792e-24	1	0.515233	-0.956703	0.0172388	0.405487	0	1.04698	0.0662408	0.868184	1	0	0.34208	1.71284	33.0803	23.3326	46.326	120.411	123.658	89.1625	2.36847	1.14695	0.602958	14.9225	14.3282	23.6727
Tgm2	1.20446	0.268385	0.637091	0.794772	0	13.6125	3.76686	1.91327e-12	1.10003e-10	1	18.1581	4.18254	1.75039e-14	2.30458e-13	1	22.6022	4.49839	1.2442e-11	8.88343e-10	1	19.5721	4.29073	6.39772e-11	8.09834e-10	1	0.725396	-0.463159	0.334932	0.791697	0	1.11743	0.160185	0.738378	1	0	14.8805	103.665	1861.77	643.052	1517.19	1053.92	1703.65	725.426	71.6284	96.4007	46.3111	828.575	868.513	1220.46
Msantd3	1.58318	0.662827	0.477964	0.680475	0	13.57	3.76235	5.40472e-15	4.83944e-13	1	51.181	5.67754	2.58675e-29	2.15707e-27	1	23.5137	4.55543	2.71636e-13	2.90917e-11	1	81.1184	6.34196	6.75148e-23	5.19388e-21	1	0.910237	-0.135685	0.728034	0.93182	0	0.994075	-0.00857351	0.979911	1	0	0.0855201	0.153389	2.46151	3.69973	2.95841	8.92351	12.0623	10.782	0.143544	0	0.389005	3.7626	2.17904	2.35693
Sphk1	1.52437	0.608209	0.385065	0.601867	0	13.5156	3.75655	1.24681e-08	3.06843e-07	1	59.2049	5.88764	3.13693e-16	5.23974e-15	1	41.0188	5.35821	2.08622e-10	1.08009e-08	1	80.7327	6.33508	9.10788e-13	1.519e-11	1	0.501732	-0.995011	0.0864605	0.598536	0	1.11662	0.159132	0.78251	1	0	0	0.971464	31.5193	12.6925	19.3641	44.7681	49.8467	30.7522	0.861263	1.37633	0.155602	10.4111	7.23607	14.245
Rnd1	0.951565	-0.0716258	0.937856	0.970276	0	13.5006	3.75495	2.20234e-14	1.79421e-12	1	50.7639	5.66573	2.49481e-26	1.44198e-24	1	17.7191	4.14723	2.23459e-12	1.84929e-10	1	48.3965	5.59683	1.50835e-18	6.19445e-17	1	0.724536	-0.464871	0.280949	0.763202	0	0.997747	-0.00325398	0.995432	1	0	0.427601	2.07075	33.3204	13.6917	21.4484	87.5031	35.7075	63.7545	1.07658	1.80644	0.778011	13.6257	14.8422	21.1297
Flt1	0.624749	-0.678652	0.267351	0.493419	0	13.3713	3.74107	4.24637e-11	1.84077e-09	1	80.9319	6.33864	1.04274e-23	4.34767e-22	1	4.42651	2.14617	0.00055634	0.00412871	0	37.4507	5.22692	3.35124e-13	5.96237e-12	1	1.8852	0.914721	0.068146	0.562256	0	1.34972	0.432661	0.381593	1	0	0.427601	1.73841	3.30203	5.67113	5.78234	22.0264	65.0244	38.0964	0.574176	0.688167	0.778011	4.74891	16.7334	6.34718
Gzma	1.21975	0.286581	0.510862	0.705252	0	13.3334	3.73697	5.93738e-20	1.44133e-17	1	20.2443	4.33944	4.49193e-25	2.21035e-23	1	9.15542	3.19463	1.53788e-11	1.07005e-09	1	13.3895	3.74304	1.53973e-14	3.39112e-13	1	1.77588	0.82853	0.0225883	0.443039	0	1.84373	0.882627	0.0156353	1	0	1.79592	2.65874	19.7821	18.8227	23.0957	29.1049	47.1307	14.3135	3.01442	2.40859	2.82029	54.3567	22.4277	32.7696
Clec4e	0.795113	-0.330768	0.413304	0.627335	0	13.2166	3.72428	1.2336e-19	2.75017e-17	1	13.4384	3.74829	7.85619e-20	2.05806e-18	1	9.36147	3.22673	1.20062e-11	8.62868e-10	1	10.7363	3.42443	1.07594e-12	1.77547e-11	1	1.12251	0.166731	0.650939	0.908696	0	0.995217	-0.0069169	0.985128	1	0	21.5511	43.0512	215.322	437.973	254.759	255.77	326.08	459.563	28.8523	15.283	33.0071	261.281	370.458	387.591
Nqo1	0.782769	-0.353341	0.606981	0.773526	0	13.2087	3.72342	1.78248e-12	1.03026e-10	1	54.5665	5.76994	2.36328e-24	1.08473e-22	1	17.6143	4.13867	3.12672e-11	2.02108e-09	1	27.571	4.78508	1.23834e-13	2.36084e-12	1	0.585863	-0.771364	0.0842988	0.597198	0	1.54804	0.630446	0.155825	1	0	0.34208	0.715816	9.63591	6.0222	13.2792	23.043	11.583	10.657	0.430632	0.286736	0.544608	5.97267	2.13793	8.82816
Idi1	0.527071	-0.923931	0.0656045	0.239047	0	13.0949	3.71093	2.04857e-13	1.44378e-11	1	15.4422	3.94881	1.10253e-14	1.4906e-13	1	6.1078	2.61065	4.19755e-06	6.38635e-05	1	9.21748	3.20437	4.36964e-08	3.35918e-07	1	1.12984	0.176124	0.696771	0.921546	0	0.882995	-0.179523	0.691174	1	0	7.56853	11.7343	31.2192	106.59	39.2997	42.9232	109.279	115.196	4.5934	5.67738	4.97927	113.517	39.7367	46.8699
Ptgs2	0.755067	-0.405323	0.599094	0.769339	0	13.0779	3.70906	1.92682e-06	2.48263e-05	1	60.5821	5.92082	5.76329e-12	5.28173e-11	1	16.3492	4.03115	1.86543e-05	0.000233424	1	29.8878	4.90148	6.55003e-07	4.01529e-06	1	0.60371	-0.728072	0.296159	0.769562	0	1.53026	0.613777	0.377563	1	0	0.0855201	4.70393	29.4481	53.7947	35.5345	48.4957	80.921	87.8187	2.65556	1.00358	1.86723	21.297	6.37267	44.0374
Tnf	0.750369	-0.414327	0.307002	0.532216	0	13.0004	3.70049	5.95302e-21	1.97063e-18	1	28.3622	4.8259	3.86311e-31	4.44217e-29	1	16.2616	4.0234	2.54252e-17	6.77426e-15	1	22.2959	4.47871	3.74408e-20	1.95695e-18	1	0.599823	-0.73739	0.0369541	0.493244	0	0.954497	-0.0671877	0.84845	1	0	6.71333	14.4186	171.735	135.972	209.61	296.17	241.006	172.168	12.2012	6.79565	5.13487	80.9141	99.0848	130.293
Ngp	3.4959	1.80566	0.122976	0.327098	0	12.8918	3.68839	0.000433133	0.00243517	0	35.9207	5.16674	3.96116e-06	1.46535e-05	1	11.573	3.53269	0.00497692	0.0239823	0	168.775	7.39895	1.02863e-06	6.07394e-06	1	3.89345	1.96105	0.0436708	0.50633	0	0.743386	-0.427816	0.649156	1	0	0.0427601	1.58502	11.7072	9.10081	8.00114	206.784	25.6423	188.232	7.32074	1.37633	0.116702	63.3979	42.9025	5.89233
Sgms2	0.877064	-0.189246	0.580371	0.757283	0	12.7121	3.66813	9.73968e-28	1.51995e-24	1	54.7079	5.77368	1.76818e-54	4.82891e-51	1	15.4786	3.95221	2.17041e-22	1.9758e-19	1	55.5063	5.79458	1.79853e-38	2.18302e-35	1	0.720232	-0.473467	0.11669	0.648694	0	0.864407	-0.210217	0.485147	1	0	6.32849	12.3478	128.119	156.766	150.778	577.882	349.167	635.17	8.11023	7.34045	9.19998	143.709	75.1564	94.8975
Prf1	0.877188	-0.189042	0.710812	0.844542	0	12.3356	3.62476	8.07474e-14	6.12559e-12	1	6.22387	2.63781	1.91351e-08	1.04989e-07	1	9.07621	3.18209	1.62166e-08	4.93454e-07	1	3.92912	1.97421	0.000222174	0.000811716	1	1.19174	0.253073	0.558573	0.879451	0	1.38926	0.47432	0.280503	1	0	1.79592	2.8377	18.8215	17.6615	27.0627	15.0231	10.3048	2.25016	1.86607	2.37991	1.86723	30.7401	20.4542	24.5204
Fpr2	1.24962	0.321492	0.494851	0.692602	0	12.1859	3.60714	3.74699e-16	4.35449e-14	1	17.6799	4.14403	7.89245e-20	2.06261e-18	1	10.4405	3.38412	8.72498e-11	4.81372e-09	1	21.7347	4.44193	8.19735e-16	2.20561e-14	1	1.45841	0.544393	0.173449	0.694837	0	1.01642	0.023491	0.952658	1	0	5.38777	9.22891	64.7797	45.9901	118.874	218.306	74.4505	185.107	10.694	5.36197	11.4562	81.2977	131.976	121.609
Nlrp12	0.634046	-0.65734	0.344173	0.566227	0	12.1136	3.59855	2.35526e-07	4.09695e-06	1	48.3766	5.59624	2.10444e-13	2.36512e-12	1	13.2815	3.73135	7.47086e-06	0.000105989	1	40.6606	5.34556	3.64932e-09	3.44855e-08	1	0.578091	-0.790632	0.207804	0.721057	0	0.754305	-0.406779	0.515037	1	0	0.427601	7.10703	85.0422	32.2174	34.0553	185.172	54.1604	223.922	2.58379	2.83869	1.80888	52.2197	12.0258	23.2178
Vcam1	4.3474	2.12015	0.0118897	0.103906	0	11.2338	3.48978	2.09847e-11	9.45005e-10	1	30.1661	4.91485	1.19693e-19	3.06932e-18	1	42.4732	5.40848	1.09013e-12	1.00072e-10	1	73.4282	6.19826	5.27105e-16	1.46516e-14	1	1.1467	0.197486	0.65374	0.909045	0	1.76608	0.820555	0.060853	1	0	0	0.102259	1.62099	4.29385	2.3869	3.87815	6.31072	4.46906	0.287088	0.172042	0.369555	2.53884	4.48143	2.52233
Ccl17	1.22692	0.295045	0.739131	0.86098	0	11.1425	3.47801	4.54571e-06	5.19548e-05	1	58.1439	5.86156	3.67731e-12	3.47199e-11	1	22.8164	4.512	2.18366e-06	3.64745e-05	1	75.7438	6.24306	1.88187e-09	1.86887e-08	1	0.598847	-0.739741	0.281266	0.763202	0	0.941404	-0.0871144	0.898544	1	0	0	2.37753	22.0936	13.5297	47.6371	87.0513	112.794	76.7554	1.14835	2.724	0.583508	11.233	11.183	27.4355
Phospho1	0.451654	-1.14671	0.0417446	0.188671	0	11.1177	3.47479	6.41826e-10	2.09919e-08	1	46.9038	5.55163	2.86946e-19	6.96577e-18	1	8.80625	3.13853	1.68357e-06	2.93322e-05	1	24.4228	4.61016	7.66405e-11	9.57918e-10	1	0.570114	-0.810679	0.112798	0.642864	0	0.867391	-0.205246	0.686425	1	0	3.93393	18.7135	145.319	58.6826	96.0473	390.789	110.557	330.711	5.31112	6.45157	3.6372	100.823	27.053	43.1691
Edn1	0.818804	-0.28841	0.708365	0.842847	0	10.9982	3.45919	1.22134e-07	2.2729e-06	1	258.385	8.01338	5.92118e-30	5.62461e-28	1	11.7263	3.55167	4.46056e-06	6.73957e-05	1	152.621	7.25381	1.55853e-18	6.37654e-17	1	0.760543	-0.394898	0.447365	0.840082	0	1.37995	0.464612	0.330938	1	0	0.0855201	0.102259	0.420258	1.5123	1.54644	10.6555	26.2015	9.12564	0	0.114695	0.0778011	1.11417	0.863394	0.661595
Ifit2	0.75813	-0.399483	0.462252	0.6675	0	10.8842	3.44417	3.77418e-10	1.3006e-08	1	59.6785	5.89914	1.02371e-21	3.37856e-20	1	4.32128	2.11146	0.000649906	0.00465546	0	32.9568	5.04251	1.67422e-12	2.68169e-11	1	1.90902	0.932834	0.0636437	0.554611	0	1.37266	0.456975	0.359896	1	0	4.66085	2.22414	9.4558	25.061	9.91738	83.7755	192.836	62.7544	1.43544	1.74909	4.47356	26.7765	29.376	28.7174
Ccl2	0.6439	-0.635091	0.10219	0.29729	0	10.8246	3.43624	2.44277e-21	8.89492e-19	1	77.6043	6.27806	1.29746e-53	2.83469e-50	1	10.9527	3.45321	2.88236e-16	6.17391e-14	1	33.4939	5.06583	2.11007e-28	3.60162e-26	1	0.636168	-0.65252	0.0419716	0.50109	0	1.49178	0.577032	0.0713717	1	0	3.46356	4.60167	34.0709	39.4548	59.6052	123.235	196.271	87.9437	3.44505	2.55195	1.98393	34.9227	17.494	32.2528
Gm21859	0.776509	-0.364925	0.576329	0.75436	0	10.7224	3.42255	8.05983e-07	1.17708e-05	1	101.5	6.66533	1.09822e-17	2.21755e-16	1	19.1564	4.25976	9.98853e-07	1.87805e-05	1	114.552	6.83985	1.01902e-12	1.68663e-11	1	0.432303	-1.20989	0.0443372	0.506341	0	0.686417	-0.542843	0.353492	1	0	0.29932	0.102259	7.02431	1.9984	2.11795	30.2345	13.1007	23.5642	0	0.31541	0.0778011	2.41098	0.431697	1.96411
Timp1	2.31212	1.20921	0.05748	0.224732	0	10.6391	3.4113	2.15341e-10	7.84128e-09	1	25.5284	4.67403	1.74212e-16	3.04495e-15	1	42.2277	5.40012	4.557e-14	5.92626e-12	1	58.4253	5.86852	1.14159e-15	2.97631e-14	1	0.582135	-0.780574	0.107246	0.634443	0	1.00895	0.0128571	0.980856	1	0	0.25656	0.74138	25.3055	21.9013	18.6917	26.6952	39.3022	25.408	0.933035	0.401431	2.17843	20.2011	3.88527	14.2656
Nes	0.632066	-0.661852	0.338399	0.560186	0	10.6079	3.40707	2.70584e-08	6.19678e-07	1	19.1763	4.26125	2.0474e-11	1.75006e-10	1	3.5172	1.81443	0.00607686	0.0281884	0	9.11834	3.18877	6.09533e-06	3.09124e-05	1	1.90378	0.92887	0.0889589	0.604166	0	1.32883	0.410157	0.453231	1	0	0.0855201	1.53389	2.82173	2.34947	3.73163	6.62674	11.4232	5.15661	0.430632	0.860209	0.291754	4.54799	8.57227	3.82485
Cdh1	0.643086	-0.636917	0.401532	0.617671	0	10.5931	3.40506	3.67734e-06	4.31949e-05	1	85.2607	6.41381	2.57625e-14	3.32659e-13	1	5.11833	2.35567	0.00459417	0.0225053	0	49.7635	5.63702	8.66534e-09	7.63389e-08	1	1.33002	0.411443	0.537556	0.873402	0	1.10159	0.139588	0.833575	1	0	0.598641	2.65874	6.15378	10.4781	8.67351	44.0528	133.244	69.0673	1.00481	0.430104	1.71162	26.0825	3.14522	4.42442
Iigp1	0.27814	-1.84612	0.0345713	0.170654	0	10.3156	3.36676	0.000112477	0.000791149	1	11.3348	3.50268	6.55694e-05	0.000190754	1	0.870241	-0.200513	0.792592	0.88449	0	2.92334	1.54762	0.1112	0.181495	0	3.29559	1.72054	0.0358458	0.492779	0	1.07854	0.109079	0.894997	1	0	6.75609	2.93996	2.10129	7.5345	2.99202	3.61459	34.5093	4.50032	0.502404	0.63082	2.82029	2.77629	28.8004	10.0893
AA414768	1.08973	0.123975	0.884426	0.94295	0	10.2816	3.362	1.06015e-10	4.10676e-09	1	6.07151	2.60206	2.94272e-07	1.33775e-06	1	7.20146	2.84829	3.05084e-06	4.83213e-05	1	5.37066	2.4251	5.62354e-05	0.000233491	1	1.55491	0.636828	0.179836	0.702623	0	1.23141	0.300317	0.53418	1	0	0.427601	1.71284	6.06372	9.23583	8.4718	6.70204	5.19236	5.81291	0.35886	1.72042	1.36152	18.0276	11.368	7.56699
Ifi205	0.477776	-1.0656	0.0303686	0.15957	0	10.1216	3.33936	5.24541e-12	2.62848e-10	1	20.2058	4.3367	1.00743e-17	2.04178e-16	1	5.3989	2.43267	8.49519e-06	0.000118218	1	14.1177	3.81943	7.4951e-11	9.40028e-10	1	0.89554	-0.159171	0.716952	0.928982	0	0.683806	-0.548341	0.21164	1	0	12.2294	5.52201	25.0354	76.1551	42.2245	59.2641	166.555	149.385	5.23935	2.63797	4.86257	35.0689	55.2984	38.0831
Ggt1	2.69014	1.42768	0.135571	0.344493	0	9.81874	3.29554	5.7878e-05	0.000456175	1	9.06881	3.18091	9.97457e-05	0.000279821	1	11.0837	3.47037	0.000632404	0.00455398	0	24.6922	4.62598	1.45218e-05	6.92431e-05	1	2.38131	1.25176	0.0987442	0.61892	0	0.98593	-0.0204427	0.983742	1	0	0.12828	0.485732	5.40331	1.62032	3.63077	12.3875	2.23671	9.09439	0.574176	1.17562	0.797461	22.0642	1.50066	1.79871
Cyp51	0.684867	-0.546105	0.182384	0.400268	0	9.7262	3.28188	8.87402e-16	9.5039e-14	1	13.5357	3.7587	1.96202e-19	4.8934e-18	1	6.18731	2.62931	1.94918e-08	5.80187e-07	1	9.51988	3.25094	1.77151e-11	2.45895e-10	1	1.07654	0.106398	0.776014	0.947407	0	0.973758	-0.0383654	0.918135	1	0	21.5083	32.4418	103.654	257.091	140.323	191.347	327.199	252.58	9.61744	24.7167	20.909	259.455	112.138	167.838
Ccl22	1.35975	0.443342	0.433263	0.643503	0	9.55454	3.25619	5.65482e-10	1.86626e-08	1	55.596	5.79691	9.43223e-23	3.56532e-21	1	30.8552	4.94744	3.98365e-13	4.14451e-11	1	94.4433	6.56138	6.98337e-19	3.0393e-17	1	0.421007	-1.24808	0.0103749	0.345472	0	0.800354	-0.32129	0.503293	1	0	0.855201	9.40786	120.674	174.752	183.791	504.235	660.069	302.865	6.24416	7.22576	7.60506	85.7726	34.988	80.9833
Piwil2	0.682101	-0.551944	0.179091	0.396676	0	9.46205	3.24215	3.45676e-17	4.60508e-15	1	22.8901	4.51665	7.63034e-29	5.91162e-27	1	6.26998	2.64846	1.33729e-09	5.62456e-08	1	15.8099	3.98275	1.54809e-17	5.35168e-16	1	1.029	0.0412484	0.906504	0.98044	0	0.987469	-0.0181922	0.95999	1	0	1.66764	4.75506	23.0241	19.5249	18.7254	58.7747	39.2223	56.4415	1.93784	2.49461	2.17843	31.5985	11.6558	19.7858
Ms4a4c	1.07788	0.108195	0.863233	0.930271	0	9.41582	3.23509	2.57106e-11	1.12796e-09	1	25.564	4.67604	1.87982e-19	4.7099e-18	1	5.96629	2.57683	4.18294e-06	6.373e-05	1	27.4166	4.77698	2.44194e-14	5.18984e-13	1	1.70086	0.766265	0.0866104	0.598536	0	1.00494	0.00711133	0.98774	1	0	4.96017	5.36862	17.1705	44.9639	30.3909	105.237	172.147	148.01	3.44505	2.0645	11.0283	72.1651	35.502	49.723
Fasl	0.632676	-0.660462	0.146954	0.359347	0	9.37327	3.22855	2.2173e-14	1.79421e-12	1	15.0587	3.91253	1.77639e-19	4.46098e-18	1	4.09907	2.0353	3.07006e-05	0.000365331	1	6.60414	2.72337	4.09858e-08	3.1664e-07	1	1.4444	0.530469	0.152188	0.680196	0	1.44194	0.528016	0.154162	1	0	0.684161	0.664686	2.73168	3.32166	2.25242	5.42188	3.75448	4.18779	0.143544	0.344084	0.641859	5.55257	2.46684	3.99024
Procr	1.71059	0.774497	0.107909	0.305071	0	9.37078	3.22817	2.58315e-14	2.07488e-12	1	5.20886	2.38097	1.03803e-08	5.91211e-08	1	40.6745	5.34605	7.47281e-22	5.83093e-19	1	7.21778	2.85155	1.61351e-08	1.35065e-07	1	0.393909	-1.34407	0.000431548	0.114898	0	1.23379	0.303094	0.431923	1	0	1.02624	1.07372	36.5024	33.1086	59.1681	9.63889	6.71013	6.4692	2.51202	1.20429	1.80888	14.6668	11.9436	24.1069
Hmgcs1	0.987527	-0.0181085	0.944344	0.974524	0	9.25998	3.21101	5.80363e-23	2.88177e-20	1	9.84451	3.29932	5.55754e-24	2.42842e-22	1	7.88198	2.97856	5.077e-15	8.53249e-13	1	9.98306	3.31948	1.07449e-17	3.84844e-16	1	1.16014	0.214304	0.473422	0.853709	0	0.973806	-0.0382937	0.898073	1	0	23.4325	34.1802	157.477	310.103	214.216	251.176	296.684	315.741	21.4598	32.6019	31.1788	345.921	183.081	261.992
Sqle	1.2217	0.28889	0.596966	0.768473	0	9.2351	3.20713	1.10172e-10	4.25271e-09	1	9.11313	3.18795	1.373e-10	1.05033e-09	1	10.2872	3.36278	1.7213e-08	5.18002e-07	1	10.1489	3.34324	2.03463e-08	1.66989e-07	1	1.09669	0.13316	0.770939	0.946453	0	1.09697	0.133528	0.770499	1	0	5.04569	19.0202	101.702	135.297	135.482	135.095	112.554	119.821	4.73695	29.0464	10.2697	181.226	106.67	120.596
Itga1	0.650495	-0.620391	0.160295	0.37514	0	9.17401	3.19755	1.52824e-14	1.27439e-12	1	27.4779	4.7802	4.49282e-27	2.87015e-25	1	5.52736	2.46659	1.60631e-07	3.74143e-06	1	21.239	4.40864	1.50125e-17	5.22282e-16	1	1.07913	0.109871	0.770021	0.945986	0	0.841468	-0.249021	0.502958	1	0	1.79592	2.96552	11.8273	16.0682	11.9345	40.024	51.2846	61.8481	1.43544	1.23297	1.96448	23.1053	6.311	13.5627
Olr1	0.460275	-1.11943	0.0200973	0.134557	0	9.15809	3.19505	1.43245e-11	6.68722e-10	1	16.32	4.02857	2.16331e-16	3.69489e-15	1	6.44481	2.68814	7.41122e-07	1.4509e-05	1	10.5298	3.39641	1.68024e-09	1.68859e-08	1	0.653966	-0.612712	0.157131	0.683864	0	0.713367	-0.487284	0.259604	1	0	7.73957	19.0714	74.2055	116.096	69.4553	52.4491	264.411	107.883	7.75137	6.13616	4.74587	55.8362	36.1392	77.9028
Gyk	0.871525	-0.198386	0.599056	0.769339	0	9.09695	3.18538	2.56594e-18	4.31235e-16	1	40.8179	5.35113	2.42985e-40	1.06175e-37	1	5.02185	2.32822	1.73401e-08	5.20395e-07	1	29.5931	4.88719	3.61753e-25	3.87431e-23	1	1.57858	0.658629	0.0491893	0.519709	0	1.20203	0.26547	0.425373	1	0	4.70361	10.9929	36.0221	54.0107	28.8445	160.849	242.124	297.833	6.10062	6.53759	7.91626	85.2977	37.2904	65.1051
Fabp3	1.78852	0.838764	0.151105	0.364145	0	8.95725	3.16306	7.61404e-11	3.06922e-09	1	0.799943	-0.322031	0.505506	0.574745	0	20.7619	4.37587	2.01992e-12	1.6844e-10	1	1.03986	0.0563892	1	1	0	0.771194	-0.374834	0.391975	0.81796	0	1.37522	0.459658	0.375571	1	0	1.15452	0.511297	13.3882	12.9626	24.5749	1.0166	0.798825	0.7188	1.43544	1.72042	1.22537	7.79917	10.9158	20.5508
9830107B12Rik	0.706092	-0.502071	0.252238	0.475569	0	8.91592	3.15638	5.0229e-15	4.61094e-13	1	23.6568	4.56418	1.13012e-26	6.85856e-25	1	11.0844	3.47045	3.35938e-13	3.52864e-11	1	19.0937	4.25503	1.15785e-17	4.1066e-16	1	0.567618	-0.817007	0.0241882	0.453851	0	0.874676	-0.19318	0.592562	1	0	0.684161	2.99109	24.0147	15.4201	23.3983	38.9321	33.3909	35.9088	1.00481	1.40501	1.49767	15.6531	7.13328	12.8598
Cxcl1	0.711434	-0.491199	0.358167	0.578105	0	8.85705	3.14683	1.41251e-09	4.29811e-08	1	1.86461	0.898878	0.0686146	0.101716	0	13.1237	3.71411	4.2272e-09	1.52907e-07	1	1.5283	0.61193	0.274624	0.37712	0	0.480032	-1.0588	0.0273338	0.459632	0	0.867995	-0.204242	0.66594	1	0	2.52284	7.89954	53.0425	82.8795	70.4302	5.30892	10.864	7.93806	4.091	2.78134	4.31796	17.6623	32.3773	49.02
Isg15	2.74558	1.45711	0.000680359	0.0305854	0	8.84893	3.1455	1.18091e-16	1.44947e-14	1	22.8031	4.51116	4.9005e-29	3.90752e-27	1	18.6736	4.22293	1.56713e-18	5.52235e-16	1	53.0054	5.72807	2.25982e-28	3.79789e-26	1	1.30092	0.379532	0.275518	0.760232	0	1.18083	0.239797	0.490365	1	0	2.52284	2.58205	65.8004	26.0332	51.4359	167.288	155.451	84.1309	6.60302	7.59851	6.82705	46.0644	64.364	75.9387
Il18rap	0.648846	-0.624051	0.125308	0.330006	0	8.72212	3.12468	3.61121e-15	3.3717e-13	1	27.6852	4.79104	6.4334e-29	5.05601e-27	1	5.09487	2.34905	2.01459e-07	4.6429e-06	1	19.8025	4.30761	7.8113e-18	2.88279e-16	1	1.11069	0.151451	0.678905	0.91456	0	0.907106	-0.140656	0.700361	1	0	7.48301	17.8187	66.3707	71.5372	56.0416	210.55	201.544	341.743	7.39251	6.45157	10.7755	112.969	32.3773	70.067
Spon1	2.78261	1.47644	0.0332641	0.167378	0	8.65412	3.11339	2.98769e-10	1.05658e-08	1	36.0426	5.17163	6.20908e-23	2.37161e-21	1	29.1199	4.86393	9.21398e-14	1.13094e-11	1	99.9016	6.64244	2.78306e-21	1.69844e-19	1	0.825436	-0.276773	0.518871	0.868088	0	0.999456	-0.000784583	1	1	0	0	0.255648	5.7035	4.67193	2.92479	19.4284	13.3404	13.1259	0.287088	0.63082	0.311204	4.76717	1.70623	4.50712
Pmaip1	0.655281	-0.609814	0.12449	0.32924	0	8.64841	3.11243	9.7587e-16	1.03499e-13	1	24.5223	4.61602	8.81216e-29	6.73175e-27	1	5.89184	2.55872	8.84618e-09	2.98258e-07	1	19.7305	4.30236	1.08354e-18	4.55485e-17	1	0.961747	-0.056271	0.874766	0.971588	0	0.814397	-0.296197	0.4047	1	0	6.28573	13.0125	41.6656	81.3131	48.175	115.93	214.485	242.923	4.88049	6.68096	7.3522	81.3525	35.502	47.7589
Oasl1	1.7805	0.832283	0.091911	0.280806	0	8.63303	3.10987	2.79628e-12	1.55059e-10	1	22.5297	4.49376	2.46889e-21	7.84016e-20	1	14.518	3.85977	2.86693e-12	2.30282e-10	1	35.2827	5.14089	3.10687e-18	1.21212e-16	1	1.05866	0.0822346	0.841205	0.965935	0	1.13676	0.184933	0.651795	1	0	6.45677	2.24971	71.4738	50.6621	66.1943	224.744	156.41	76.6616	5.3829	8.54474	9.04438	58.0463	76.8627	64.4642
Sdc4	1.25776	0.330855	0.310484	0.535733	0	8.57385	3.09994	5.78672e-24	3.71848e-21	1	30.1653	4.91482	3.99848e-49	7.27989e-46	1	10.3889	3.37698	4.60384e-20	2.28602e-17	1	41.4654	5.37384	2.20718e-39	4.01854e-36	1	1.03798	0.053784	0.849362	0.966791	0	0.914972	-0.1282	0.650405	1	0	15.9495	32.0072	229.731	249.584	269.652	927.706	1149.35	912.533	31.3643	25.7776	33.5323	170.34	337.484	269.6
A530064D06Rik	1.02259	0.032221	0.927366	0.965342	0	8.54406	3.09492	1.70027e-21	6.87917e-19	1	19.3496	4.27423	6.10996e-36	1.39052e-33	1	8.74434	3.12835	2.96874e-16	6.23664e-14	1	16.7844	4.06904	3.833e-24	3.48931e-22	1	0.998994	-0.00145165	0.996207	0.999796	0	1.17874	0.237248	0.420033	1	0	2.95044	5.87991	35.6018	30.8131	50.5955	88.595	60.551	75.3178	5.23935	4.2437	4.27906	52.3841	28.1014	36.367
P2ry13	0.580205	-0.785365	0.157238	0.371377	0	8.35499	3.06264	9.2278e-09	2.35525e-07	1	13.1242	3.71416	1.17041e-11	1.04117e-10	1	4.68657	2.22853	0.000203536	0.00181061	0	10.5823	3.40358	8.44857e-08	6.09994e-07	1	1.03373	0.0478569	0.923204	0.984486	0	0.719501	-0.474932	0.32782	1	0	1.45384	2.73544	9.18564	11.3963	9.11055	17.96	10.9439	38.0339	1.14835	0.774188	1.71162	18.8678	4.81034	7.00877
Cxcl2	0.447768	-1.15918	0.00275463	0.0538583	0	8.23818	3.04233	5.88832e-16	6.49738e-14	1	23.9006	4.57898	5.09217e-30	4.96668e-28	1	7.47334	2.90175	3.17398e-11	2.02763e-09	1	11.3175	3.50048	9.58599e-15	2.16806e-13	1	0.49354	-1.01876	0.00341006	0.219844	0	0.945607	-0.0806871	0.8149	1	0	11.2459	22.676	102.453	168.081	110.537	156.858	181.253	238.985	9.54567	6.53759	6.86595	45.005	66.6458	76.4349
Ptp4a1	0.214736	-2.21936	0.00257086	0.0525272	0	8.19928	3.0355	1.5035e-05	0.000144198	1	26.8973	4.74939	3.25962e-10	2.33802e-09	1	1.70236	0.767536	0.332615	0.509677	0	5.94207	2.57097	0.00156887	0.00467621	0	1.03168	0.0449912	0.947815	0.990523	0	0.972492	-0.0402411	0.950698	1	0	1.32556	1.25268	1.26077	4.40187	0.907693	2.33442	7.90837	12.7821	0	0.172042	0.544608	3.45209	1.56233	1.77804
Bcl2a1a	0.75971	-0.39648	0.334123	0.556058	0	8.15123	3.02702	2.23627e-15	2.1429e-13	1	12.9018	3.6895	5.29653e-21	1.62071e-19	1	6.53544	2.70829	7.55912e-10	3.46957e-08	1	11.1314	3.47656	3.20297e-14	6.71578e-13	1	0.947341	-0.0780444	0.822691	0.961904	0	0.880475	-0.183647	0.596992	1	0	3.16424	6.59573	24.7652	23.4677	48.175	38.1038	68.699	57.504	4.44986	2.40859	4.39576	32.0734	22.6744	36.5531
Dusp16	0.800329	-0.321334	0.274952	0.499809	0	8.1409	3.02519	1.36902e-26	1.66168e-23	1	10.9768	3.45639	4.57836e-33	7.24841e-31	1	5.55705	2.47432	2.60601e-14	3.64975e-12	1	8.97203	3.16543	6.8656e-21	3.90624e-19	1	1.1724	0.229459	0.3808	0.813774	0	0.979143	-0.0304087	0.90747	1	0	14.8805	20.1707	92.0665	96.9762	103.611	160.811	157.448	154.261	13.6367	12.7598	15.6964	106.321	94.4183	142.367
Tnip3	0.624628	-0.678932	0.159815	0.3748	0	8.02759	3.00497	9.49002e-11	3.7291e-09	1	25.1661	4.65341	9.75135e-21	2.87902e-19	1	5.16188	2.3679	7.28684e-06	0.000104054	1	23.0666	4.52773	1.60193e-14	3.51395e-13	1	0.971166	-0.0422096	0.921802	0.984099	0	0.681443	-0.553336	0.193039	1	0	2.9932	7.0559	18.9716	38.5907	20.6752	37.2001	156.17	156.511	3.44505	2.55195	3.4816	35.6899	20.7215	19.5791
Gm9733	0.439471	-1.18616	0.104614	0.300816	0	7.94054	2.98924	1.00643e-06	1.42044e-05	1	19.755	4.30415	5.85277e-12	5.35474e-11	1	3.524	1.81721	0.00332164	0.0174115	0	7.67133	2.93948	5.80422e-06	2.9601e-05	1	0.987967	-0.0174657	0.980368	0.996322	0	1.13174	0.178542	0.727956	1	0	0.17104	1.3805	1.41087	3.24064	3.89972	4.74414	7.26931	6.65672	0.717719	0.258063	0.213953	3.79913	2.11737	2.52233
Dcbld2	0.742004	-0.430501	0.287232	0.512282	0	7.8439	2.97157	1.61116e-14	1.33336e-12	1	2.50616	1.32548	0.000345992	0.000866884	1	6.67605	2.739	1.13964e-09	4.95992e-08	1	1.58373	0.663326	0.115273	0.186776	0	0.871658	-0.198166	0.57803	0.886932	0	1.17415	0.231615	0.525931	1	0	4.96017	7.43937	26.4762	57.6294	40.4764	8.7729	9.66579	11.0945	4.52163	4.04298	5.25157	19.8906	30.7533	57.9723
Vdr	0.451106	-1.14846	0.0652815	0.238387	0	7.75603	2.95532	6.63424e-07	9.96869e-06	1	19.9433	4.31783	5.94861e-12	5.43788e-11	1	5.17562	2.37173	0.000420038	0.00328945	0	11.4496	3.51722	7.97268e-07	4.79326e-06	1	0.675717	-0.56551	0.297891	0.770026	0	0.785743	-0.347871	0.520628	1	0	0.555881	7.43937	14.2888	14.5559	33.82	35.5058	66.0629	37.1589	2.44025	2.23654	0.855812	14.3928	13.4443	14.4931
Retnlg	1.21341	0.279072	0.528545	0.718406	0	7.70596	2.94597	8.99928e-13	5.64989e-11	1	29.5515	4.88516	1.50603e-27	1.02186e-25	1	13.7747	3.78395	8.67638e-14	1.07705e-11	1	40.0323	5.32309	3.93306e-22	2.68529e-20	1	0.678747	-0.559053	0.142296	0.673176	0	0.895653	-0.158989	0.675742	1	0	2.5656	9.74021	97.4998	59.9519	98.8713	247.599	170.709	326.554	9.33035	7.45514	5.89343	85.4621	35.1936	53.2997
Mreg	0.889968	-0.168175	0.711325	0.844851	0	7.68666	2.94236	2.29397e-12	1.29841e-10	1	80.9974	6.3398	1.18868e-38	4.32839e-36	1	9.96117	3.31632	4.16359e-11	2.58426e-09	1	77.509	6.27629	7.74781e-27	1.05796e-24	1	0.686627	-0.542402	0.160502	0.684219	0	0.929932	-0.104803	0.785383	1	0	1.75316	7.74615	47.9994	44.3698	51.0997	442.674	264.571	409.216	4.5934	3.84227	4.39576	45.5713	14.9861	37.9383
Gdpd1	0.712509	-0.48902	0.321426	0.545495	0	7.66094	2.93752	5.47167e-11	2.29894e-09	1	1.46117	0.54712	0.247608	0.313272	0	8.12883	3.02305	5.60198e-09	1.96141e-07	1	1.01972	0.0281711	1	1	0	0.670972	-0.575675	0.147189	0.678612	0	1.02104	0.030037	0.925772	1	0	1.75316	1.15042	9.9361	14.988	10.2199	1.69434	0.63906	1.90638	1.36367	0.63082	1.14757	5.46124	7.35941	10.7716
Gm6377	0.79779	-0.325919	0.66558	0.81502	0	7.62598	2.93092	1.7904e-05	0.00016688	1	55.1556	5.78544	3.05016e-14	3.88797e-13	1	10.3827	3.37611	3.51618e-05	0.000407758	1	55.5147	5.7948	2.36221e-10	2.67963e-09	1	0.584908	-0.773717	0.20871	0.721057	0	0.792033	-0.336367	0.579246	1	0	0.427601	0.664686	4.65285	9.50589	3.1265	6.47613	35.8673	50.3473	0.430632	0.458778	0.427906	5.69869	2.56963	1.84006
Car13	2.19006	1.13097	0.0169647	0.125813	0	7.60624	2.92718	8.4774e-15	7.34977e-13	1	7.67343	2.93987	1.07194e-14	1.45351e-13	1	23.1829	4.53499	1.80098e-20	9.83698e-18	1	16.5666	4.0502	6.02722e-17	1.91399e-15	1	0.718113	-0.477718	0.154032	0.681508	0	1.0133	0.0190598	0.957449	1	0	0.470361	0.690251	10.1162	17.8235	13.4809	10.7685	8.78708	10.032	1.57898	0.860209	1.51712	9.40649	6.80437	13.542
Kif1a	0.643925	-0.635034	0.249027	0.472616	0	7.57484	2.92122	4.49313e-11	1.92482e-09	1	38.6706	5.27317	1.41446e-28	1.05113e-26	1	8.20398	3.03632	8.99055e-10	3.97622e-08	1	27.5047	4.78161	7.74316e-19	3.3566e-17	1	0.593814	-0.751917	0.0507231	0.524823	0	0.905082	-0.143879	0.705873	1	0	0.17104	1.76397	8.3151	6.94038	9.88377	34.6774	23.2458	26.3456	0.717719	0.774188	0.505707	4.38361	4.87201	5.66491
Cldn1	1.0676	0.0943733	1	1	0	7.40138	2.88779	2.15519e-09	6.34589e-08	1	174.145	7.44415	7.0724e-45	6.43824e-42	1	12.8751	3.68651	2.39754e-10	1.21817e-08	1	207.295	7.69554	3.31886e-32	9.29622e-30	1	0.611739	-0.709011	0.0734155	0.57248	0	0.894772	-0.160408	0.671787	1	0	0.25656	0.204519	2.85175	3.07861	2.95841	45.7471	19.0919	78.693	0.143544	0.401431	0.155602	2.17354	1.68567	1.57129
Nrg1	0.287182	-1.79996	0.00695037	0.0811174	0	7.28459	2.86485	3.82473e-06	4.46935e-05	1	27.3197	4.77187	4.28079e-13	4.61177e-12	1	2.52672	1.33727	0.0379037	0.111405	0	10.2576	3.35863	1.76043e-06	9.96419e-06	1	0.826253	-0.275345	0.61738	0.895883	0	0.765086	-0.386307	0.472676	1	0	0.17104	2.4031	3.4221	4.26685	2.31966	8.39638	17.7339	14.6573	0.430632	0.430104	0.291754	4.4932	1.39788	2.37761
Gpld1	1.23884	0.308989	0.738062	0.860284	0	7.23796	2.85558	6.45046e-09	1.71447e-07	1	33.483	5.06536	4.52842e-23	1.76044e-21	1	8.95647	3.16293	1.48402e-07	3.49383e-06	1	48.5273	5.60072	1.17748e-18	4.90948e-17	1	0.998551	-0.00209187	1	1	0	0.852687	-0.229912	0.567302	1	0	0.34208	0.153389	2.37145	1.40428	2.62222	10.9567	6.8699	16.7512	0.287088	0.430104	0.175052	3.08679	1.74735	1.52994
Mt2	1.08097	0.11233	0.810666	0.901253	0	7.15462	2.83888	9.45272e-10	3.01054e-08	1	14.355	3.84348	1.63413e-15	2.46563e-14	1	17.6937	4.14517	7.24837e-13	7.19829e-11	1	18.1667	4.18323	5.35218e-13	9.2805e-12	1	0.436995	-1.19431	0.00537496	0.262699	0	0.854031	-0.227639	0.592129	1	0	1.62488	4.6528	37.7331	54.8209	75.8428	65.8156	39.7815	67.2235	6.10062	2.66665	1.76997	13.8266	27.0941	32.6662
Mmp12	0.64218	-0.638951	0.437972	0.647504	0	7.14329	2.83659	0.000187735	0.00120001	0	26.5668	4.73155	8.24831e-09	4.77248e-08	1	4.87992	2.28686	0.0106832	0.0432395	0	23.5754	4.55921	3.3351e-06	1.78591e-05	1	0.938207	-0.092022	0.900229	0.978713	0	0.723252	-0.46743	0.50365	1	0	0.34208	0.766945	1.38085	3.67273	3.22735	6.36318	16.6156	17.1575	0.143544	0	0.855812	4.74891	0.575596	2.43963
Hspa1l	2.46547	1.30186	0.0150849	0.117538	0	7.13434	2.83478	6.98978e-11	2.82801e-09	1	6.31138	2.65795	1.14542e-09	7.59256e-09	1	18.2107	4.18671	7.46247e-14	9.37012e-12	1	14.1973	3.82754	6.93911e-12	1.02575e-10	1	0.965095	-0.0512568	0.894656	0.977332	0	1.09412	0.129773	0.755836	1	0	0.0855201	0.587991	7.26446	5.40107	7.56411	6.36318	5.59178	3.87527	0.717719	1.31899	0.661309	4.4932	7.74999	7.27754
Serpinb2	0.796022	-0.32912	0.527266	0.71756	0	7.13162	2.83423	5.33592e-08	1.13404e-06	1	0.176482	-2.50241	1.18345e-06	4.84376e-06	-1	3.02548	1.59717	0.00607262	0.0281807	0	0.136782	-2.87005	1.87892e-07	1.27314e-06	-1	1.87636	0.907936	0.064135	0.554611	0	1.02709	0.0385649	0.944781	1	0	72.5211	171.898	293.76	467.49	348.184	4.06641	33.5507	12.7821	95.5285	95.2538	101.103	311.364	920.872	849.488
Chst11	0.977464	-0.0328853	0.912222	0.957723	0	7.02776	2.81307	2.83521e-19	5.84374e-17	1	17.2513	4.10863	2.88564e-35	6.06206e-33	1	8.85033	3.14573	5.45485e-17	1.3242e-14	1	16.6336	4.05603	1.03309e-24	1.00763e-22	1	0.776137	-0.365616	0.21152	0.72373	0	1.01374	0.0196809	0.946353	1	0	11.8873	22.9317	179.69	152.229	131.548	311.043	254.026	305.959	14.9286	15.6558	20.4811	146.486	71.1478	142.078
Ly6c2	1.11066	0.151418	0.650917	0.804005	0	7.02356	2.8122	3.41245e-20	8.87561e-18	1	12.0685	3.59317	4.55913e-30	4.48684e-28	1	9.12889	3.19044	3.93243e-18	1.16102e-15	1	12.661	3.66232	2.51806e-22	1.77466e-20	1	0.854467	-0.226903	0.424484	0.828943	0	1.05864	0.0822087	0.772519	1	0	10.0914	13.805	90.2954	87.6864	149.971	179.487	139.475	135.822	14.6415	14.5089	10.8338	113.809	78.2194	88.1575
Clec5a	0.548433	-0.866612	0.0606192	0.230012	0	7.01987	2.81144	2.78884e-10	9.98724e-09	1	18.5138	4.21053	5.6397e-19	1.3136e-17	1	3.30697	1.72551	0.000534998	0.00401103	0	10.0834	3.33392	5.92882e-10	6.34965e-09	1	1.16402	0.219117	0.596446	0.890023	0	1.00693	0.00996558	0.980942	1	0	9.66377	9.12665	21.0729	43.9917	28.1385	61.8621	79.1636	143.166	6.02884	2.15052	7.29385	51.2699	25.0384	32.1907
Ccrl2	1.09449	0.130257	0.750893	0.868752	0	6.96689	2.80051	4.78156e-14	3.73098e-12	1	28.7549	4.84573	9.22211e-33	1.38003e-30	1	9.80067	3.29288	2.34635e-13	2.57095e-11	1	32.0517	5.00233	2.80764e-24	2.62142e-22	1	0.777979	-0.362197	0.295478	0.769562	0	0.981866	-0.0264025	0.939341	1	0	8.46649	14.5464	136.494	58.8177	143.886	452.087	265.769	391.309	15.9334	11.2974	10.7755	77.9004	76.2254	109.742
Usp2	1.04352	0.0614592	0.940881	0.972392	0	6.87963	2.78233	3.78552e-08	8.38804e-07	1	8.21981	3.03911	3.26987e-09	2.01467e-08	1	7.91962	2.98543	5.81382e-07	1.18146e-05	1	10.8349	3.43761	1.88907e-08	1.55863e-07	1	0.905792	-0.142748	0.756892	0.941289	0	0.791288	-0.337725	0.470116	1	0	0.34208	1.48276	6.24383	6.88637	9.31226	13.1782	4.79295	12.5946	0.933035	1.31899	0.70021	10.6485	5.85875	3.80417
Gadd45b	1.76824	0.822314	0.116068	0.317514	0	6.87835	2.78206	5.62186e-09	1.52013e-07	1	52.8858	5.72481	9.04211e-26	4.86582e-24	1	20.6994	4.37152	1.07755e-12	9.97557e-11	1	96.9466	6.59912	8.07582e-22	5.34668e-20	1	0.58754	-0.767241	0.0868436	0.598536	0	0.964507	-0.0521361	0.906886	1	0	2.95044	10.3282	240.658	55.6851	118.202	731.991	465.795	743.896	12.8472	14.939	7.66341	91.1243	44.8759	107.551
Sept5	0.697352	-0.520041	0.2741	0.499456	0	6.87613	2.7816	1.29413e-09	3.98227e-08	1	4.43858	2.1501	1.81694e-06	7.18361e-06	1	5.59163	2.48327	3.3847e-06	5.3048e-05	1	3.47217	1.79584	0.000563778	0.00188512	0	0.857111	-0.222446	0.601538	0.891173	0	0.891356	-0.165926	0.702534	1	0	1.02624	3.04222	9.39576	9.72193	15.5653	8.32108	8.46755	4.81284	0.430632	2.15052	1.55602	11.2878	10.3607	8.06319
Spp1	3.77322	1.9158	0.010074	0.0956826	0	6.87343	2.78103	1.58834e-05	0.000150899	1	83.8898	6.39042	4.77311e-17	8.86759e-16	1	17.8488	4.15776	5.02556e-07	1.03976e-05	1	253.277	7.98457	1.03828e-15	2.74628e-14	1	1.45292	0.538954	0.373838	0.810365	0	1.24935	0.321179	0.595028	1	0	0.684161	3.83473	23.3243	58.5746	40.4428	486.011	555.823	695.049	2.44025	3.84227	19.4114	111.015	28.3276	38.4139
Bcl2a1d	0.913201	-0.130996	0.705415	0.840527	0	6.78291	2.76191	1.56944e-17	2.17019e-15	1	12.3965	3.63186	3.19726e-27	2.06668e-25	1	6.07867	2.60376	5.92174e-12	4.46132e-10	1	12.2409	3.61364	1.13304e-19	5.50101e-18	1	1.01887	0.0269687	0.929858	0.98667	0	0.924745	-0.112873	0.70634	1	0	4.78913	7.64389	29.0278	28.5717	56.3778	57.7204	89.5483	82.3183	5.09581	5.01789	6.90485	39.3429	32.3362	44.4096
Slc6a8	1.26648	0.340829	0.557724	0.741268	0	6.76812	2.75875	6.93878e-08	1.39337e-06	1	3.61876	1.8555	0.000204611	0.000538076	1	11.7874	3.55918	1.48328e-08	4.59705e-07	1	3.50074	1.80766	0.00188621	0.00550934	0	0.726999	-0.459975	0.331304	0.790698	0	1.30891	0.388364	0.420345	1	0	1.9242	2.70987	37.5831	18.2556	26.5248	9.48829	8.2279	6.75047	3.5886	2.52328	2.78139	40.4936	5.24204	14.1209
Ppbp	0.348857	-1.51929	0.138476	0.348758	0	6.68752	2.74147	0.00200989	0.00843164	0	61.0187	5.93118	4.63618e-09	2.80585e-08	1	3.22149	1.68773	0.0948608	0.216655	0	23.353	4.54553	6.21458e-05	0.000255314	1	0.7193	-0.475335	0.575845	0.885376	0	0.911716	-0.133344	0.869619	1	0	0	0.562427	0.420258	1.91738	0.537892	4.74414	6.63025	9.65693	0	0.0573473	0.194503	1.57079	0.082228	0.413497
Havcr2	0.663021	-0.592874	0.237332	0.459565	0	6.68691	2.74134	1.12544e-08	2.80692e-07	1	32.4557	5.0204	1.89453e-21	6.08702e-20	1	5.10796	2.35275	2.75014e-05	0.00033123	1	32.9893	5.04393	1.88477e-15	4.70074e-14	1	0.867301	-0.205395	0.645967	0.906544	0	0.652139	-0.616749	0.161769	1	0	1.45384	1.3805	4.38269	10.4241	6.92536	23.3065	44.4946	72.7238	0.430632	0.94623	1.30317	9.47955	3.14522	6.22313
Ambp	1.20497	0.269	0.670869	0.817465	0	6.56582	2.71497	1.40767e-06	1.8868e-05	1	2.75332	1.46117	0.00875202	0.0160955	0	5.92197	2.56608	8.77312e-05	0.000887385	1	3.88768	1.95891	0.00277965	0.00771467	0	1.33494	0.416772	0.419293	0.828943	0	0.852938	-0.229487	0.680063	1	0	0.34208	1.09929	3.99245	2.97059	6.25299	4.06641	1.43789	3.06271	0.933035	1.20429	0.564058	5.49777	8.16113	3.96957
Tnfaip3	0.891051	-0.166419	0.602308	0.770807	0	6.43163	2.68518	3.83641e-18	5.98699e-16	1	14.7748	3.88506	8.4164e-33	1.27695e-30	1	7.02799	2.81311	1.50908e-14	2.19803e-12	1	14.4122	3.84922	2.44789e-23	1.99558e-21	1	0.815426	-0.294374	0.310395	0.777876	0	0.91346	-0.130587	0.652354	1	0	33.6094	54.811	291.449	352.231	289.218	561.39	720.461	631.388	48.3743	22.6808	47.342	219.82	204.378	336.524
Sirpb1b	0.936473	-0.09469	0.867041	0.931781	0	6.35857	2.6687	6.7433e-07	1.00909e-05	1	10.7531	3.42668	6.31084e-10	4.34128e-09	1	4.96642	2.31221	0.000196256	0.00175873	0	9.67017	3.27354	5.0611e-07	3.1811e-06	1	1.19876	0.261541	0.602143	0.891173	0	1.04124	0.0582975	0.907395	1	0	1.62488	6.51903	20.6827	22.5225	17.9185	36.0329	29.4767	53.4725	5.23935	1.14695	5.19322	41.553	10.4635	21.2537
Nr4a3	0.417351	-1.26067	0.0126856	0.106845	0	6.30176	2.65575	4.78606e-08	1.03326e-06	1	29.0019	4.85808	1.12599e-19	2.90101e-18	1	4.34238	2.11849	0.000134776	0.00127361	0	17.1301	4.09846	2.5517e-11	3.44132e-10	1	0.605578	-0.723614	0.112476	0.642864	0	0.706592	-0.501051	0.269746	1	0	3.4208	21.679	35.5118	79.0987	49.4524	144.245	356.835	146.448	6.53125	3.41216	5.87398	33.8634	29.746	35.7468
Rhou	1.35761	0.441066	0.168117	0.384557	0	6.29064	2.65321	1.35673e-20	4.23454e-18	1	17.6803	4.14407	1.70288e-42	1.03346e-39	1	7.35589	2.8789	2.93382e-17	7.36688e-15	1	24.6849	4.62556	1.50215e-35	7.81404e-33	1	1.16087	0.215211	0.418018	0.828943	0	0.97225	-0.0406012	0.879846	1	0	3.16424	6.00774	33.0803	31.2722	37.955	117.135	83.5571	142.416	5.16758	6.59494	6.9632	43.8361	34.9264	39.9851
Klri2	0.558347	-0.840765	0.149664	0.361869	0	6.28311	2.65148	6.2647e-07	9.50064e-06	1	7.14347	2.83662	1.50742e-07	7.19032e-07	1	2.68772	1.42638	0.0188747	0.0665551	0	3.30955	1.72664	0.0044561	0.0116707	0	1.30395	0.382884	0.437437	0.834614	0	1.20498	0.269014	0.607797	1	0	1.4966	0.894769	1.71105	5.32006	2.52137	2.93685	6.15096	2.84395	0.430632	0.602146	0.875262	7.57999	2.0557	2.83245
Tgtp1	0.857973	-0.220996	0.680648	0.824964	0	6.22533	2.63815	5.00984e-07	7.84061e-06	1	18.0619	4.17488	8.65004e-14	1.03209e-12	1	2.63361	1.39704	0.0182034	0.064701	0	10.6214	3.4089	1.20515e-07	8.43372e-07	1	2.02769	1.01984	0.0395686	0.495926	0	1.45882	0.544801	0.26848	1	0	4.53257	2.58205	7.95488	9.34385	10.7242	25.1891	73.412	14.7198	3.37328	1.49103	4.25961	10.0275	22.3455	24.4583
Acta2	1.3638	0.447634	0.422885	0.635783	0	6.18874	2.62965	6.56027e-07	9.88474e-06	1	15.6772	3.97059	5.55004e-13	5.80734e-12	1	11.0956	3.47191	3.5115e-08	9.8358e-07	1	24.3979	4.60869	4.72392e-12	7.14738e-11	1	0.760093	-0.395752	0.401279	0.819897	0	0.875695	-0.1915	0.686833	1	0	0.34208	1.12485	8.01492	5.94118	11.3294	23.6454	10.6244	21.2515	2.00961	0.401431	0.875262	9.46129	3.47413	6.26448
Plk2	0.979662	-0.0296433	0.906133	0.955094	0	6.17883	2.62733	1.08299e-22	4.55023e-20	1	13.5601	3.7613	7.60299e-41	3.77523e-38	1	8.09991	3.01791	5.85157e-21	3.55125e-18	1	11.9043	3.57341	3.30567e-27	4.68975e-25	1	0.747286	-0.420267	0.0956338	0.613108	0	1.11591	0.158215	0.530241	1	0	18.3868	25.2836	136.734	212.721	181.908	244.963	282.145	253.955	17.5841	21.3905	25.0909	108.659	143.817	144.621
Serpinb6b	1.01406	0.0201372	1	1	0	6.17866	2.62729	4.47782e-09	1.24152e-07	1	11.2078	3.48643	5.47125e-14	6.73062e-13	1	3.53644	1.8223	0.000462057	0.00356715	0	9.52558	3.25181	3.23866e-09	3.08988e-08	1	1.77091	0.824495	0.04932	0.519709	0	1.19271	0.254239	0.547501	1	0	1.32556	1.35494	2.70166	7.5345	4.00057	11.4085	17.7339	9.43816	0.933035	1.03225	2.00338	12.6577	4.72811	7.85644
Nampt	0.671733	-0.57404	0.14026	0.350538	0	6.17621	2.62672	3.05872e-12	1.66236e-10	1	26.2897	4.71643	3.9597e-30	4.00517e-28	1	3.23826	1.69522	6.45431e-05	0.000687872	1	14.1465	3.82237	5.93241e-16	1.64065e-14	1	1.28114	0.357428	0.313859	0.780575	0	1.24834	0.320005	0.366983	1	0	42.7601	39.1398	80.5094	205.187	112.083	379.306	825.666	533.131	23.3259	16.344	42.7128	172.148	154.959	182.538
Marcksl1	1.37549	0.45995	0.26301	0.487548	0	6.10929	2.61101	5.43393e-12	2.71051e-10	1	7.28357	2.86465	7.11702e-14	8.63848e-13	1	11.1194	3.47501	9.64952e-14	1.17124e-11	1	10.3913	3.3773	3.4787e-13	6.17907e-12	1	0.755726	-0.404064	0.257937	0.74899	0	0.96412	-0.0527154	0.882607	1	0	53.279	97.1464	976.619	521.69	1011.71	1154.22	565.808	625.513	158.185	89.1176	63.4662	485.247	708.744	702.883
5430437J10Rik	1.19579	0.25796	0.721619	0.849824	0	6.10835	2.61078	1.02703e-08	2.58463e-07	1	11.1426	3.47801	1.43101e-13	1.64898e-12	1	5.46315	2.44973	9.39243e-06	0.000129223	1	10.1981	3.35023	3.36597e-09	3.20295e-08	1	1.33548	0.417359	0.31195	0.778912	0	1.30506	0.384118	0.3566	1	0	0.470361	0.485732	2.13131	3.99679	1.74815	5.23362	5.19236	4.37531	0.502404	0.286736	0.875262	4.93156	1.99403	3.6181
Vegfa	0.789735	-0.340559	0.420921	0.634116	0	6.078	2.6036	1.94372e-11	8.88416e-10	1	34.1542	5.09399	2.39156e-32	3.30701e-30	1	8.66867	3.11581	1.88648e-11	1.27999e-09	1	31.7254	4.98757	1.75454e-22	1.27777e-20	1	0.553591	-0.853107	0.018287	0.413928	0	0.850116	-0.234269	0.513504	1	0	2.9932	5.62427	42.386	37.1864	33.2485	151.662	104.886	156.355	3.5886	3.35481	3.34545	34.7036	9.12731	18.6074
Lipg	4.5108	2.17338	0.0024187	0.0510075	0	5.94775	2.57234	4.76857e-06	5.38695e-05	1	36.2496	5.17989	2.90413e-16	4.88072e-15	1	24.6453	4.62324	1.95914e-09	7.72622e-08	1	161.405	7.33454	3.82763e-17	1.25943e-15	1	1.08816	0.121886	0.820813	0.961149	0	1.01101	0.0157983	0.975916	1	0	0.25656	0.460167	6.63407	11.8554	8.87522	91.0424	25.0032	63.5357	0.287088	0.716841	3.7928	10.685	11.9436	7.15349
Xcl1	1.42419	0.51014	0.386772	0.603669	0	5.88133	2.55614	5.32554e-08	1.13404e-06	1	8.32284	3.05708	1.96759e-10	1.47317e-09	1	5.68362	2.50681	1.06758e-05	0.000143759	1	6.63297	2.72965	2.19422e-06	1.21997e-05	1	1.47281	0.558569	0.203147	0.717997	0	1.78555	0.836365	0.0590615	1	0	0.769681	0.664686	3.06188	3.59171	5.58063	7.7563	4.87283	1.68762	0.717719	1.26164	1.01141	5.84481	6.5988	5.56153
Ell2	0.524017	-0.932314	0.0145493	0.115674	0	5.79373	2.53449	3.63367e-12	1.9363e-10	1	18.433	4.20422	9.1781e-27	5.63267e-25	1	4.72922	2.2416	1.07238e-07	2.61487e-06	1	11.2018	3.48566	9.89996e-15	2.22984e-13	1	0.641917	-0.639542	0.0636858	0.554611	0	0.862281	-0.213769	0.533521	1	0	16.9757	18.8157	58.5659	135.675	59.7396	115.027	228.464	258.268	7.89491	8.74546	11.3979	71.4163	36.5298	55.0984
Hsd17b7	1.15614	0.209318	0.632394	0.791504	0	5.7843	2.53214	2.10213e-11	9.45005e-10	1	5.2992	2.40578	1.86678e-10	1.40542e-09	1	5.94503	2.57168	9.56496e-09	3.19534e-07	1	5.7224	2.51662	1.81553e-08	1.50022e-07	1	1.12479	0.169659	0.635277	0.903215	0	1.07057	0.0983788	0.784374	1	0	5.08845	9.53569	34.6713	55.0909	41.1824	49.6252	37.8643	38.534	4.23454	13.706	7.3133	64.5852	34.9675	47.7382
Tgtp2	0.893242	-0.162877	0.742509	0.862493	0	5.7809	2.53129	4.24964e-07	6.76722e-06	1	12.6124	3.65677	3.16205e-12	3.01153e-11	1	2.41744	1.27348	0.0233662	0.0779159	0	8.31142	3.05509	4.76313e-07	3.01114e-06	1	2.13586	1.09481	0.0217193	0.440953	0	1.35539	0.438707	0.353824	1	0	9.44997	5.13853	11.0468	19.4709	22.2889	45.9354	109.199	26.6894	6.67479	3.67022	9.14163	18.9043	49.2135	44.6783
Lin28a	0.777512	-0.363064	0.69662	0.834599	0	5.72637	2.51762	2.3819e-06	2.98393e-05	1	23.4994	4.55455	5.77684e-17	1.05529e-15	1	4.57291	2.19311	0.000139805	0.00131431	0	18.5835	4.21595	5.44697e-12	8.17345e-11	1	0.971135	-0.0422568	0.937126	0.989161	0	0.982251	-0.0258363	0.967741	1	0	0.17104	0.536862	2.10129	1.64733	1.41197	8.09516	3.51483	9.2819	0.430632	0.31541	0.194503	2.59363	1.29509	1.11644
Siglece	0.912204	-0.132571	0.695378	0.834242	0	5.69529	2.50977	9.38059e-15	8.00575e-13	1	11.8779	3.57021	4.92851e-26	2.74689e-24	1	7.28058	2.86405	1.28593e-13	1.5269e-11	1	12.1956	3.60829	2.8363e-19	1.30184e-17	1	0.71355	-0.486914	0.111566	0.639479	0	0.888422	-0.170683	0.576836	1	0	16.3343	25.7182	151.443	105.807	202.718	329.078	153.135	287.989	22.4646	14.0214	21.2202	124.458	87.8401	115.882
AW112010	1.09292	0.128186	0.806726	0.898541	0	5.63819	2.49523	1.24104e-09	3.86243e-08	1	2.90451	1.5383	0.000131375	0.000359685	1	2.87394	1.52303	0.00111788	0.00723843	0	2.21548	1.14762	0.0132262	0.0301857	0	2.14374	1.10013	0.00477334	0.245962	0	1.4326	0.518639	0.196523	1	0	2.26628	3.11891	4.92302	7.10241	11.3294	4.81945	8.38767	4.93785	2.72733	1.77777	4.29851	16.402	21.811	11.826
Map1a	1.05419	0.076132	0.918878	0.960638	0	5.62247	2.4912	1.13795e-08	2.83166e-07	1	1.30578	0.384913	0.366899	0.43789	0	8.55085	3.09607	5.36314e-09	1.8899e-07	1	1.39111	0.476238	0.346854	0.453995	0	0.692814	-0.52946	0.193587	0.713285	0	0.989419	-0.0153472	1	1	0	0.726921	1.99406	9.99613	11.3963	14.3214	2.93685	1.358	1.4376	0.861263	1.43368	1.96448	9.22384	10.3813	5.12736
Gm5150	0.714723	-0.484545	0.394416	0.610889	0	5.62052	2.4907	3.98446e-06	4.63045e-05	1	16.9033	4.07923	1.70823e-12	1.67511e-11	1	4.13523	2.04797	0.00102158	0.00675121	0	11.0938	3.47168	2.1552e-07	1.44261e-06	1	0.971033	-0.0424076	0.934974	0.98878	0	1.08884	0.122798	0.809284	1	0	0.769681	3.88586	10.5665	8.99278	9.71567	18.713	23.1659	36.6588	0.861263	1.46236	2.60634	17.6623	3.37135	7.38092
Rasip1	1.27308	0.348324	0.554358	0.738423	0	5.60812	2.48752	6.58883e-09	1.74277e-07	1	17.2802	4.11105	6.83466e-20	1.80779e-18	1	10.9478	3.45257	4.65518e-11	2.82933e-09	1	24.6621	4.62423	6.04573e-17	1.91431e-15	1	0.65155	-0.618053	0.108525	0.634665	0	0.89126	-0.166081	0.665817	1	0	0.641401	0.664686	11.1669	3.48369	6.95898	18.713	13.1806	16.7512	0.789491	1.03225	0.68076	5.6439	2.7752	5.64423
Tubb1	0.621191	-0.686892	0.296246	0.521882	0	5.59482	2.48409	1.48066e-05	0.000142641	1	35.3395	5.14321	4.47435e-16	7.29519e-15	1	2.95171	1.56155	0.0220536	0.0747714	0	19.4468	4.28146	4.88768e-09	4.49058e-08	1	1.17315	0.230392	0.690624	0.91929	0	1.12756	0.173201	0.730236	1	0	0.17104	0.357908	0.960589	0.621123	0.874075	4.70649	2.79589	8.6256	0	0.143368	0.272304	1.24202	0.267241	1.36454
Cxcr4	0.41929	-1.25398	0.000112664	0.0137951	0	5.58321	2.4811	1.29649e-15	1.31138e-13	1	14.3867	3.84666	1.1687e-31	1.45078e-29	1	3.96401	1.98696	2.12438e-08	6.205e-07	1	7.87889	2.97799	1.37898e-15	3.55282e-14	1	0.590539	-0.759895	0.00988797	0.340745	0	0.765616	-0.385306	0.18892	1	0	53.6639	50.5417	204.215	182.853	232.537	426.973	375.688	428.811	23.1106	19.9855	22.4651	186.87	68.8865	110.114
Ifrd1	0.869525	-0.201701	0.50006	0.696145	0	5.58215	2.48082	2.89138e-18	4.71424e-16	1	12.5258	3.64684	4.27898e-34	7.41961e-32	1	3.79792	1.92521	3.76184e-09	1.37963e-07	1	10.2825	3.36213	8.53449e-22	5.61631e-20	1	1.27794	0.353819	0.18826	0.710357	0	1.05919	0.0829578	0.758327	1	0	11.3314	12.7824	34.4311	61.5722	41.4849	83.2861	147.064	142.135	8.82795	10.5232	11.9814	57.8088	50.3441	67.5861
Msmo1	0.963798	-0.0531968	0.86027	0.928305	0	5.56879	2.47736	1.3187e-14	1.10811e-12	1	5.42599	2.43989	3.08664e-14	3.92076e-13	1	4.72219	2.23946	2.06767e-09	8.12491e-08	1	5.23185	2.38732	2.57185e-10	2.89638e-09	1	1.13653	0.184641	0.544488	0.874453	0	0.999535	-0.000671312	0.99902	1	0	11.759	17.6653	45.9282	87.9835	74.9015	75.9816	70.696	84.6309	9.18681	16.4587	16.7272	104.111	60.6843	72.5273
Mir155hg	0.962582	-0.0550187	1	1	0	5.54977	2.47243	2.56826e-05	0.000227171	1	32.4133	5.01851	1.85603e-16	3.22342e-15	1	14.9771	3.90468	1.63249e-08	4.95369e-07	1	52.5311	5.7151	8.76132e-15	2.00227e-13	1	0.355575	-1.49177	0.00249008	0.194297	0	0.59292	-0.75409	0.11351	1	0	0.29932	0.255648	2.2814	6.99439	3.22735	6.66439	25.0032	12.5946	0.35886	0.286736	0.194503	1.86303	0.781166	1.79871
Nlrp3	0.912721	-0.131755	0.669149	0.817127	0	5.5441	2.47095	1.87433e-16	2.25002e-14	1	12.324	3.6234	1.36177e-30	1.45843e-28	1	6.37914	2.67336	5.98102e-14	7.68666e-12	1	10.8672	3.44191	1.63685e-20	8.9854e-19	1	0.793231	-0.334188	0.239927	0.7379	0	1.03506	0.0497161	0.861166	1	0	49.3023	44.176	346.413	237.377	310.599	611.957	469.47	442.187	42.3454	38.9101	46.6807	185.427	176.297	347.73
Ncr1	0.845537	-0.242061	0.615947	0.779947	0	5.48881	2.45649	8.7025e-09	2.24213e-07	1	3.59221	1.84487	1.30227e-05	4.3665e-05	1	2.62693	1.39338	0.00351761	0.0181171	0	1.88479	0.9144	0.0538323	0.0991041	0	1.76623	0.820675	0.0399233	0.496095	0	1.6113	0.688225	0.0945118	1	0	2.09524	3.22117	4.68287	7.39947	9.00969	6.13726	7.02966	2.12515	2.65556	2.12185	2.06173	17.1509	8.57227	11.5159
Mnda	0.435181	-1.20031	0.0075076	0.0853414	0	5.48042	2.45429	1.18087e-08	2.93177e-07	1	11.7761	3.55779	2.80182e-15	4.10282e-14	1	2.30925	1.20742	0.0118103	0.0467279	0	5.84409	2.54698	5.39274e-07	3.37208e-06	1	1.03273	0.0464678	0.909403	0.981053	0	0.876908	-0.189503	0.641622	1	0	39.0827	17.6142	37.433	100.271	58.4958	81.4035	207.854	207.421	11.7706	7.74188	17.408	69.5167	76.3076	56.8145
Mapk13	0.903733	-0.146031	0.757246	0.871303	0	5.45184	2.44674	1.54515e-06	2.05093e-05	1	17.8354	4.15667	3.12704e-14	3.96285e-13	1	4.29053	2.10116	0.000498371	0.00377807	0	18.9282	4.24247	1.53762e-10	1.82974e-09	1	1.14748	0.198471	0.68751	0.917904	0	0.851158	-0.232502	0.628645	1	0	0.641401	1.25268	5.40331	2.37647	4.63932	23.0053	11.0238	20.6889	0.143544	1.66307	0.661309	7.30601	3.57692	3.34932
Ace	1.06841	0.0954672	0.911646	0.957579	0	5.42857	2.44057	9.75964e-05	0.000705121	1	2.27282	1.18448	0.0504524	0.0773532	0	1.7439	0.802317	0.254065	0.426704	0	2.22853	1.15609	0.102089	0.169641	0	3.32566	1.73364	0.00446554	0.240376	0	1.08958	0.123772	0.837067	1	0	4.66085	6.64686	6.87422	12.2874	10.4553	16.6045	9.90543	11.3133	6.24416	6.48024	5.42663	80.2383	8.0789	10.1927
Dgat2	1.85315	0.889982	0.12752	0.333261	0	5.4089	2.43533	2.79809e-06	3.38498e-05	1	10.7967	3.43252	2.28937e-10	1.68525e-09	1	16.3658	4.03262	1.38654e-09	5.71568e-08	1	19.2154	4.26419	2.6826e-10	3.01489e-09	1	0.612378	-0.707505	0.150768	0.679808	0	1.04102	0.0579987	0.905402	1	0	2.05248	3.75803	69.7928	20.7671	52.9487	91.7201	24.7636	51.9099	5.02404	8.71678	2.50909	40.7128	15.5822	31.5705
Zfp503	0.755612	-0.404283	0.461921	0.667199	0	5.38785	2.42971	2.56824e-06	3.15584e-05	1	3.76141	1.91128	0.000177264	0.000471611	1	6.74829	2.75452	7.62122e-06	0.000107842	1	3.08481	1.62518	0.00567601	0.0143662	0	0.603102	-0.729527	0.134815	0.663087	0	0.921284	-0.118283	0.819259	1	0	1.45384	5.24079	30.7088	19.1198	18.5573	13.9312	3.59471	13.5635	2.15316	2.75267	2.70359	5.71696	15.8083	19.7238
Fas	0.614598	-0.702285	0.0650749	0.238092	0	5.33	2.41414	2.26672e-11	1.01068e-09	1	11.3453	3.50402	1.85434e-20	5.29415e-19	1	3.3973	1.76439	1.68997e-05	0.000213671	1	7.69508	2.94394	1.26618e-11	1.79168e-10	1	0.964167	-0.052645	0.877741	0.972621	0	0.90612	-0.142225	0.677185	1	0	17.0613	13.6516	39.2041	59.0607	58.1596	92.6614	87.3116	174.2	10.694	5.3333	12.2926	53.6444	46.7672	50.4053
Il13ra1	0.654625	-0.611258	0.200817	0.420174	0	5.28132	2.4009	1.6854e-07	3.04822e-06	1	9.90356	3.30795	3.69293e-12	3.48373e-11	1	2.25668	1.1742	0.0219861	0.0746354	0	6.603	2.72312	6.82098e-07	4.17203e-06	1	1.53195	0.615368	0.159208	0.684052	0	0.98183	-0.0264546	0.952118	1	0	15.3509	22.4204	30.1085	69.6468	28.1721	83.2861	89.4684	201.545	11.9141	7.51249	17.6414	108.677	43.3958	43.934
Hmgcr	1.0164	0.0234676	0.944372	0.974524	0	5.27529	2.39925	1.56619e-20	4.62408e-18	1	7.07189	2.8221	6.22099e-27	3.88332e-25	1	4.38999	2.13422	9.21643e-13	8.83161e-11	1	6.26456	2.64721	5.9258e-18	2.22452e-16	1	1.22135	0.288482	0.239739	0.7379	0	1.14737	0.198337	0.419152	1	0	41.52	59.6939	183.983	265.085	217.914	309.273	340.3	302.334	42.9914	57.634	53.6244	316.679	202.075	295.878
Mt3	6.85771	2.77773	0.465268	0.670173	0	5.25945	2.39491	0.113692	0.202937	0	286.917	8.16449	1.77822e-18	3.91638e-17	1	176.926	7.467	8.25286e-07	1.59064e-05	1	2184.97	11.0934	2.1291e-16	6.28602e-15	1	0.196618	-2.34653	0.000330262	0.10308	0	0.749074	-0.41682	0.446878	1	0	0	0	0.720442	0.378075	0.941311	12.8393	2.87577	14.7823	0.143544	0	0	0.18265	0.041114	0.165399
Gpr85	0.498811	-1.00344	0.0468175	0.200484	0	5.23283	2.38759	2.67953e-08	6.16562e-07	1	15.9175	3.99254	2.73694e-19	6.68866e-18	1	3.43557	1.78055	0.000117574	0.00113763	0	9.27799	3.21381	5.32942e-11	6.8654e-10	1	0.758788	-0.398231	0.295991	0.769562	0	0.855688	-0.224844	0.547425	1	0	0.598641	1.66171	4.50276	4.86096	2.62222	8.88586	10.3847	13.1572	0.574176	0.573473	0.583508	3.63474	1.95292	3.51472
Il10	0.83397	-0.261933	0.853922	0.92487	0	5.21326	2.38219	8.14025e-05	0.000609069	1	27.8394	4.79906	6.86532e-15	9.60266e-14	1	7.01577	2.8106	3.32168e-05	0.000388755	1	36.8914	5.20521	4.30221e-13	7.54372e-12	1	0.617521	-0.69544	0.159732	0.684052	0	0.628403	-0.670238	0.159068	1	0	0.25656	0.281213	0.900552	2.99759	1.849	12.8017	6.71013	10.8133	0.430632	0.114695	0.213953	1.75344	1.17175	0.620245
Csf1	0.639766	-0.644383	0.0527932	0.214073	0	5.19883	2.37819	6.41444e-14	4.9696e-12	1	33.4639	5.06453	1.30258e-45	1.29358e-42	1	6.33498	2.66334	1.55957e-12	1.34148e-10	1	20.41	4.35121	4.99877e-26	6.27661e-24	1	0.525018	-0.929562	0.00218529	0.188428	0	1.04894	0.0689382	0.818818	1	0	44.556	88.7356	511.394	302.838	453.275	1321.7	1700.3	1061.86	51.1734	41.7488	35.2244	275.437	141.556	248.45
Gbp5	0.663893	-0.590978	0.231891	0.453893	0	5.16493	2.36875	6.67507e-07	1.00163e-05	1	14.8468	3.89208	1.90448e-14	2.49454e-13	1	1.87213	0.904683	0.0878256	0.205026	0	7.24377	2.85674	6.68434e-07	4.09304e-06	1	1.83152	0.873043	0.0558123	0.541468	0	1.36069	0.444344	0.327816	1	0	31.4286	22.3437	41.9057	59.8979	49.1499	152.942	337.743	93.6941	16.364	11.2401	25.8689	44.6397	120.69	111.169
Basp1	0.564097	-0.825985	0.0185706	0.130544	0	5.1635	2.36835	1.19722e-12	7.34744e-11	1	19.7083	4.30073	1.28311e-32	1.86889e-30	1	5.07866	2.34445	1.7437e-09	7.00301e-08	1	14.005	3.80787	1.30022e-19	6.28476e-18	1	0.573487	-0.802167	0.0116388	0.362229	0	0.79381	-0.333134	0.291922	1	0	15.1798	32.2117	115.781	116.717	129.229	341.428	313.459	342.618	10.6222	17.8923	11.5535	102.796	41.0318	63.5958
Htr7	1.04849	0.0683073	0.886655	0.944459	0	5.16139	2.36776	2.5101e-05	0.000223293	1	15.3424	3.93946	2.44082e-11	2.06374e-10	1	6.17934	2.62745	5.32688e-05	0.000581908	1	15.4776	3.95211	1.14824e-08	9.93141e-08	1	0.875111	-0.192462	0.710387	0.926379	0	1.03881	0.0549338	0.919405	1	0	0.17104	1.66171	6.3639	6.34626	4.90826	9.97776	23.0062	11.3445	1.36367	1.31899	0.389005	4.89503	3.04244	7.48429
Osgin1	0.622176	-0.684606	0.0979456	0.290428	0	5.16014	2.36741	1.04104e-09	3.29633e-08	1	34.1414	5.09345	1.06043e-31	1.33151e-29	1	6.90891	2.78846	1.51485e-09	6.19785e-08	1	26.6976	4.73864	1.69741e-20	9.22515e-19	1	0.46459	-1.10597	0.00264848	0.200917	0	0.795609	-0.329868	0.364045	1	0	4.74637	6.74912	45.0877	28.1126	46.326	228.886	84.7554	148.073	3.08619	3.55553	4.04566	28.6213	9.64124	17.2428
Gdf15	3.64465	1.86578	0.00193327	0.0472942	0	5.10575	2.35212	1.80593e-06	2.34299e-05	1	5.13856	2.36136	1.82077e-06	7.19353e-06	1	85.2967	6.41442	9.19721e-20	4.36827e-17	1	22.1598	4.46987	8.94074e-12	1.29362e-10	1	0.218046	-2.1973	2.47895e-06	0.00677002	0	0.843781	-0.245059	0.590903	1	0	0.34208	0.511297	34.7313	28.5987	48.7801	15.1737	6.47049	7.43802	2.72733	1.34766	0.894713	6.72153	3.80305	13.9142
Mybpc3	1.74724	0.805074	0.106061	0.302905	0	5.09597	2.34936	5.22476e-08	1.11693e-06	1	13.3486	3.73862	1.07078e-16	1.90199e-15	1	12.8178	3.68008	7.95439e-12	5.8712e-10	1	29.1647	4.86615	1.18134e-17	4.17637e-16	1	0.694261	-0.52645	0.183581	0.704283	0	0.799085	-0.32358	0.413359	1	0	0.384841	1.12485	14.4389	6.48129	9.27864	29.6321	12.941	26.0331	1.43544	1.83511	0.875262	6.3745	5.46816	9.1176
Gsap	0.798171	-0.32523	0.283272	0.508038	0	5.06782	2.34137	4.22205e-16	4.85491e-14	1	7.80659	2.96469	9.15697e-24	3.8326e-22	1	3.44762	1.7856	5.36639e-08	1.41259e-06	1	5.79878	2.53575	9.27663e-14	1.80961e-12	1	1.17325	0.230505	0.399826	0.819897	0	1.07453	0.1037	0.70475	1	0	36.4743	39.3699	112.599	144.263	135.448	232.764	192.836	234.173	31.9385	18.4658	40.3982	129.791	146.243	184.254
Muc13	0.93654	-0.0945869	0.883772	0.942345	0	5.06292	2.33997	0.000496412	0.0027264	0	0.491922	-1.0235	0.119633	0.165615	0	1.29535	0.373347	0.633168	0.772942	0	0.473767	-1.07775	0.130141	0.20574	0	3.66023	1.87194	0.00447743	0.240376	0	0.972598	-0.0400841	0.958509	1	0	2.9932	4.47385	4.44273	4.21284	5.88319	1.69434	1.59765	2.00014	4.44986	2.12185	3.96786	45.1694	3.6797	4.36239
Hif1a	0.525038	-0.929506	0.0239925	0.143888	0	5.04472	2.33477	3.18162e-09	9.02753e-08	1	11.0628	3.46764	4.83452e-17	8.95124e-16	1	2.4799	1.31028	0.00304404	0.0162131	0	6.00408	2.58594	3.46364e-08	2.71816e-07	1	1.06804	0.094967	0.800345	0.954085	0	0.967404	-0.047809	0.898668	1	0	80.0896	105.097	131.781	378.21	178.95	314.657	607.587	745.865	38.5415	44.3581	62.8438	360.168	182.937	192.731
Itgb5	1.08161	0.11318	0.827275	0.910105	0	5.02899	2.33027	4.57148e-08	9.94798e-07	1	9.21906	3.20462	4.28999e-13	4.61713e-12	1	5.84141	2.54632	5.18804e-07	1.06731e-05	1	8.37769	3.06655	4.11576e-09	3.82643e-08	1	0.931096	-0.102998	0.799625	0.954085	0	1.19015	0.251148	0.53564	1	0	5.64433	8.81987	55.9543	31.1102	40.0057	81.9306	47.8496	52.4099	6.31593	7.25443	9.86129	69.9916	13.4032	34.8991
Arf2	1.48143	0.566992	0.0193365	0.132752	0	5.02831	2.33007	5.28277e-26	4.80908e-23	1	7.20742	2.84948	1.23056e-36	3.53753e-34	1	5.38519	2.429	9.51766e-21	5.47215e-18	1	9.91679	3.30987	4.55801e-34	1.77828e-31	1	1.38324	0.468049	0.0261969	0.459632	0	1.07667	0.106575	0.612464	1	0	27.9223	36.8901	173.446	160.304	190.447	278.624	350.045	336.742	46.9389	45.3043	51.8933	241.592	242.449	241.027
Adgrb1	1.25284	0.325197	0.980647	0.992366	0	4.99039	2.31915	0.000714577	0.00365451	0	93.8673	6.55255	1.60882e-19	4.06823e-18	1	16.9913	4.08672	1.11588e-06	2.05624e-05	1	53.2976	5.736	5.51645e-11	7.04815e-10	1	0.364413	-1.45635	0.0102993	0.345472	0	2.18762	1.12936	0.0299688	1	0	0	0.102259	1.17072	1.45829	0.638747	6.17492	1.59765	2.56268	0	0.114695	0.0778011	0.365301	0.328912	0.496196
Serpinb9	0.90888	-0.137838	0.752329	0.868871	0	4.97828	2.31565	1.00642e-07	1.93559e-06	1	8.5789	3.10079	4.66952e-12	4.33388e-11	1	2.81867	1.49502	0.00252727	0.0139012	0	5.65798	2.50029	1.31021e-06	7.58491e-06	1	1.60507	0.682634	0.0999331	0.620594	0	1.37798	0.462559	0.266053	1	0	5.90089	5.75209	9.03554	26.2762	13.9516	26.6199	53.1219	19.4389	4.01923	3.18277	8.55812	31.7446	19.303	28.0558
Marco	1.75639	0.812616	0.128347	0.33446	0	4.97725	2.31535	1.47003e-06	1.96076e-05	1	0.0329359	-4.92419	1.02817e-19	2.66154e-18	-1	7.78394	2.9605	4.1381e-07	8.74364e-06	1	0.033088	-4.91755	1.91928e-18	7.79412e-17	-1	1.12308	0.167461	0.714902	0.927725	0	1.74838	0.806022	0.0916419	1	0	157.229	97.5554	973.497	813.212	1187.9	3.38867	4.87283	4.40656	254.216	189.619	227.393	351.839	2032.68	956.211
Kdr	3.13249	1.64731	0.0200704	0.134557	0	4.97378	2.31434	2.40814e-07	4.17563e-06	1	66.1312	6.04726	2.60405e-34	4.7411e-32	1	10.5982	3.40574	4.90997e-08	1.31392e-06	1	172.605	7.43133	4.21737e-29	8.69256e-27	1	1.46835	0.554191	0.166459	0.690096	0	1.19482	0.256798	0.500627	1	0	0.17104	0.153389	1.17072	2.61952	1.41197	35.5058	28.3583	21.7828	0.574176	0.258063	0.70021	2.22833	2.3435	3.10123
Coq10b	0.761977	-0.392181	0.254396	0.477742	0	4.97334	2.31422	1.2959e-12	7.82121e-11	1	6.31093	2.65785	9.25395e-16	1.43798e-14	1	3.6817	1.88037	5.18175e-07	1.06731e-05	1	4.05725	2.0205	8.87745e-08	6.37589e-07	1	1.02917	0.0414756	0.89362	0.976972	0	1.18517	0.245099	0.433044	1	0	6.11469	7.4905	17.2306	35.7551	22.2889	18.8636	37.3051	27.0331	3.73214	5.56268	6.10739	31.0323	25.2646	21.1917
Lad1	1.79407	0.843236	0.190427	0.408608	0	4.97092	2.31351	1.431e-05	0.000139201	1	19.3968	4.27775	8.65431e-14	1.03209e-12	1	18.1962	4.18556	1.40223e-09	5.75864e-08	1	40.3764	5.33544	2.27062e-13	4.16178e-12	1	0.489692	-1.03005	0.0398426	0.496095	0	0.860812	-0.216229	0.662929	1	0	0	0.920334	6.45396	12.5305	8.13562	21.1227	22.8464	16.3761	0.574176	0.745514	1.26427	6.64847	1.99403	4.63116
Ets2	0.904407	-0.144956	0.602495	0.770867	0	4.94361	2.30556	2.88777e-18	4.71424e-16	1	10.3023	3.36489	3.62671e-34	6.49478e-32	1	5.74503	2.52231	7.23955e-16	1.46453e-13	1	9.29141	3.2159	3.47033e-23	2.76715e-21	1	0.778233	-0.361727	0.15111	0.680135	0	1.0028	0.00402676	0.987173	1	0	44.9408	66.2896	299.944	291.496	367.784	586.881	429.768	534.537	56.7716	51.3831	42.9851	180.44	259.532	306.525
Nr1h3	1.71869	0.781311	0.0763057	0.256465	0	4.93897	2.30421	5.50481e-09	1.49588e-07	1	4.12783	2.04538	1.92476e-07	9.00862e-07	1	10.097	3.33585	9.27698e-12	6.80146e-10	1	6.80454	2.7665	6.2096e-09	5.60146e-08	1	0.840648	-0.250427	0.50429	0.864543	0	1.04251	0.0600613	0.873121	1	0	5.13121	7.08146	76.3068	44.8559	64.3117	65.8532	29.6364	29.4083	13.0625	11.5841	7.041	36.3474	63.8706	55.698
Skil	0.611591	-0.70936	0.0941548	0.284652	0	4.91072	2.29593	1.43436e-08	3.49754e-07	1	12.6163	3.65721	1.39732e-17	2.79056e-16	1	3.09566	1.63025	0.000406533	0.00321576	0	9.07545	3.18197	1.56343e-10	1.8564e-09	1	0.970148	-0.0437231	0.910108	0.981053	0	0.850199	-0.234127	0.544138	1	0	34.4646	32.2628	74.4757	161.924	73.4223	182.65	318.172	407.591	17.5841	13.9641	29.5644	142.686	48.9462	108.956
Mmp25	0.731208	-0.451646	0.282566	0.507606	0	4.90785	2.29509	6.32816e-09	1.68607e-07	1	17.2302	4.10686	5.00995e-22	1.69965e-20	1	9.07303	3.18158	4.09288e-11	2.55489e-09	1	13.0243	3.70314	8.09146e-14	1.59839e-12	1	0.395486	-1.3383	0.000424491	0.114898	0	0.967294	-0.0479731	0.898094	1	0	3.80565	15.39	101.432	66.2441	95.0388	166.647	122.22	88.2874	6.96188	8.63076	5.58223	43.3612	23.7845	36.7392
Bnip3	0.861792	-0.214589	0.634831	0.792794	0	4.89266	2.29062	1.0151e-07	1.94885e-06	1	16.2039	4.01827	2.77496e-18	6.02658e-17	1	3.08276	1.62422	0.000935344	0.00627036	0	13.4615	3.75077	4.46542e-12	6.77503e-11	1	1.36751	0.451552	0.267849	0.754109	0	1.03725	0.0527589	0.895642	1	0	4.19049	3.93699	10.0262	16.6893	10.8587	52.7127	33.7903	77.5367	3.44505	2.23654	4.78477	29.9912	7.40052	13.9969
Tfec	0.738031	-0.438247	0.375243	0.594166	0	4.87828	2.28637	1.2545e-06	1.71301e-05	1	13.8793	3.79486	3.76494e-14	4.72738e-13	1	3.54158	1.8244	0.000739701	0.00518978	0	12.6492	3.66098	6.34413e-10	6.7613e-09	1	1.01644	0.0235227	0.958864	0.993582	0	0.809756	-0.304441	0.495818	1	0	3.37804	9.33117	15.2193	28.1396	24.4741	33.8114	79.0837	129.415	4.66518	2.46593	6.9632	18.4659	17.864	32.6249
Lonrf3	1.17143	0.22827	0.600279	0.769901	0	4.8766	2.28588	9.78222e-11	3.83014e-09	1	9.35256	3.22536	1.34142e-18	2.96633e-17	1	6.68937	2.74187	1.32542e-10	7.09751e-09	1	12.1331	3.60087	6.25807e-16	1.71336e-14	1	0.853865	-0.227921	0.496433	0.860864	0	0.902868	-0.147413	0.660949	1	0	5.77261	3.11891	24.7652	39.2928	24.6086	37.9908	41.2993	81.4432	3.94746	4.50176	6.9243	21.918	22.6127	31.1983
Dmxl2	0.579137	-0.788024	0.0584915	0.226101	0	4.84314	2.27594	1.01181e-08	2.55266e-07	1	22.4124	4.48623	1.03135e-24	4.87727e-23	1	3.3404	1.74002	0.000127894	0.00122019	0	13.8191	3.78859	5.53439e-14	1.11959e-12	1	0.839645	-0.252149	0.505855	0.865324	0	0.939266	-0.0903947	0.811434	1	0	38.2703	45.2498	143.428	179.559	95.5767	524.906	323.604	882.999	24.9049	15.7418	31.8984	177.207	66.1319	108.109
Rab15	1.13641	0.184483	1	1	0	4.83887	2.27467	0.0326058	0.0771906	0	513.491	9.0042	1.12359e-27	7.6713e-26	1	9.90022	3.30746	0.00801269	0.0348173	0	609.653	9.25184	2.18574e-19	1.02039e-17	1	0.537414	-0.895895	0.242588	0.739144	0	0.930831	-0.103408	0.83375	1	0	0.0427601	0	0.18011	0.270054	0.134473	9.90246	12.7812	16.0011	0	0	0.0389005	0.14612	0.041114	0.124049
Kbtbd8	0.537976	-0.894386	0.128884	0.335423	0	4.81312	2.26697	5.85432e-05	0.000460733	1	5.75252	2.52419	1.01113e-05	3.45753e-05	1	2.04379	1.03125	0.108098	0.238414	0	3.15886	1.6594	0.0108126	0.0253144	0	1.2665	0.340842	0.528987	0.869886	0	0.97967	-0.0296316	0.95781	1	0	2.39456	4.26933	3.51215	13.1786	3.79886	3.9911	11.6628	16.0636	0.717719	1.46236	3.07314	12.4933	7.05105	6.42988
Ugcg	0.624798	-0.678537	0.0423852	0.189838	0	4.80247	2.26378	1.06698e-12	6.58512e-11	1	6.03399	2.59311	7.84479e-16	1.22774e-14	1	2.69674	1.43122	6.51777e-05	0.000691935	1	3.42227	1.77495	1.06332e-06	6.2517e-06	1	1.11264	0.153992	0.611736	0.8928	0	1.10161	0.139617	0.646556	1	0	47.5492	52.3824	99.8413	200.515	103.914	112.956	229.902	170.449	24.9766	27.6127	40.9039	149.079	116.805	183.965
Scd2	0.952332	-0.0704635	0.826008	0.909783	0	4.79084	2.26028	3.69171e-12	1.95768e-10	1	3.00425	1.58701	6.25761e-07	2.69232e-06	1	5.25821	2.39457	4.38685e-10	2.12987e-08	1	2.87225	1.52218	3.65687e-05	0.000158838	1	0.867671	-0.204781	0.509734	0.866283	0	0.996092	-0.00564939	0.985869	1	0	44.6415	45.4543	150.843	276.103	283.738	166.873	121.022	100.288	31.2926	51.8419	45.3969	303.455	140.302	172.862
Fdft1	1.31486	0.394907	0.286823	0.511896	0	4.79061	2.26021	8.66753e-12	4.15822e-10	1	4.57231	2.19292	3.2355e-11	2.6878e-10	1	6.44504	2.68819	1.44553e-11	1.01877e-09	1	5.98011	2.58017	7.56142e-11	9.47258e-10	1	0.977292	-0.0331378	0.916622	0.982579	0	1.00528	0.00759311	0.981309	1	0	8.46649	14.4953	63.8792	65.65	93.1226	82.6083	60.4711	63.4419	8.61263	22.4801	14.082	92.9325	56.1617	68.4751
Asns	1.02545	0.0362515	1	1	0	4.77731	2.2562	1.36413e-05	0.000133408	1	6.90898	2.78847	1.46672e-07	7.01202e-07	1	4.67911	2.22623	0.000316901	0.00261863	0	7.51099	2.909	4.98991e-06	2.57122e-05	1	1.04648	0.0655429	0.898671	0.978505	0	0.942945	-0.0847541	0.871439	1	0	0.598641	2.07075	6.0337	6.58931	6.48832	12.1616	8.46755	10.032	0.143544	2.92471	0.953063	6.55715	6.39323	7.05012
Sod2	1.21256	0.278052	0.407767	0.623201	0	4.77614	2.25585	1.76169e-13	1.28298e-11	1	3.614	1.8536	8.51358e-10	5.76351e-09	1	5.74093	2.52128	3.99237e-12	3.11519e-10	1	4.16905	2.05972	6.68193e-09	6.00275e-08	1	1.00878	0.0126048	0.965669	0.994459	0	1.05112	0.0719218	0.805659	1	0	84.4084	120.743	567.138	498.654	701.344	540.456	315.616	427.03	136.797	138.522	98.0099	379.675	752.222	650.741
Hspa1a	2.43089	1.28148	0.0218259	0.139189	0	4.75388	2.24911	5.32829e-06	5.89728e-05	1	6.06561	2.60065	2.06797e-07	9.61627e-07	1	13.5673	3.76206	2.14407e-09	8.39494e-08	1	12.9449	3.69431	3.79528e-09	3.56795e-08	1	0.851753	-0.231493	0.62395	0.898382	0	1.13901	0.187775	0.690988	1	0	11.5452	24.4911	312.912	121.227	300.177	301.818	246.438	152.417	47.6566	58.2935	25.6549	59.2883	233.569	332.596
Ndrg1	1.11619	0.158577	0.66696	0.815888	0	4.75223	2.2486	3.82219e-12	2.00739e-10	1	6.11277	2.61183	1.72791e-15	2.60354e-14	1	5.10875	2.35297	7.20898e-10	3.32282e-08	1	7.29615	2.86713	2.66795e-13	4.84131e-12	1	1.03824	0.0541332	0.861417	0.968718	0	0.935111	-0.0967908	0.755683	1	0	8.89409	13.4982	42.326	57.3324	72.3801	103.317	53.1219	89.0375	11.4117	11.6988	14.3932	80.9141	52.7493	44.9264
Rab20	1.77558	0.828291	0.0311977	0.161672	0	4.70272	2.2335	9.27322e-11	3.65706e-09	1	12.0846	3.5951	4.99542e-23	1.92827e-21	1	11.6715	3.54491	2.45568e-16	5.36516e-14	1	22.7946	4.51062	3.92216e-23	3.10476e-21	1	0.715393	-0.483192	0.141457	0.673176	0	0.941262	-0.0873324	0.790275	1	0	8.20993	10.4049	147.631	55.0369	123.816	251.44	172.147	213.952	21.101	17.3189	11.4173	59.6353	65.1863	108.729
Oaf	2.15998	1.11102	0.0237222	0.143648	0	4.70065	2.23286	2.69017e-07	4.56576e-06	1	3.55129	1.82834	1.99344e-05	6.46758e-05	1	12.4197	3.63456	3.73786e-11	2.37398e-09	1	6.33157	2.66256	3.5947e-07	2.32633e-06	1	0.817477	-0.290751	0.483533	0.856062	0	1.2114	0.27667	0.505769	1	0	5.08845	8.84544	104.884	60.546	94.9716	64.4601	33.4708	34.7524	9.76098	27.6127	7.81901	47.7265	77.1916	87.9508
Fpr1	1.03365	0.0477439	0.94812	0.976421	0	4.67055	2.22359	6.28106e-06	6.81373e-05	1	4.10524	2.03747	3.15138e-05	9.84153e-05	1	4.07826	2.02796	0.000414571	0.00326281	0	4.88571	2.28857	8.30029e-05	0.00033262	1	1.1837	0.2433	0.605014	0.891594	0	0.868496	-0.203409	0.666805	1	0	12.657	10.0981	32.3599	44.3158	62.4963	80.3492	22.2073	64.0045	14.3544	4.21502	16.7272	34.2652	73.8613	56.6077
Fbxl5	0.786829	-0.345878	0.358393	0.578299	0	4.66422	2.22163	6.89429e-10	2.23481e-08	1	14.3202	3.83998	2.26582e-23	9.09993e-22	1	2.41108	1.26968	0.00169984	0.0100974	0	9.3734	3.22857	3.71053e-13	6.55887e-12	1	1.5221	0.606062	0.0793889	0.587146	0	1.20207	0.265518	0.440568	1	0	57.1702	69.4597	132.231	223.631	102.166	602.506	411.555	766.585	50.5992	29.7346	69.1068	329.684	154.342	213.178
Atp1b1	0.656488	-0.60716	0.299901	0.525356	0	4.65763	2.2196	6.93712e-05	0.000534422	1	1.63953	0.713279	0.188763	0.246834	0	1.09045	0.124921	0.860324	0.923961	0	1.16932	0.225671	0.735381	0.805586	0	2.80379	1.48738	0.00624821	0.281487	0	0.920499	-0.119511	0.834437	1	0	5.43053	5.31749	4.98306	6.77835	5.81596	7.26682	4.23377	7.28176	3.01442	3.32614	4.20126	38.1922	4.29641	6.80202
Mab21l3	2.41522	1.27215	0.155278	0.368912	0	4.64675	2.21622	0.000108301	0.000766242	1	32.7057	5.03147	1.25939e-18	2.79626e-17	1	15.8412	3.98561	2.84739e-08	8.12139e-07	1	66.8345	6.06252	2.83089e-16	8.20283e-15	1	0.706159	-0.501935	0.282932	0.763202	0	1.17374	0.231114	0.604377	1	0	0.0855201	0.102259	0.930571	2.18743	1.58006	6.77735	9.5859	3.84402	0.430632	0.172042	0.194503	0.767131	0.863394	1.69534
Agpat9	1.18197	0.241192	0.561827	0.744559	0	4.6269	2.21004	3.40017e-10	1.18669e-08	1	12.1766	3.60604	3.59163e-22	1.25753e-20	1	4.48973	2.16663	1.7365e-07	4.0275e-06	1	11.5112	3.52496	1.70051e-15	4.29017e-14	1	1.21797	0.284478	0.397471	0.81881	0	1.25018	0.322139	0.336355	1	0	6.02917	5.75209	27.0466	26.2492	26.0541	72.8941	56.7166	73.7864	4.23454	9.63434	6.82705	51.7083	18.748	26.1743
Cd44	0.823088	-0.280881	0.28991	0.514962	0	4.62426	2.20922	1.94595e-18	3.3215e-16	1	6.33785	2.66399	3.03095e-25	1.55447e-23	1	3.36678	1.75137	1.26176e-09	5.34243e-08	1	4.98567	2.31779	5.37297e-15	1.26496e-13	1	1.13051	0.17697	0.463337	0.846794	0	1.04632	0.0653253	0.786709	1	0	277.641	347.707	748.029	1220.56	1189.78	1370.27	1833.38	1473.6	222.78	279.855	269.347	1146.75	1280.39	1143.42
Ocstamp	2.26318	1.17835	0.131346	0.338642	0	4.62355	2.209	1.64932e-05	0.000155993	1	16.4703	4.0418	2.50254e-14	3.23906e-13	1	15.6164	3.96499	5.95234e-09	2.07742e-07	1	43.5679	5.44519	1.44599e-14	3.19756e-13	1	0.668669	-0.580636	0.199727	0.716759	0	0.851993	-0.231086	0.6018	1	0	0.0855201	0.204519	2.79171	2.18743	2.42051	6.36318	8.30778	6.15668	0.143544	0.802862	0.0778011	1.97262	1.64456	1.32319
Cd274	0.812216	-0.300064	0.368862	0.589273	0	4.61471	2.20624	4.83123e-12	2.46425e-10	1	28.8448	4.85024	1.01457e-41	5.83324e-39	1	3.7439	1.90454	2.39781e-07	5.40075e-06	1	19.9851	4.32085	4.51239e-25	4.74912e-23	1	1.00111	0.0015967	0.996068	0.999796	0	1.17227	0.229304	0.452763	1	0	31.3004	36.7622	114.85	129.896	137.633	635.414	877.989	528.037	17.7994	24.7167	40.1454	107.837	94.9528	180.016
Kras	0.705364	-0.50356	0.154207	0.367566	0	4.58404	2.19662	5.69024e-11	2.38161e-09	1	7.41138	2.88974	4.69952e-17	8.74575e-16	1	2.67049	1.4171	0.000184216	0.00166588	0	5.51958	2.46456	5.61252e-10	6.02863e-09	1	1.21076	0.275917	0.389758	0.817062	0	0.947115	-0.0783877	0.8068	1	0	30.4879	35.6374	63.1287	130.409	71.4052	108.061	201.863	237.798	19.3067	25.7489	24.8185	145.17	96.5152	79.1226
Mmp19	0.967456	-0.0477325	0.873362	0.934855	0	4.54793	2.18521	1.77625e-13	1.28502e-11	1	16.5586	4.04951	1.50397e-36	4.00715e-34	1	6.05544	2.59823	2.08161e-13	2.32036e-11	1	17.1783	4.10251	9.38032e-27	1.24964e-24	1	0.72659	-0.460786	0.104749	0.632549	0	0.932546	-0.100753	0.722231	1	0	24.4588	41.1594	187.855	173.861	235.059	592.528	516.92	583.447	31.2926	36.2148	27.8333	195.016	83.2148	155.351
Casp4	0.837826	-0.255277	0.538912	0.726621	0	4.53796	2.18204	2.96212e-08	6.75536e-07	1	14.5943	3.86734	5.42459e-20	1.45241e-18	1	2.95782	1.56453	0.000502114	0.00380117	0	11.7912	3.55964	6.46267e-13	1.10655e-11	1	1.28532	0.362129	0.336099	0.791965	0	1.03696	0.0523593	0.889097	1	0	9.06513	11.6576	21.9134	45.7471	24.3732	82.4954	107.921	176.544	8.61263	3.78492	13.6152	42.868	30.486	44.9678
Tnfaip2	1.63223	0.706846	0.0822878	0.266265	0	4.53695	2.18172	2.96503e-09	8.47905e-08	1	10.1222	3.33945	4.52307e-18	9.57559e-17	1	9.47608	3.24429	9.93486e-13	9.27593e-11	1	13.8038	3.78699	6.20552e-16	1.70351e-14	1	0.781474	-0.35573	0.312747	0.779197	0	1.19689	0.259296	0.461643	1	0	50.6707	84.6708	839.825	373.916	710.824	1079.56	1081.61	642.451	142.108	101.333	88.207	305.063	469.666	729.264
Ly6c1	1.83538	0.876081	0.235402	0.457694	0	4.53486	2.18106	0.000521128	0.00284214	0	4.59864	2.20121	0.000482485	0.00117439	0	11.1448	3.4783	1.22372e-05	0.000161584	1	13.0942	3.71086	4.47955e-06	2.33133e-05	1	0.746538	-0.421712	0.482227	0.856062	0	0.644209	-0.6344	0.291699	1	0	0.513121	1.48276	8.82541	8.91177	16.2376	17.4328	13.58	8.93813	1.07658	1.86379	2.56744	15.8358	7.1744	2.33626
Gbp2	1.14531	0.195734	0.675467	0.821145	0	4.52673	2.17847	1.20467e-07	2.24954e-06	1	8.7725	3.13299	2.3398e-13	2.61349e-12	1	2.79051	1.48053	0.00156196	0.00943742	0	7.72362	2.94928	4.21325e-09	3.91041e-08	1	1.85788	0.893661	0.0244864	0.45418	0	1.30083	0.379429	0.336736	1	0	51.9962	48.5988	106.776	172.348	141.936	260.1	717.585	188.138	52.1782	44.0714	76.4979	198.742	322.026	261.537
Ccr2	0.710164	-0.493775	0.310956	0.536058	0	4.49419	2.16806	3.64289e-06	4.28363e-05	1	9.1388	3.192	5.97418e-11	4.78603e-10	1	1.81149	0.857178	0.101222	0.226727	0	6.20559	2.63357	2.83736e-06	1.53976e-05	1	1.76185	0.817093	0.0703371	0.566258	0	1.04583	0.0646544	0.885447	1	0	51.9107	89.0423	91.8864	205.565	85.6257	246.47	428.809	637.107	48.5896	31.3403	70.2155	413.265	121.081	140.61
Slco4c1	0.642607	-0.637992	0.258212	0.48176	0	4.45813	2.15644	1.8544e-05	0.000172367	1	14.4778	3.85577	4.10412e-13	4.43018e-12	1	5.34329	2.41773	3.35905e-05	0.000391614	1	9.05252	3.17832	1.54848e-07	1.06054e-06	1	0.535567	-0.900861	0.0551486	0.540785	0	1.02745	0.0390695	0.935899	1	0	0.34208	1.68728	6.60405	5.59011	4.6057	7.8316	9.98532	10.6882	0.35886	0.745514	0.816911	3.89045	1.00729	4.09362
Ezr	0.739618	-0.435148	0.126706	0.331996	0	4.45093	2.15411	1.52388e-15	1.52723e-13	1	4.61929	2.20767	3.43278e-16	5.70772e-15	1	3.3351	1.73773	1.9689e-08	5.82879e-07	1	3.55839	1.83122	3.84033e-09	3.6072e-08	1	0.98707	-0.018776	0.94223	0.989247	0	0.960128	-0.0587011	0.820735	1	0	209.995	234.302	520.369	844.782	857.635	804.81	760.801	805.963	116.199	190.68	185.77	733.505	782.091	678.445
Cd300lf	0.997508	-0.00360002	0.980602	0.992366	0	4.43478	2.14886	1.16034e-07	2.17419e-06	1	20.5795	4.36314	1.23376e-22	4.50756e-21	1	7.31513	2.87088	5.45922e-09	1.91757e-07	1	21.6442	4.43591	1.1174e-16	3.38129e-15	1	0.604721	-0.725659	0.0629381	0.554611	0	0.948425	-0.0763937	0.844062	1	0	15.9495	41.6963	336.957	125.98	170.445	672.049	533.216	668.797	28.7088	34.2076	23.457	169.353	57.9708	155.682
LOC100038947	0.926459	-0.110201	0.796433	0.893404	0	4.41813	2.14344	2.46769e-07	4.2519e-06	1	8.19158	3.03414	1.69463e-12	1.66326e-11	1	2.86195	1.517	0.00137545	0.00858595	0	6.70084	2.74434	4.40022e-08	3.38031e-07	1	1.43008	0.516093	0.19487	0.713487	0	1.13249	0.179502	0.650936	1	0	4.36153	8.28301	17.6808	19.0658	17.7504	32.456	37.5448	57.5665	5.16758	3.29747	9.08328	43.3064	12.3548	22.2668
Ifi47	1.81468	0.859719	0.0578763	0.225009	0	4.40152	2.138	1.11356e-07	2.10095e-06	1	13.1429	3.71622	5.22092e-18	1.10316e-16	1	4.14384	2.05097	1.40085e-05	0.000181744	1	14.8847	3.89576	5.72347e-14	1.15144e-12	1	1.92748	0.946717	0.0151198	0.40187	0	1.60224	0.680086	0.0796299	1	0	10.3052	11.1207	39.4142	42.9115	50.9317	135.434	269.604	73.9739	16.5793	16.9461	24.7407	55.4709	84.4482	116.937
Sc5d	0.63605	-0.652788	0.0478544	0.20326	0	4.37556	2.12947	6.84896e-12	3.37018e-10	1	7.12035	2.83195	5.82249e-19	1.3533e-17	1	2.75248	1.46073	3.32384e-05	0.000388755	1	4.92383	2.29978	3.02286e-10	3.36613e-09	1	1.01106	0.0158714	0.958032	0.993582	0	0.919782	-0.120636	0.685751	1	0	20.3965	18.6623	37.3729	66.5682	57.2855	85.4322	76.3677	126.478	10.6222	11.4121	15.0934	78.0648	42.4708	42.4661
Irgm1	0.969886	-0.0441131	0.899998	0.95163	0	4.37329	2.12872	3.38167e-08	7.6011e-07	1	17.3318	4.11535	9.52951e-23	3.58261e-21	1	2.37645	1.24881	0.00413319	0.0206452	0	11.8358	3.56508	2.25003e-13	4.13098e-12	1	1.78481	0.835768	0.0248101	0.458432	0	1.42023	0.506129	0.172056	1	0	27.452	24.6956	48.4797	78.3155	59.0673	274.708	479.535	171.825	22.5364	15.6845	37.539	78.083	105.067	148.611
Pparg	0.72679	-0.460389	0.255463	0.478594	0	4.36962	2.12751	3.85373e-09	1.08222e-07	1	12.2468	3.61433	1.65266e-21	5.35718e-20	1	3.20127	1.67864	3.80894e-05	0.000434784	1	7.96607	2.99387	3.94629e-12	6.00408e-11	1	0.991777	-0.0119125	0.975215	0.994685	0	1.11723	0.159931	0.636093	1	0	2.09524	4.67837	6.18379	16.1762	10.5225	22.1017	31.1542	28.7208	2.51202	3.01073	1.96448	11.1782	12.2931	9.15895
Stard4	1.10868	0.148839	0.68144	0.825374	0	4.36808	2.127	4.85e-12	2.46425e-10	1	4.74468	2.24631	3.77704e-13	4.09735e-12	1	3.5455	1.82599	3.05838e-07	6.72229e-06	1	4.94465	2.30587	2.7086e-10	3.04098e-09	1	1.36584	0.449784	0.128349	0.656098	0	1.0638	0.0892231	0.765068	1	0	9.15065	13.8561	36.7726	51.6883	34.1898	47.4038	65.6634	58.1291	8.39732	15.2257	14.4905	72.4209	36.5298	58.5925
Ms4a6b	0.907914	-0.139373	0.746406	0.865383	0	4.36604	2.12632	1.11894e-06	1.54139e-05	1	9.32595	3.22125	1.6452e-12	1.6162e-11	1	2.28519	1.19232	0.0162292	0.059416	0	7.09956	2.82773	1.03572e-07	7.33739e-07	1	1.73451	0.794529	0.0593802	0.552474	0	1.19256	0.254067	0.54435	1	0	7.69681	7.74615	11.0768	23.1436	18.7254	47.0273	57.2758	60.2542	5.02404	3.09675	12.7594	41.9183	18.6041	31.3224
Slc39a14	1.01658	0.0237294	0.957055	0.981586	0	4.35923	2.12407	4.6011e-11	1.95574e-09	1	6.68524	2.74098	1.02457e-16	1.82287e-15	1	5.25803	2.39452	3.59575e-10	1.75357e-08	1	6.68226	2.74034	1.77831e-12	2.83594e-11	1	0.842794	-0.246748	0.425047	0.829293	0	1.01702	0.0243528	0.93701	1	0	19.242	46.707	183.923	161.195	175.891	283.632	161.522	216.828	30.8619	48.229	21.6287	144.403	134.114	160.581
Rufy4	0.598545	-0.740469	0.264028	0.488606	0	4.35731	2.12344	0.000250011	0.00154039	0	9.6644	3.27268	3.12918e-08	1.66829e-07	1	3.42661	1.77678	0.00553785	0.0261545	0	8.34798	3.06143	5.32978e-06	2.73089e-05	1	0.760241	-0.395472	0.451198	0.84187	0	0.692815	-0.529459	0.31295	1	0	0.726921	1.3805	5.55341	3.24064	2.18519	8.32108	4.79295	13.5635	0.933035	0.401431	0.641859	5.55257	1.19231	1.59196
Fgl2	1.12863	0.17457	0.706048	0.840915	0	4.34704	2.12003	1.73965e-07	3.1103e-06	1	12.8144	3.6797	1.84123e-17	3.59814e-16	1	5.58632	2.4819	2.90463e-07	6.41015e-06	1	13.4401	3.74847	4.21642e-13	7.40517e-12	1	0.878238	-0.187316	0.630602	0.901189	0	1.07608	0.105781	0.785977	1	0	23.347	60.6654	299.734	251.069	153.804	415.301	722.617	557.477	34.8812	70.7378	36.6443	288.697	97.0496	233.067
Ccrn4l	0.65347	-0.613808	0.0829881	0.266729	0	4.3374	2.11683	1.14028e-10	4.37067e-09	1	12.0529	3.59131	4.13734e-25	2.08278e-23	1	2.76195	1.46569	7.28657e-05	0.00075736	1	7.6402	2.93361	1.20767e-13	2.31044e-12	1	1.0261	0.0371734	0.905933	0.98044	0	1.03086	0.0438441	0.888565	1	0	5.34501	12.3989	21.6133	30.408	21.8855	61.8245	68.0599	74.6302	5.52644	7.74188	4.22071	32.8953	20.7215	22.2255
Gbp10	0.676824	-0.563147	0.282747	0.507763	0	4.32973	2.11428	7.57156e-06	7.99147e-05	1	6.64386	2.73202	1.56945e-08	8.69404e-08	1	1.63907	0.71288	0.185486	0.345187	0	2.89281	1.53247	0.00449863	0.0117708	0	1.78712	0.83764	0.060286	0.552951	0	1.5542	0.636168	0.163377	1	0	2.18076	1.40607	2.49153	3.21364	3.05926	3.61459	9.10661	3.00021	1.36367	0.745514	1.51712	2.79455	6.35212	6.53325
Sema4d	0.939183	-0.0905217	0.760024	0.872958	0	4.32902	2.11404	2.65895e-13	1.82681e-11	1	14.4809	3.85608	2.72023e-35	5.82663e-33	1	5.38538	2.42905	1.46508e-12	1.2702e-10	1	14.2537	3.83326	3.53863e-25	3.82733e-23	1	0.754955	-0.405538	0.1445	0.675387	0	0.954151	-0.0677103	0.807299	1	0	90.352	127.441	675.925	402.785	681.139	2019.91	1069.55	1568.14	89.4996	113.003	104.292	516.919	348.976	462.682
Trim13	0.776274	-0.365361	0.502338	0.698126	0	4.31904	2.11071	1.02628e-05	0.000104193	1	2.66224	1.41264	0.003319	0.0066575	0	3.67163	1.87642	0.000565613	0.00418416	0	2.59895	1.37793	0.0110447	0.0257871	0	0.912759	-0.131694	0.768521	0.945419	0	0.795127	-0.330744	0.469958	1	0	1.66764	2.45422	4.62284	12.5575	5.64787	4.66884	5.67166	5.84416	2.36847	0.688167	1.86723	6.77633	7.37997	6.69865
Ifi204	0.529288	-0.917876	0.0657643	0.23939	0	4.28537	2.09942	9.92456e-06	0.000101513	1	12.2031	3.60917	9.13227e-13	9.26236e-12	1	1.83421	0.875162	0.100677	0.225969	0	6.82043	2.76986	1.53676e-06	8.79633e-06	1	1.23657	0.306343	0.50243	0.863798	0	0.946995	-0.0785719	0.863219	1	0	55.3315	27.5845	41.0352	134.865	52.1083	129.974	357.315	360.744	17.7277	10.4085	37.5585	108.896	95.4256	77.6547
Fnbp1l	0.511533	-0.9671	0.0306271	0.160109	0	4.27667	2.09649	7.06846e-07	1.05056e-05	1	10.3936	3.37763	2.96921e-14	3.78922e-13	1	2.19659	1.13527	0.0168763	0.0611872	0	6.71871	2.74818	7.03404e-08	5.18487e-07	1	0.995824	-0.00603789	0.989542	0.998151	0	0.791318	-0.33767	0.402972	1	0	10.7328	12.8591	17.2306	45.8011	14.7248	40.5888	105.205	92.2877	5.02404	4.10033	8.88877	30.3382	20.7626	26.3604
Lonrf1	0.870169	-0.200632	0.483051	0.684238	0	4.25823	2.09025	1.13719e-15	1.17195e-13	1	7.79697	2.96291	3.89207e-28	2.8157e-26	1	4.58827	2.19795	5.73911e-13	5.805e-11	1	7.34343	2.87645	6.9604e-20	3.50394e-18	1	0.807501	-0.308465	0.212604	0.724871	0	0.92387	-0.114239	0.64664	1	0	6.79885	10.1492	37.7632	42.4254	36.9801	67.2463	51.2846	68.8486	6.3877	8.8028	6.9243	36.4753	25.3673	32.7696
Smox	1.59388	0.672546	0.0995871	0.293288	0	4.25566	2.08938	1.2764e-08	3.12633e-07	1	16.1	4.00899	6.6317e-24	2.85215e-22	1	9.86246	3.30195	4.80071e-13	4.90121e-11	1	26.3588	4.72021	9.18168e-22	5.97028e-20	1	0.687746	-0.540053	0.126117	0.656084	0	0.973512	-0.0387291	0.912549	1	0	15.9923	23.0595	311.741	89.8738	176.731	652.357	395.818	497.472	38.1827	30.7381	24.6629	153.134	82.8859	161.719
Cmpk2	1.43257	0.51861	0.286338	0.511354	0	4.24192	2.08472	1.34123e-06	1.82234e-05	1	11.4976	3.52327	1.27583e-14	1.71009e-13	1	4.42398	2.14534	2.4307e-05	0.000296351	1	10.947	3.45246	2.12789e-10	2.44171e-09	1	1.37359	0.457946	0.270189	0.75457	0	1.50458	0.589358	0.156369	1	0	22.0642	8.97326	67.2413	73.3196	65.0513	225.648	208.254	75.0365	17.4406	17.5196	31.5094	67.7998	113.064	101.575
Treml2	0.856824	-0.222929	0.512176	0.705962	0	4.21078	2.07409	5.05952e-11	2.14226e-09	1	14.5589	3.86383	3.56015e-30	3.63468e-28	1	5.73227	2.51911	2.14304e-11	1.43623e-09	1	12.5424	3.64874	5.98528e-20	3.04108e-18	1	0.629362	-0.668037	0.027463	0.459632	0	0.994548	-0.00788727	0.979496	1	0	9.66377	17.8698	97.9501	63.8677	75.6411	179.374	167.753	172.45	11.7706	12.1003	11.6118	73.8821	26.0663	49.4749
Klrb1c	0.915962	-0.12664	0.754392	0.869577	0	4.19609	2.06904	2.16742e-08	5.05917e-07	1	1.78484	0.835795	0.0230454	0.0383938	0	2.38826	1.25596	0.00262468	0.0143289	0	1.03884	0.0549724	0.916658	0.94173	0	1.60907	0.686227	0.050851	0.524823	0	1.57361	0.654082	0.0751621	1	0	3.46356	4.24376	8.40516	10.073	9.2114	5.64779	4.15389	2.28141	4.01923	2.81002	3.8317	20.7491	9.31232	14.4931
Abca13	0.83467	-0.260722	0.702579	0.838245	0	4.18555	2.06542	0.000115461	0.000806958	1	19.4483	4.28157	8.11754e-14	9.75533e-13	1	4.60927	2.20454	0.000319157	0.00263528	0	17.0651	4.09298	9.47004e-10	9.84308e-09	1	0.75738	-0.400911	0.417229	0.828943	0	0.95091	-0.0726187	0.884883	1	0	0.2138	2.04519	6.15378	5.80615	4.16866	15.7762	16.3759	27.5957	1.14835	1.0896	0.71966	7.03204	2.3435	2.83245
Hspa1b	2.43696	1.28508	0.0239217	0.143888	0	4.16705	2.05903	3.77328e-05	0.000315856	1	5.91286	2.56386	4.73101e-07	2.08142e-06	1	10.6706	3.41557	5.4077e-08	1.42004e-06	1	12.2202	3.61119	1.27202e-08	1.09413e-07	1	0.951656	-0.0714874	0.881806	0.97412	0	1.17911	0.237695	0.621142	1	0	11.1176	25.9483	268.635	105.429	219.998	283.067	245.958	151.354	46.3647	63.8275	25.4993	49.5713	217.164	298.607
Slamf8	1.19218	0.2536	0.549176	0.734566	0	4.15125	2.05354	5.16748e-08	1.10903e-06	1	7.56966	2.92023	6.26003e-14	7.68366e-13	1	4.92545	2.30026	2.60346e-07	5.82791e-06	1	6.19328	2.6307	6.91587e-09	6.20271e-08	1	1.00474	0.00681525	0.985539	0.997114	0	1.45705	0.543055	0.1351	1	0	7.18369	14.1885	61.8079	36.2412	60.3448	68.4889	88.9093	41.9404	12.1295	16.6881	9.51118	34.6853	59.5948	64.857
Fos	0.812553	-0.299466	0.488653	0.687716	0	4.14189	2.05029	6.07977e-07	9.27589e-06	1	10.6278	3.40977	3.66102e-15	5.26223e-14	1	5.50512	2.46078	5.0196e-07	1.03976e-05	1	6.53101	2.70731	4.75356e-08	3.61867e-07	1	0.611316	-0.710009	0.0732794	0.57248	0	1.32223	0.402973	0.307721	1	0	9.87757	35.2284	139.466	102.728	131.044	207.801	114.791	120.133	18.5172	22.3654	14.2181	75.2702	54.2911	98.5983
Trim30b	0.456192	-1.13229	0.0170641	0.126253	0	4.13788	2.04889	5.1043e-06	5.69898e-05	1	9.38186	3.22987	6.52215e-12	5.93733e-11	1	1.68417	0.752034	0.134491	0.277844	0	5.08107	2.34513	1.0758e-05	5.23243e-05	1	1.12073	0.164436	0.703611	0.923345	0	0.842327	-0.247547	0.566508	1	0	14.795	14.6998	16.4801	33.7567	24.2724	66.3427	41.2993	117.039	5.45467	3.29747	11.3201	44.6397	18.6863	20.1786
Kpna4	0.587346	-0.767717	0.0436941	0.193245	0	4.13433	2.04765	1.29592e-08	3.16702e-07	1	11.5622	3.53135	2.50377e-20	7.01313e-19	1	2.01622	1.01165	0.0121204	0.0476785	0	7.1756	2.8431	8.37152e-11	1.03803e-09	1	1.20435	0.268257	0.43881	0.834929	0	0.946403	-0.0794733	0.81837	1	0	59.8641	64.1678	96.4792	191.9	86.7351	243.269	503.02	588.916	33.0869	31.5983	44.5217	219.473	115.181	117.144
Ms4a6d	0.742492	-0.429553	0.159234	0.373999	0	4.12895	2.04578	7.88548e-13	5.02009e-11	1	6.71859	2.74816	6.29656e-21	1.91066e-19	1	3.30818	1.72604	1.39549e-07	3.29964e-06	1	5.23501	2.38819	1.60452e-12	2.58141e-11	1	0.926675	-0.109865	0.688686	0.918468	0	0.9529	-0.0696025	0.799611	1	0	23.9884	27.7123	55.414	112.342	88.9203	110.508	138.037	157.667	20.0244	13.3906	24.1767	73.3341	88.8679	75.6699
Dusp5	0.842961	-0.246462	0.480304	0.682649	0	4.10167	2.03621	2.63792e-10	9.47917e-09	1	20.5861	4.3636	1.04026e-34	1.95927e-32	1	5.95233	2.57345	2.39669e-11	1.56775e-09	1	16.7586	4.06683	1.71265e-22	1.25564e-20	1	0.580824	-0.783826	0.0114245	0.360696	0	1.03544	0.0502486	0.870464	1	0	5.81537	14.8787	62.2282	49.2308	74.33	206.671	172.227	144.198	7.75137	10.0644	8.42197	49.3886	24.3601	34.1342
Rhob	1.32356	0.404426	0.220667	0.441295	0	4.10109	2.03601	1.0089e-11	4.79183e-10	1	4.52018	2.17638	4.539e-13	4.82335e-12	1	6.88853	2.7842	1.6232e-14	2.33314e-12	1	5.51074	2.46225	5.09453e-12	7.65512e-11	1	0.787977	-0.343775	0.23275	0.735621	0	1.08564	0.118549	0.680658	1	0	61.3607	80.2992	540.782	354.931	568.518	482.999	380.56	307.803	97.0357	121.462	62.9022	344.826	466.418	342.52
Egr2	0.825089	-0.277379	0.548055	0.733605	0	4.09024	2.03218	2.78709e-06	3.37541e-05	1	28.2207	4.81868	4.65813e-23	1.80445e-21	1	4.54599	2.18459	1.78347e-05	0.000224714	1	16.0921	4.00828	7.7283e-13	1.29883e-11	1	0.742296	-0.429934	0.300918	0.772195	0	1.44689	0.532952	0.199462	1	0	3.67737	13.396	36.4123	30.3	50.2929	115.817	197.629	100.913	6.74656	8.28668	6.18519	29.8085	16.3017	40.7294
Fdps	2.23423	1.15978	0.0139292	0.112964	0	4.08394	2.02996	9.69277e-07	1.38049e-05	1	3.00039	1.58515	0.000106764	0.000297978	1	9.26724	3.21214	5.05589e-10	2.42239e-08	1	6.32071	2.66009	1.18934e-07	8.33375e-07	1	0.984564	-0.0224427	0.95528	0.993582	0	1.0605	0.0847511	0.83278	1	0	5.55881	13.8561	92.4267	61.3832	117.059	80.4998	57.1959	47.0345	11.4117	39.0248	14.7044	97.1882	67.0981	102.382
Fbxo30	0.825931	-0.275907	0.489009	0.688039	0	4.06819	2.02439	1.07741e-07	2.04688e-06	1	11.7822	3.55854	1.7931e-18	3.94122e-17	1	2.63774	1.3993	0.00128716	0.00812771	0	9.53769	3.25364	7.19679e-12	1.06025e-10	1	1.27376	0.34909	0.341619	0.795415	0	1.02026	0.0289421	0.93715	1	0	9.44997	14.4441	24.8853	50.6891	19.0952	75.6051	102.01	164.793	7.17719	7.79923	14.5099	47.4343	31.8017	41.391
Nckap1	0.74147	-0.43154	0.350622	0.571671	0	4.06389	2.02286	1.78553e-06	2.3248e-05	1	1.32971	0.41111	0.33117	0.400984	0	2.01192	1.00857	0.0355102	0.10635	0	0.688904	-0.537625	0.249244	0.349145	0	1.49736	0.58242	0.149719	0.679808	0	1.43117	0.517193	0.231444	1	0	2.86492	3.45125	3.78232	9.96498	5.3453	0.941298	2.15683	3.40649	2.00961	1.80644	3.15094	10.2284	8.67506	9.71717
Anpep	0.814813	-0.295459	0.345617	0.56698	0	4.06048	2.02165	7.258e-12	3.53781e-10	1	1.49927	0.584264	0.0412208	0.0645216	0	5.59528	2.48421	1.63974e-12	1.38857e-10	1	1.20031	0.263412	0.418508	0.526173	0	0.5913	-0.758037	0.00785475	0.305659	0	1.01776	0.0253929	0.931078	1	0	52.5094	83.9038	358.87	287.796	498.895	88.4067	100.173	57.3478	64.9536	59.5551	42.4599	195.966	191.982	289.406
Glrx	0.936341	-0.0948937	0.737623	0.860127	0	4.05292	2.01896	9.27011e-15	7.97375e-13	1	7.54368	2.91527	1.75834e-27	1.17841e-25	1	3.7392	1.90273	3.09699e-10	1.53084e-08	1	7.11882	2.83164	3.2574e-19	1.47651e-17	1	1.01484	0.0212551	0.933059	0.988497	0	0.992189	-0.0113137	0.966046	1	0	11.5452	12.629	34.9715	48.2046	52.5453	88.4067	67.98	101.788	11.8424	11.0107	11.1645	54.101	38.3183	45.2986
Pgk1	1.58873	0.667872	0.0283313	0.155134	0	4.0524	2.01878	2.01779e-13	1.43132e-11	1	6.2169	2.6362	6.75526e-21	2.04417e-19	1	4.25423	2.0889	8.4913e-11	4.7326e-09	1	8.03589	3.00646	4.84114e-19	2.13245e-17	1	1.51335	0.597741	0.0243876	0.453851	0	1.2291	0.297598	0.261173	1	0	45.796	82.6	269.025	215.827	335.174	540.079	516.201	492.66	79.5951	112.573	113.842	449.831	316.27	474.839
Dusp2	2.02173	1.01559	0.0384891	0.180841	0	4.03085	2.01108	2.05399e-06	2.61818e-05	1	10.8663	3.44179	1.46516e-14	1.95188e-13	1	9.74001	3.28392	6.07359e-10	2.8722e-08	1	19.5396	4.28833	1.77471e-14	3.83142e-13	1	0.836565	-0.25745	0.526276	0.86899	0	1.12402	0.168666	0.677541	1	0	1.62488	3.24674	38.5737	12.5035	20.8433	55.8755	43.6957	44.7219	3.44505	7.65586	3.73445	15.7627	12.5192	31.8806
Lif	1.23417	0.303536	0.635033	0.792811	0	4.02388	2.00859	5.65427e-05	0.000447265	1	7.43854	2.89502	1.50881e-08	8.38362e-08	1	7.91583	2.98474	9.2508e-07	1.75749e-05	1	3.97191	1.98983	0.000827682	0.00264632	0	0.626811	-0.673897	0.145797	0.677121	0	2.30944	1.20754	0.0121582	1	0	0.34208	0.945899	5.28324	3.21364	7.3624	2.67329	3.59471	1.78137	0.574176	1.49103	0.369555	1.97262	3.49469	4.46577
Mapk6	0.713504	-0.487006	0.102255	0.297399	0	3.98547	1.99475	9.22386e-13	5.7578e-11	1	7.97716	2.99588	4.88354e-25	2.3816e-23	1	2.70801	1.43723	5.90961e-06	8.70034e-05	1	6.04663	2.59613	8.97904e-15	2.04348e-13	1	1.05006	0.0704767	0.793046	0.952104	0	0.941301	-0.0872725	0.745288	1	0	36.175	42.9489	79.6389	154.687	87.1721	180.164	236.372	301.396	27.9911	26.5518	30.1479	115.91	114.4	107.323
Il27	1.50152	0.586421	0.336687	0.558257	0	3.98043	1.99292	0.000184169	0.00118136	0	4.17005	2.06007	0.00012425	0.000341978	1	4.63119	2.21138	0.000484466	0.00369317	0	6.10374	2.60969	4.86853e-05	0.000205343	1	1.29007	0.367453	0.468296	0.84992	0	1.02534	0.0361036	0.949816	1	0	0.684161	1.50833	6.57403	2.5385	6.38747	7.19152	7.18943	6.06292	1.93784	1.6344	1.47822	2.2466	9.99071	7.75307
Esd	1.26851	0.343135	0.256218	0.479387	0	3.97785	1.99199	2.69242e-13	1.83825e-11	1	5.0335	2.33156	2.82274e-17	5.39083e-16	1	6.18782	2.62943	1.08591e-15	2.11831e-13	1	5.68001	2.50589	1.50525e-14	3.32189e-13	1	0.815453	-0.294327	0.262209	0.750194	0	1.12411	0.168781	0.520188	1	0	34.8494	37.2224	182.482	199.192	287.47	214.578	175.582	223.922	45.5034	39.1682	52.4574	184.641	121.471	239.518
Pydc4	0.418291	-1.25742	0.0283	0.15504	0	3.96066	1.98574	0.000189357	0.00120896	0	15.0919	3.9157	4.5101e-12	4.2002e-11	1	1.5603	0.641825	0.290285	0.467807	0	7.77381	2.95862	3.82267e-06	2.02222e-05	1	1.06102	0.0854531	0.864021	0.969848	0	0.812059	-0.300343	0.542971	1	0	2.82216	1.30381	1.74107	5.67113	2.15157	10.9567	20.4499	16.4699	0.717719	0.344084	1.43932	4.14616	3.06299	2.9565
Prg2	2.47227	1.30584	0.192324	0.410414	0	3.95725	1.9845	0.000510179	0.00279078	0	16.0509	4.00458	1.49912e-10	1.13962e-09	1	26.7588	4.74194	7.01245e-09	2.42314e-07	1	42.1263	5.39665	1.72155e-10	2.02653e-09	1	0.36473	-1.4551	0.00850489	0.313876	0	0.93691	-0.0940183	0.862155	1	0	0.0427601	0.178954	4.74291	2.43048	2.82393	6.13726	5.99119	3.75026	0	0.458778	0.350105	1.73518	0.267241	1.63331
Gm12250	0.8171	-0.291415	0.508301	0.703506	0	3.95682	1.98434	2.56602e-06	3.15584e-05	1	20.5702	4.36248	7.099e-21	2.13635e-19	1	1.89897	0.925214	0.0519742	0.139534	0	12.0269	3.58819	2.16811e-11	2.96798e-10	1	1.70249	0.76765	0.0603631	0.553192	0	1.39748	0.482831	0.235268	1	0	19.2848	8.79431	21.8834	36.5923	21.3476	145.939	270.882	89.1625	10.694	7.08239	16.5133	31.3063	43.9509	60.6807
Crem	0.717089	-0.479776	0.221461	0.442275	0	3.95374	1.98322	6.3402e-08	1.2944e-06	1	9.91279	3.30929	7.85501e-18	1.61293e-16	1	2.31532	1.21121	0.00363705	0.0186531	0	7.38558	2.88471	9.85591e-11	1.20029e-09	1	1.22435	0.292011	0.406661	0.824034	0	0.962405	-0.0552839	0.871141	1	0	4.96017	5.70096	9.27569	15.096	12.7077	25.2268	62.6279	30.7834	2.87088	2.89604	5.56278	19.2696	11.1625	14.9686
Il1rap	0.808878	-0.306006	0.429006	0.640147	0	3.95019	1.98192	6.34736e-08	1.2944e-06	1	14.4859	3.85658	1.68553e-22	6.05682e-21	1	3.61094	1.85238	1.31926e-05	0.000171567	1	13.2232	3.725	1.57878e-15	4.02019e-14	1	0.884841	-0.176509	0.616984	0.895793	0	0.886106	-0.174449	0.620785	1	0	24.3732	25.9228	97.3797	107.886	67.2029	262.509	271.521	463.751	20.2397	18.3511	22.4262	140.787	38.7088	61.5903
Eif4e	0.606775	-0.720767	0.0591359	0.227385	0	3.93244	1.97542	3.99643e-08	8.80181e-07	1	5.07631	2.34378	1.26301e-10	9.72996e-10	1	1.83345	0.87456	0.0298373	0.0942304	0	2.95343	1.56239	0.000151463	0.000575308	1	1.30138	0.380046	0.273764	0.75865	0	1.04291	0.060612	0.862818	1	0	23.518	31.3425	31.9096	76.9383	42.0901	42.9232	104.327	96.0692	13.206	13.7347	22.8735	75.5259	71.045	49.8884
Gdap10	0.651564	-0.61802	0.0809408	0.263922	0	3.92864	1.97403	1.62761e-09	4.89808e-08	1	37.0972	5.21324	2.38987e-44	2.00823e-41	1	2.53105	1.33973	0.000283461	0.00239669	0	18.4649	4.20671	2.94437e-23	2.38254e-21	1	1.01124	0.016129	0.959242	0.993582	0	1.30899	0.388455	0.210743	1	0	9.19341	10.2004	26.086	28.1936	19.3977	157.423	235.334	145.198	7.32074	4.21502	7.48836	19.0139	16.9801	38.5379
Cd69	0.393744	-1.34467	0.00413661	0.0640521	0	3.92846	1.97396	7.81807e-06	8.22015e-05	1	6.59527	2.72143	2.04309e-09	1.29459e-08	1	1.56695	0.647956	0.189695	0.350183	0	2.53548	1.34226	0.00759781	0.0185762	0	0.987031	-0.0188331	0.965384	0.994459	0	1.02422	0.0345192	0.938107	1	0	16.8475	11.223	13.3582	23.9267	28.6428	28.3896	48.7283	29.6896	4.66518	2.0645	9.72514	23.4158	16.2811	25.368
Srgap1	0.623581	-0.68135	0.171292	0.387731	0	3.91747	1.96992	2.74735e-06	3.33838e-05	1	2.48815	1.31507	0.00233253	0.00485807	0	4.62863	2.21059	2.00287e-06	3.40269e-05	1	1.38456	0.469425	0.289974	0.393109	0	0.527288	-0.923338	0.013073	0.380902	0	1.12062	0.164296	0.742905	1	0	1.15452	1.50833	5.34328	6.26524	7.05983	1.09191	2.87577	1.78137	1.14835	0.716841	0.73911	2.33792	3.43302	4.07294
Fam134b	0.805782	-0.311538	0.390506	0.607092	0	3.91271	1.96817	9.8892e-09	2.50233e-07	1	13.6189	3.76754	1.65968e-24	7.68237e-23	1	2.74475	1.45667	0.00020496	0.00181736	0	10.3396	3.37011	4.4612e-15	1.05944e-13	1	1.14862	0.199898	0.546099	0.874453	0	1.06132	0.0858553	0.794799	1	0	20.8669	18.1766	67.4214	51.9583	41.3168	164.238	168.632	272.457	12.9907	14.3368	19.7226	101.481	32.6651	50.4259
Pls3	0.976224	-0.0347165	0.922175	0.96239	0	3.90699	1.96606	4.52648e-05	0.000371225	1	0.504429	-0.987277	0.0434945	0.0676733	0	3.02261	1.59579	0.0044371	0.0218731	0	0.38282	-1.38526	0.00942911	0.0224164	0	1.2617	0.335365	0.471661	0.852204	0	1.28644	0.363382	0.48156	1	0	4.57533	4.90845	6.63407	24.3858	12.0017	1.20486	1.99706	2.25016	2.65556	2.32256	8.75262	16.1463	19.0358	19.1242
Itga5	1.44872	0.534779	0.189933	0.408147	0	3.89789	1.96269	8.76899e-08	1.71979e-06	1	4.78627	2.2589	1.09584e-09	7.28606e-09	1	8.79249	3.13627	5.20398e-12	3.97541e-10	1	7.11195	2.83025	2.48905e-10	2.80892e-09	1	0.642242	-0.638812	0.0720227	0.570955	0	0.974964	-0.0365796	0.917857	1	0	37.7144	67.4401	591.633	280.235	515.805	505.477	293.568	323.304	87.7771	96.4868	44.4828	232.477	253.632	405.103
Mir17hg	0.426929	-1.22793	0.0186847	0.130925	0	3.88812	1.95907	5.59215e-05	0.000443314	1	9.63487	3.26826	1.41277e-10	1.07848e-09	1	1.60825	0.685493	0.208174	0.372864	0	4.39885	2.13713	0.000166603	0.000625636	1	1.03183	0.045206	0.923603	0.98472	0	0.935114	-0.0967855	0.834534	1	0	3.6346	6.00774	4.41271	14.5559	4.33675	9.56359	27.0003	27.3457	1.72253	1.66307	2.74249	11.1417	6.10543	6.8227
Adamts14	1.11168	0.152736	0.741809	0.862118	0	3.88381	1.95747	1.11099e-06	1.53432e-05	1	2.33054	1.22067	0.00210025	0.00442661	0	4.7304	2.24196	2.26547e-06	3.74277e-05	1	2.21301	1.14601	0.0119713	0.027689	0	0.912621	-0.131913	0.731595	0.93203	0	1.17064	0.227296	0.564153	1	0	4.96017	5.87991	35.872	17.6885	23.4992	19.3907	11.7427	4.93785	6.81833	6.99637	4.35686	22.7217	17.0212	30.5781
Arrdc4	0.873476	-0.19516	0.519121	0.711707	0	3.8759	1.95453	5.83454e-12	2.88401e-10	1	12.5684	3.65172	1.64067e-33	2.75733e-31	1	3.97037	1.98928	1.8167e-09	7.24295e-08	1	10.2394	3.35606	3.40808e-21	2.0456e-19	1	0.852648	-0.229978	0.399573	0.819897	0	1.07212	0.100468	0.712801	1	0	12.8708	17.1284	70.6033	50.338	58.0251	119.055	169.031	173.543	11.5553	14.4515	13.2651	57.9184	29.8693	64.7949
Tnfsf9	0.926358	-0.110359	0.802989	0.896917	0	3.84523	1.94307	7.84533e-08	1.56391e-06	1	3.29505	1.7203	2.01961e-06	7.91897e-06	1	5.8337	2.54441	2.64025e-09	1.00495e-07	1	4.0512	2.01835	1.53424e-06	8.78867e-06	1	0.610473	-0.712	0.0372839	0.493244	0	0.753397	-0.408517	0.236663	1	0	2.60836	4.93401	17.7709	21.1722	27.6342	21.3863	13.1007	11.6883	4.16277	3.55553	2.93699	9.64394	13.4648	17.5323
Oasl2	0.71888	-0.476176	0.233033	0.455149	0	3.84272	1.94213	2.85811e-07	4.78131e-06	1	9.00686	3.17102	1.35179e-15	2.05096e-14	1	2.39263	1.2586	0.0033951	0.0176941	0	5.95759	2.57473	1.63752e-08	1.36865e-07	1	1.15456	0.207338	0.570564	0.88417	0	1.08682	0.120111	0.742489	1	0	117.163	36.0209	156.096	216.07	177.269	494.106	529.302	344.805	49.8097	31.7704	83.4028	208.313	226.6	199.45
Hsp90aa1	0.804919	-0.313084	0.303156	0.5286	0	3.83077	1.93764	1.36274e-11	6.4043e-10	1	4.25237	2.08827	4.18074e-13	4.50843e-12	1	2.27623	1.18665	0.000242642	0.00210367	0	3.69648	1.88615	1.49782e-08	1.26839e-07	1	1.35462	0.437892	0.114139	0.644368	0	0.925963	-0.110974	0.688182	1	0	71.8369	96.9163	157.507	249.557	169.268	177.566	402.129	356.494	54.8338	76.9027	71.9077	254.98	258.443	267.326
Ak6	0.869936	-0.201018	0.554645	0.738626	0	3.77652	1.91706	9.202e-09	2.35525e-07	1	4.05716	2.02047	2.09351e-09	1.32577e-08	1	2.54257	1.34629	0.00047621	0.00365317	0	3.07579	1.62096	3.30999e-05	0.000145331	1	1.29185	0.369444	0.249619	0.745572	0	1.14737	0.198331	0.548732	1	0	2.9932	2.93996	5.76354	7.93958	8.94246	6.28787	10.7841	10.407	1.65075	2.6093	3.2871	9.73526	11.5119	8.00116
Cass4	0.944985	-0.0816364	0.829198	0.911192	0	3.77643	1.91702	1.00605e-07	1.93559e-06	1	13.981	3.8054	9.54356e-23	3.58261e-21	1	5.21047	2.38141	2.61713e-08	7.50381e-07	1	10.2677	3.36004	8.21421e-14	1.61971e-12	1	0.684877	-0.546084	0.115946	0.647949	0	1.28671	0.363684	0.29454	1	0	10.7755	28.0702	108.757	78.5046	117.092	180.955	283.184	135.853	22.1058	20.1576	13.0511	87.5808	43.2931	77.5513
Il12rb2	0.690149	-0.53502	0.176781	0.394355	0	3.77284	1.91565	5.75543e-08	1.20215e-06	1	4.84166	2.2755	1.9689e-10	1.47317e-09	1	2.5602	1.35626	0.00058999	0.00431396	0	3.35425	1.74599	1.29055e-05	6.19689e-05	1	1.0168	0.024034	0.945693	0.989709	0	0.996137	-0.00558432	0.977827	1	0	3.24976	4.60167	7.83481	10.208	12.2707	11.2579	20.2902	8.46934	3.37328	2.75267	2.15898	11.6531	8.83951	10.3167
Sh2b2	1.1036	0.142213	0.733607	0.857762	0	3.76425	1.91236	1.75915e-07	3.1349e-06	1	16.6366	4.05629	2.71349e-24	1.22997e-22	1	8.07502	3.01347	2.11084e-11	1.42338e-09	1	21.5939	4.43255	7.65992e-20	3.8035e-18	1	0.514427	-0.958961	0.00699202	0.292647	0	0.850215	-0.234101	0.506657	1	0	8.68029	19.6338	158.047	74.3728	111.512	384.878	202.982	331.742	15.7898	21.6773	9.56953	57.3522	42.5736	76.9931
Tfrc	0.951077	-0.072366	0.860344	0.928305	0	3.75626	1.9093	5.10738e-06	5.69898e-05	1	9.29698	3.21676	2.64895e-13	2.92886e-12	1	2.28669	1.19326	0.0121389	0.0477169	0	6.90803	2.78827	4.91734e-08	3.72776e-07	1	1.56224	0.643619	0.113044	0.642864	0	1.27994	0.356079	0.379194	1	0	9.23617	20.7842	21.4331	60.6	21.1123	66.0038	116.469	129.29	11.6988	9.37628	21.726	61.1696	44.0948	55.9254
Hilpda	1.57886	0.658882	0.139884	0.35032	0	3.75149	1.90747	8.4483e-07	1.22888e-05	1	7.20497	2.84899	1.15934e-12	1.16296e-11	1	6.5117	2.70303	1.08219e-08	3.56079e-07	1	6.97515	2.80222	4.03291e-09	3.759e-08	1	0.9095	-0.136854	0.71413	0.927559	0	1.6306	0.705407	0.0598738	1	0	2.73664	4.37159	36.5924	10.8832	22.3898	29.0673	23.5653	22.1891	3.66037	7.88525	5.25157	17.9911	15.3766	30.1646
Nr4a1	1.28697	0.363974	0.40857	0.623877	0	3.73978	1.90295	1.3411e-06	1.82234e-05	1	5.42972	2.44088	1.17217e-09	7.74641e-09	1	6.49652	2.69967	1.5888e-08	4.86163e-07	1	5.89115	2.55855	6.87093e-08	5.07492e-07	1	0.74084	-0.432766	0.255885	0.748326	0	1.18614	0.246279	0.517686	1	0	15.1371	47.3205	192.178	120.93	296.446	226.627	170.549	155.542	41.6277	55.6268	23.5348	133.39	168.362	149.81
Nrp2	0.738826	-0.436693	0.111939	0.311527	0	3.73361	1.90057	1.33818e-13	1.00125e-11	1	6.49757	2.6999	1.6193e-24	7.55949e-23	1	4.48075	2.16374	8.12783e-13	7.85739e-11	1	5.42971	2.44088	1.64846e-15	4.17814e-14	1	0.615619	-0.699891	0.00492601	0.248449	0	0.884126	-0.177676	0.473466	1	0	39.5103	61.7391	189.356	243.561	248.204	305.018	281.107	239.298	31.795	45.1896	35.1855	119.545	129.016	170.754
Ralgds	1.0649	0.0907227	0.822339	0.907435	0	3.72827	1.8985	2.02245e-08	4.75588e-07	1	19.1395	4.25848	2.52368e-30	2.62559e-28	1	7.79026	2.96167	9.64254e-13	9.08061e-11	1	20.2116	4.33711	3.18557e-22	2.23072e-20	1	0.509617	-0.972514	0.00309316	0.207032	0	1.00838	0.0120411	0.970705	1	0	14.966	14.1885	134.603	69.0527	137.062	340.298	297.403	246.299	15.0721	20.1862	11.3201	41.3155	40.9084	91.4035
A630033H20Rik	0.694738	-0.525459	0.333279	0.555075	0	3.71892	1.89488	0.000276459	0.00167315	0	3.10815	1.63606	0.00159025	0.00345228	0	1.87427	0.906326	0.127148	0.266955	0	1.84613	0.884507	0.136522	0.214	0	1.37835	0.462943	0.35936	0.804207	0	1.16964	0.226059	0.660002	1	0	7.09817	7.36267	6.87422	25.034	8.74075	6.25022	19.2517	14.6573	2.94265	2.43726	9.55008	26.4478	14.1638	15.4441
Aif1	1.40885	0.494518	0.192154	0.410219	0	3.70918	1.8911	2.99717e-09	8.52633e-08	1	5.81387	2.5395	6.88562e-15	9.61874e-14	1	3.96041	1.98565	1.71233e-07	3.97988e-06	1	7.14226	2.83638	6.33384e-13	1.0862e-11	1	1.31933	0.399801	0.193684	0.713285	0	1.14663	0.197397	0.525621	1	0	3.50632	3.22117	14.1087	10.154	15.6997	18.6001	30.4352	23.1891	3.37328	4.129	6.49639	20.4934	16.3223	15.8783
Osm	1.60769	0.684993	0.124895	0.329475	0	3.68075	1.88	2.15185e-06	2.7207e-05	1	9.16203	3.19567	1.75824e-14	2.30853e-13	1	8.60136	3.10456	2.87178e-10	1.43248e-08	1	8.78812	3.13555	2.10459e-10	2.42006e-09	1	0.687948	-0.539628	0.15993	0.684052	0	1.67601	0.74503	0.0530521	1	0	6.02917	17.1796	88.5543	59.6008	152.392	114.65	108.001	84.4434	18.0148	27.8421	10.3281	52.5302	68.7015	85.5111
Tm4sf19	1.7809	0.832607	0.860459	0.928305	0	3.68054	1.87992	0.00709382	0.0232572	0	94.8289	6.56725	8.61962e-24	3.63555e-22	1	19.0351	4.25059	2.87137e-06	4.59251e-05	1	163.002	7.34875	1.89696e-17	6.49605e-16	1	0.340083	-1.55604	0.00375984	0.232048	0	1.01749	0.025011	0.963397	1	0	0	0.0511297	0.720442	0.378075	0.907693	6.02431	6.3906	5.15661	0	0.0860209	0.0583508	0.493156	0.041114	0.124049
Gbp6	0.944821	-0.0818877	0.863604	0.930376	0	3.67903	1.87932	0.000123763	0.000855685	1	4.55346	2.18696	9.90205e-06	3.39304e-05	1	1.85342	0.890187	0.109316	0.240236	0	3.44962	1.78644	0.0017579	0.0051761	0	1.87536	0.907166	0.0565782	0.545145	0	1.24709	0.318568	0.504228	1	0	9.06513	6.77468	12.5777	16.0952	15.3299	19.5037	50.5656	12.0946	8.75618	5.30462	8.40252	11.2513	35.872	35.416
Mir22hg	1.35412	0.437358	0.247286	0.470865	0	3.65746	1.87084	4.36174e-08	9.54863e-07	1	8.92799	3.15834	1.11579e-18	2.50285e-17	1	5.55297	2.47326	1.38508e-09	5.71568e-08	1	13.2025	3.72274	1.22302e-17	4.30975e-16	1	0.891828	-0.165163	0.614267	0.893925	0	0.915627	-0.127168	0.698131	1	0	4.70361	8.71761	52.6823	29.7329	29.9539	72.8565	71.1753	123.04	12.273	9.03219	6.30189	33.7903	26.0457	40.378
Taf13	0.685908	-0.543913	0.20332	0.422739	0	3.64843	1.86728	3.02351e-06	3.62556e-05	1	6.44769	2.68878	6.99064e-11	5.55791e-10	1	1.58849	0.667659	0.141875	0.287914	0	4.44387	2.15182	5.81462e-06	2.96402e-05	1	1.57511	0.655453	0.0911771	0.60733	0	0.995131	-0.00704215	0.985679	1	0	3.4208	4.49941	4.29263	9.93797	4.67294	11.7851	20.6896	20.5639	1.57898	2.12185	4.27906	12.9499	8.6545	8.20791
Tlr4	0.759845	-0.396224	0.333231	0.555075	0	3.64468	1.86579	1.41702e-06	1.89468e-05	1	10.7163	3.42173	8.13955e-17	1.45526e-15	1	1.57772	0.657839	0.129514	0.270162	0	7.14704	2.83735	2.02349e-09	1.9968e-08	1	1.75527	0.811693	0.0311948	0.475939	0	1.1393	0.188143	0.615045	1	0	24.7581	24.031	32.6	55.307	27.5333	104.484	177.179	241.423	16.7229	9.80638	28.9809	95.1974	42.923	64.5469
Ctla2a	0.968812	-0.0457109	0.930098	0.966813	0	3.6422	1.86481	5.10053e-05	0.000409091	1	5.23002	2.38682	3.83753e-07	1.71718e-06	1	3.15871	1.65933	0.00204935	0.0117865	0	4.95668	2.30937	3.13346e-05	0.000138024	1	1.1166	0.159111	0.723898	0.931554	0	1.02193	0.0312926	0.956925	1	0	0.855201	1.76397	2.9418	4.86096	4.80741	3.8405	9.26637	6.81298	0.861263	0.94623	1.94503	7.30601	2.71352	4.05227
Tbc1d2	1.85451	0.891037	0.0610684	0.230786	0	3.63791	1.86311	5.56109e-06	6.1363e-05	1	16.825	4.07254	9.36658e-20	2.43042e-18	1	9.95272	3.31509	1.43254e-10	7.59664e-09	1	33.4616	5.06443	3.47507e-19	1.56221e-17	1	0.67778	-0.561112	0.156621	0.683606	0	0.932293	-0.101145	0.798616	1	0	2.69388	3.83473	44.9075	18.5527	34.4923	147.294	53.2816	128.603	3.73214	10.2938	4.10401	23.7811	17.0623	25.5334
Acsl4	0.535318	-0.901531	0.0531827	0.214696	0	3.63701	1.86275	2.29798e-05	0.000206101	1	5.56589	2.47661	3.61163e-08	1.90412e-07	1	1.82437	0.867401	0.0804713	0.192694	0	3.07987	1.62287	0.00142934	0.00430829	0	1.06717	0.0937836	0.825819	0.962975	0	0.967417	-0.0477907	0.91035	1	0	43.658	41.3895	47.219	137.214	48.2758	50.19	194.993	147.885	17.2253	17.9784	32.9682	107.837	72.0112	68.5164
Ppa1	0.999705	-0.000425665	0.987587	0.996413	0	3.63258	1.861	3.42351e-07	5.61538e-06	1	3.87871	1.95558	9.4137e-08	4.66796e-07	1	2.64392	1.40268	0.000802843	0.00554378	0	3.15076	1.6557	9.15541e-05	0.00036329	1	1.37347	0.457825	0.19613	0.715185	0	1.23064	0.299405	0.401181	1	0	7.22645	16.1314	22.5138	36.8353	33.5846	25.5657	53.4414	31.971	7.10542	17.749	10.1141	40.8223	48.0417	38.786
Usp18	1.54908	0.631414	0.172251	0.388775	0	3.62345	1.85736	4.06659e-06	4.71308e-05	1	9.88704	3.30554	8.11383e-15	1.12197e-13	1	4.07378	2.02637	2.24264e-05	0.000275885	1	11.3075	3.49921	9.94943e-12	1.4301e-10	1	1.37778	0.462344	0.236995	0.735621	0	1.35438	0.43763	0.26249	1	0	11.2887	4.2182	34.7013	28.0316	31.6348	115.064	96.6579	50.316	9.83276	9.17556	16.7661	30.1556	41.813	58.055
Spint1	1.78659	0.837205	0.255024	0.47841	0	3.62284	1.85712	0.00302164	0.011672	0	4.27969	2.09751	0.000915428	0.00210485	0	2.70343	1.43479	0.0516081	0.138927	0	6.3222	2.66043	0.000493133	0.00167767	0	2.39368	1.25923	0.0398946	0.496095	0	1.20849	0.273205	0.654334	1	0	0.25656	1.25268	2.58158	0.999198	2.72308	6.85265	3.99413	3.87527	1.22012	2.03583	0.894713	11.1051	1.4801	2.48098
Kpna1	0.663686	-0.591427	0.124766	0.329294	0	3.62001	1.85599	3.03173e-07	5.02559e-06	1	3.35433	1.74602	1.35844e-06	5.4941e-06	1	1.63191	0.706564	0.0817439	0.19488	0	1.91717	0.938982	0.0214624	0.0457028	0	1.47219	0.557964	0.113032	0.642864	0	1.16119	0.215608	0.541474	1	0	23.5608	35.9442	26.9866	75.9931	42.7624	35.3928	71.4949	64.4733	13.2778	17.2042	28.5919	78.4118	72.114	64.0713
Gpd2	0.879296	-0.185579	0.465723	0.670464	0	3.61594	1.85437	5.10408e-15	4.64642e-13	1	2.67847	1.42141	1.34655e-09	8.78191e-09	1	2.45755	1.29722	1.38895e-06	2.48737e-05	1	2.47721	1.30872	1.14544e-06	6.70569e-06	1	1.29375	0.371557	0.10507	0.63333	0	0.950728	-0.0728954	0.749939	1	0	45.3684	52.9704	104.464	140.644	117.529	102.413	142.83	120.508	46.2929	39.5123	44.016	127.326	185.506	156.364
Slc15a3	1.07814	0.108542	0.745082	0.864409	0	3.61369	1.85347	2.7976e-10	9.98724e-09	1	6.49938	2.7003	4.8869e-19	1.15053e-17	1	5.51443	2.46321	2.67117e-12	2.1776e-10	1	7.61059	2.92801	4.83038e-16	1.3461e-14	1	0.706515	-0.501209	0.078522	0.585394	0	0.920715	-0.119173	0.67504	1	0	61.5317	86.0768	482.996	246.289	492.171	671.334	550.311	464.095	80.9588	95.3685	62.5132	247.564	298.426	316.966
Snord2	0.874442	-0.193566	0.700624	0.836429	0	3.6132	1.85328	0.000352349	0.00205502	0	4.66924	2.22319	2.62495e-05	8.30918e-05	1	1.46356	0.549477	0.367534	0.544213	0	2.75504	1.46207	0.0173975	0.0381473	0	2.15843	1.10998	0.0309486	0.475275	0	1.48173	0.567283	0.27183	1	0	1.75316	2.45422	1.83112	4.94198	2.48775	2.63564	7.90837	7.00049	0.574176	1.06092	3.715	7.98182	5.28315	6.76067
Fmnl2	0.570093	-0.81073	0.0167838	0.125151	0	3.60747	1.85099	5.66775e-09	1.52875e-07	1	12.1898	3.6076	2.93059e-26	1.67611e-24	1	2.0468	1.03337	0.00384993	0.0195158	0	7.57062	2.92041	6.59804e-14	1.31768e-12	1	1.00476	0.00685176	0.982331	0.996322	0	0.91793	-0.123544	0.687793	1	0	38.2275	55.4246	83.8114	126.628	77.2211	228.434	267.127	568.352	22.4646	29.9926	27.561	76.3113	117.894	94.8562
Ccr5	0.653784	-0.613113	0.125266	0.329976	0	3.60612	1.85045	9.0352e-07	1.30212e-05	1	8.67769	3.11731	3.14939e-15	4.57499e-14	1	1.54474	0.627366	0.136307	0.280365	0	5.60007	2.48545	4.08395e-08	3.15733e-07	1	1.52621	0.609952	0.0956787	0.613108	0	1.01308	0.0187467	0.959242	1	0	62.3442	92.3913	76.667	199.462	82.4656	293.647	530.66	475.94	49.738	33.9209	68.076	260.587	150.231	136.516
Ifit1bl1	0.752848	-0.40957	0.496844	0.694323	0	3.5859	1.84233	0.00183676	0.00785518	0	7.13975	2.83587	3.79035e-06	1.40692e-05	1	1.86359	0.898081	0.190294	0.350848	0	4.82373	2.27015	0.00147376	0.00441683	0	1.44837	0.53443	0.353925	0.802741	0	1.11422	0.15603	0.78828	1	0	5.00293	2.63318	3.39208	12.3414	5.54701	19.2778	22.1275	13.7822	1.00481	0.974903	6.45749	13.4979	7.64721	9.6965
Atp6v1h	0.971221	-0.0421279	0.895137	0.948995	0	3.57434	1.83768	1.08663e-07	2.06082e-06	1	5.89176	2.5587	5.47656e-13	5.75249e-12	1	2.37286	1.24662	0.00157915	0.0095255	0	4.80731	2.26523	4.02131e-08	3.11331e-07	1	1.46295	0.548876	0.102476	0.625737	0	1.19028	0.251302	0.454146	1	0	14.3246	17.4608	27.8571	57.0623	28.2729	42.0949	83.637	103.695	11.34	12.5591	22.2511	60.5668	49.8713	55.2018
Ms4a6c	0.946727	-0.078979	0.831809	0.912409	0	3.57393	1.83751	1.07317e-06	1.49151e-05	1	6.90155	2.78692	8.74378e-13	8.90187e-12	1	2.18709	1.12901	0.00830945	0.0358422	0	6.82499	2.77083	1.68556e-09	1.69238e-08	1	1.54702	0.62949	0.0856396	0.598536	0	0.957331	-0.0629102	0.86323	1	0	27.9223	21.4233	35.902	77.4244	48.4775	123.423	158.247	223.297	21.5316	12.1863	36.2359	93.8092	93.1027	63.4304
Il12b	8.87437	3.14965	0.00938189	0.0938416	0	3.56707	1.83474	0.00860495	0.027022	0	74.3905	6.21705	1.36755e-17	2.7361e-16	1	45.5317	5.5088	1.11414e-07	2.69863e-06	1	386.729	8.59518	1.1209e-15	2.9313e-14	1	0.693536	-0.527957	0.358277	0.804207	0	1.67025	0.740064	0.181388	1	0	0.0855201	0	0.75046	3.18663	1.21026	15.1361	19.5712	10.3132	0.861263	0.200715	0.116702	1.02284	1.19231	1.36454
Klrk1	0.630278	-0.665939	0.112396	0.312261	0	3.56451	1.8337	2.44605e-06	3.04683e-05	1	4.67355	2.22452	1.6862e-08	9.31245e-08	1	1.45342	0.539456	0.214475	0.380127	0	2.84829	1.5101	0.000689436	0.00226304	0	1.5456	0.628169	0.0941599	0.611172	0	1.03415	0.0484518	0.904628	1	0	6.79885	9.12665	10.2663	15.8521	8.63989	14.9478	36.746	16.7512	5.02404	4.04298	5.99068	27.6533	10.6691	15.4234
Rgs1	0.538099	-0.894056	0.196051	0.414809	0	3.56403	1.83351	0.00440612	0.0158801	0	31.009	4.95462	1.41629e-11	1.24569e-10	1	2.39869	1.26225	0.101579	0.227481	0	16.3961	4.03528	2.03319e-06	1.14134e-05	1	0.798699	-0.324276	0.606966	0.891605	0	1.01746	0.0249659	0.970341	1	0	1.32556	0.945899	1.41087	4.91498	1.81539	7.45508	25.7222	22.7203	0.143544	0.172042	1.38097	3.61648	0.966179	1.92276
Fam26f	1.60503	0.682603	0.34657	0.567941	0	3.56233	1.83282	0.00198995	0.00836648	0	9.52792	3.25216	1.96181e-07	9.15846e-07	1	2.71071	1.43867	0.0401217	0.11595	0	10.3382	3.36991	9.12339e-06	4.49706e-05	1	2.10895	1.07652	0.0649523	0.5558	0	1.47857	0.564206	0.330675	1	0	0.940721	1.73841	4.26262	2.26845	4.47123	9.97776	27.4796	4.71908	0.861263	2.75267	2.78139	3.08679	7.42108	12.6944
Dusp4	1.11295	0.154395	0.851529	0.923928	0	3.55594	1.83023	0.000131368	0.000896917	1	10.2963	3.36405	2.31202e-11	1.95939e-10	1	5.97374	2.57864	1.0228e-05	0.000138796	1	12.5275	3.64702	2.17433e-09	2.12835e-08	1	0.662069	-0.594946	0.191037	0.713104	0	0.91425	-0.12934	0.77567	1	0	0.940721	0.971464	8.55525	4.21284	4.43761	11.5215	13.7398	10.907	0.861263	0.917556	1.36152	4.05484	1.15119	6.18178
Fastkd2	0.856377	-0.223682	0.651499	0.804237	0	3.5519	1.82859	0.000143285	0.000960282	1	2.78369	1.477	0.00198537	0.00420722	0	1.61313	0.689862	0.208008	0.372749	0	2.17671	1.12215	0.0419271	0.0803248	0	1.88549	0.914939	0.0519238	0.529421	0	1.09514	0.13111	0.785183	1	0	4.23325	8.18075	4.893	17.9856	7.22792	7.8316	18.6126	14.3135	2.87088	3.06808	9.88074	18.5755	19.6731	18.566
Slfn4	1.51701	0.601234	0.0363982	0.174839	0	3.5457	1.82607	1.6039e-12	9.47082e-11	1	7.67886	2.94089	1.02108e-27	7.01526e-26	1	2.8321	1.50187	4.03935e-07	8.55153e-06	1	10.529	3.3963	2.05372e-25	2.28927e-23	1	1.89925	0.925433	0.000249182	0.100817	0	1.10636	0.145825	0.560577	1	0	192.848	159.499	483.627	562.36	450.686	1798.97	1887.14	1878.26	234.048	201.576	365.879	808.575	1103.56	930.471
Icam1	1.32161	0.402293	0.324308	0.547996	0	3.53265	1.82075	6.27056e-07	9.50064e-06	1	5.37951	2.42747	7.83644e-11	6.18535e-10	1	6.00796	2.58687	4.87172e-09	1.74488e-07	1	6.89567	2.78569	4.47023e-10	4.88328e-09	1	0.777095	-0.363836	0.304793	0.773776	0	1.03102	0.0440696	0.900998	1	0	68.5016	125.114	701.44	325.847	718.153	858.615	583.782	560.883	161.2	139.985	82.9165	290.377	445.368	620.617
Ero1l	0.878876	-0.186268	0.527133	0.717468	0	3.53199	1.82048	4.31059e-11	1.86122e-09	1	8.22554	3.04011	6.01091e-26	3.31632e-24	1	2.29211	1.19668	0.000130949	0.00124174	0	6.13993	2.61822	4.0327e-15	9.68203e-14	1	1.35426	0.437505	0.102248	0.625043	0	1.17739	0.235598	0.377784	1	0	22.5773	32.7741	45.4179	81.8262	63.2696	149.591	163.599	197.17	22.034	20.4156	30.4786	95.4896	66.3786	96.1587
Hic1	1.4559	0.541916	0.238118	0.460226	0	3.52619	1.81811	1.664e-06	2.19007e-05	1	3.82085	1.93389	4.61369e-07	2.03718e-06	1	8.48627	3.08513	6.94804e-11	3.99476e-09	1	5.00617	2.32371	4.82684e-07	3.04612e-06	1	0.604785	-0.725506	0.0450066	0.507726	0	1.11085	0.151667	0.693468	1	0	1.7104	1.78954	15.6396	9.80295	19.2633	9.18707	11.9824	5.37538	2.00961	3.72757	1.86723	11.8357	6.98938	8.18724
Slc7a2	0.837913	-0.255127	0.552997	0.737149	0	3.52441	1.81738	1.03168e-05	0.000104546	1	2.22958	1.15677	0.00428061	0.00838468	0	3.84504	1.943	5.89757e-05	0.000635982	1	2.10946	1.07687	0.0211496	0.0451246	0	0.768037	-0.380753	0.341231	0.795307	0	0.885629	-0.175225	0.661169	1	0	127.981	207.638	727.917	607.567	600.456	164.84	467.073	430.28	142.898	155.325	123.665	239.363	393.42	854.098
Glipr2	1.32057	0.401162	0.209237	0.429284	0	3.51938	1.81532	2.48157e-10	8.97637e-09	1	6.87481	2.78132	7.63865e-21	2.28615e-19	1	6.20576	2.63361	3.32889e-14	4.5456e-12	1	9.72852	3.28222	6.36765e-20	3.22038e-18	1	0.748904	-0.417147	0.133767	0.662408	0	0.933187	-0.0997622	0.719662	1	0	20.7814	43.7159	206.347	170.35	224.772	356.15	298.201	288.52	36.5319	53.4476	37.9086	190.541	105.807	154.069
Ptafr	1.31097	0.390637	0.196989	0.41615	0	3.51584	1.81387	3.00743e-11	1.31413e-09	1	8.62271	3.10814	2.07929e-27	1.37662e-25	1	5.99025	2.58262	4.59648e-15	7.84562e-13	1	11.479	3.52093	2.76991e-24	2.60849e-22	1	0.769438	-0.378122	0.15309	0.680196	0	0.984755	-0.0221631	0.933301	1	0	64.696	74.1125	464.025	278.911	504.61	961.856	683.794	744.865	107.443	81.2611	84.4725	308.88	249.994	401.009
Galnt3	0.442699	-1.1756	0.0217295	0.139119	0	3.51114	1.81194	0.000112953	0.000792996	1	9.72961	3.28238	2.04453e-11	1.74898e-10	1	1.53435	0.617626	0.263255	0.436749	0	3.6563	1.87038	0.000689828	0.00226365	0	1.0121	0.0173537	0.980382	0.996322	0	1.178	0.236344	0.593764	1	0	1.83868	0.971464	1.20074	2.83556	2.35328	5.19597	4.39354	5.62539	0.287088	0.430104	0.991964	3.12332	1.52122	1.81939
Cbwd1	1.22622	0.294219	0.59236	0.765068	0	3.50098	1.80776	1.44275e-05	0.000140095	1	3.24654	1.6989	5.13316e-05	0.000152875	1	2.91831	1.54513	0.00190061	0.0110732	0	4.24261	2.08495	3.92068e-05	0.000169286	1	1.47061	0.556417	0.167989	0.691963	0	0.938019	-0.0923112	0.82476	1	0	1.53936	1.17598	3.72228	5.10401	2.99202	2.37207	6.79002	8.09432	1.22012	1.20429	2.43128	6.21011	5.50928	5.68558
N4bp1	0.700715	-0.513101	0.0586902	0.226548	0	3.49737	1.80627	1.02394e-12	6.35542e-11	1	9.13939	3.1921	6.33013e-33	9.87863e-31	1	3.10407	1.63416	2.1915e-08	6.35012e-07	1	7.03703	2.81497	9.38909e-20	4.59939e-18	1	0.789491	-0.341005	0.165228	0.687338	0	0.910055	-0.135974	0.579808	1	0	100.743	113.099	343.351	360.224	292.21	789.41	537.689	930.128	78.6621	69.6483	76.5174	285.391	214.142	286.636
Spata13	0.712053	-0.489943	0.183584	0.400933	0	3.49532	1.80543	1.86884e-07	3.30879e-06	1	7.21687	2.85137	2.33436e-15	3.46005e-14	1	2.66241	1.41273	0.00037006	0.00296591	0	6.4651	2.69267	1.65142e-10	1.95239e-09	1	0.934799	-0.0972724	0.772255	0.946785	0	0.794849	-0.331248	0.324578	1	0	56.6571	60.8443	172.006	165.003	132.288	462.027	183.969	493.347	32.4409	44.6735	48.2561	172.586	110.432	155.682
Cacnb3	2.41887	1.27433	0.0105087	0.0980307	0	3.48936	1.80296	3.13955e-05	0.000269203	1	9.94445	3.31389	3.22592e-13	3.52399e-12	1	18.035	4.17273	1.48989e-13	1.69537e-11	1	28.6757	4.84176	1.12056e-16	3.38149e-15	1	0.467892	-1.09575	0.00827699	0.312864	0	0.838447	-0.254209	0.535474	1	0	0.427601	2.30084	26.6564	26.1142	23.3983	46.8767	48.8082	25.5955	4.73695	1.74909	3.8317	14.3563	7.05105	14.2243
Atp8b4	0.715325	-0.483329	0.0893083	0.276515	0	3.47725	1.79795	1.11765e-11	5.28539e-10	1	5.71842	2.51562	1.81752e-20	5.21119e-19	1	1.88605	0.915365	0.00203466	0.0117291	0	4.22637	2.07942	2.3708e-11	3.21323e-10	1	1.3188	0.399229	0.119941	0.65404	0	0.967853	-0.0471401	0.854394	1	0	35.6619	54.3253	71.2637	106.428	77.0867	153.62	187.005	230.329	32.1538	27.7274	36.7221	138.504	91.3553	106.165
Slfn10-ps	0.648369	-0.625114	0.0945856	0.285035	0	3.45854	1.79016	1.41009e-07	2.58454e-06	1	10.7686	3.42876	9.73973e-22	3.22414e-20	1	2.62182	1.39057	0.000289552	0.00243687	0	7.3095	2.86977	2.19467e-12	3.45953e-11	1	0.855136	-0.225774	0.484686	0.856062	0	0.955152	-0.0661971	0.835514	1	0	5.98641	5.62427	11.7672	22.0904	11.7664	31.477	50.2461	45.6907	4.73695	2.55195	4.10401	14.0275	8.53116	16.4778
Cyp26b1	0.979004	-0.0306133	0.948949	0.976665	0	3.44568	1.78479	0.00212942	0.00883805	0	0.776617	-0.364725	0.529542	0.597213	0	1.71902	0.781589	0.242123	0.412757	0	0.746244	-0.42228	0.488847	0.591446	0	1.96216	0.972443	0.0855227	0.598536	0	1.01889	0.0270041	0.971223	1	0	4.87465	2.81213	6.12376	5.59011	8.06838	2.56033	2.55624	3.43774	4.66518	2.66665	3.96786	1.97262	27.6492	9.2003
Wnt4	1.50628	0.590987	0.331475	0.553675	0	3.42543	1.77629	0.000660388	0.00342549	0	0.0876282	-3.51246	3.58105e-09	2.19772e-08	-1	3.49383	1.80481	0.00336544	0.017582	0	0.0752314	-3.73252	1.52311e-08	1.28284e-07	-1	1.47662	0.562296	0.267232	0.754109	0	1.75555	0.811926	0.256666	1	0	2.39456	3.19561	11.1368	8.77674	9.48035	0.376519	0.0798825	0.125009	3.15797	6.45157	3.01479	4.74891	24.5656	14.1002
Rab11fip1	0.757269	-0.401122	0.177523	0.395124	0	3.42401	1.77569	1.63606e-10	6.07901e-09	1	9.68885	3.27633	7.94145e-29	6.10933e-27	1	4.2706	2.09444	1.59349e-10	8.28921e-09	1	8.16813	3.03001	1.13835e-18	4.76451e-17	1	0.607143	-0.719891	0.00781322	0.305659	0	0.898252	-0.154808	0.565495	1	0	58.5385	96.5073	393.812	290.092	309.859	806.617	511.807	582.166	57.2022	64.0856	54.9081	227.107	144.66	231.579
Btg1	0.780899	-0.356792	0.207481	0.427485	0	3.41804	1.77317	2.20114e-11	9.85461e-10	1	7.92861	2.98707	4.5662e-27	2.90007e-25	1	2.46882	1.30382	1.55328e-05	0.000198922	1	6.45248	2.68985	6.96863e-17	2.16881e-15	1	1.08113	0.112546	0.661815	0.909736	0	0.959543	-0.0595806	0.816823	1	0	153.765	154.028	378.292	361.305	400.259	947.511	942.135	1089.42	104.715	97.0602	158.578	530.654	281.425	420.237
Pank3	0.762333	-0.391507	0.353512	0.573813	0	3.41703	1.77274	8.8408e-06	9.18905e-05	1	4.40262	2.13836	1.18516e-07	5.77202e-07	1	2.28118	1.18978	0.00886889	0.0375664	0	3.40463	1.7675	0.0001448	0.000551342	1	1.14189	0.191425	0.621185	0.897092	0	0.985787	-0.0206525	0.957381	1	0	35.7474	41.3128	50.7011	157.9	55.1003	75.1533	162.96	155.605	23.1823	25.7202	39.1145	140.823	69.5238	90.8039
Slc20a1	0.887125	-0.17279	0.512281	0.705962	0	3.40951	1.76956	8.02136e-13	5.06505e-11	1	4.99303	2.31991	3.04989e-20	8.49923e-19	1	2.44906	1.29223	4.33949e-06	6.56573e-05	1	4.20045	2.07054	1.12152e-12	1.83681e-11	1	1.23501	0.304526	0.20433	0.717997	0	1.05451	0.0765699	0.74922	1	0	38.9544	52.5102	96.9295	121.011	118.303	208.14	161.922	206.483	33.374	48.5445	39.698	121.791	150.765	142.718
Osgin2	0.867041	-0.205828	0.572414	0.752341	0	3.40638	1.76824	1.32445e-07	2.44398e-06	1	4.40965	2.14066	2.96152e-10	2.13966e-09	1	2.17282	1.11957	0.00333249	0.0174516	0	3.72742	1.89818	1.326e-06	7.66818e-06	1	1.35911	0.442659	0.170596	0.693818	0	1.02566	0.0365527	0.917822	1	0	3.72013	5.44531	6.96427	14.5559	8.4718	11.1826	21.6482	18.8138	3.15797	3.78492	4.90147	15.233	12.807	12.7564
Tes	0.957709	-0.0623405	0.829687	0.911213	0	3.40531	1.76779	3.2216e-10	1.1316e-08	1	8.08962	3.01607	1.04172e-24	4.90508e-23	1	3.6286	1.85941	1.42285e-08	4.42827e-07	1	7.3629	2.88027	6.18913e-17	1.95405e-15	1	0.898748	-0.154011	0.571842	0.88417	0	1.05221	0.0734281	0.78806	1	0	18.0447	24.9002	58.5659	81.9343	93.5596	123.837	185.727	165.512	18.1583	20.3296	23.1653	82.2109	45.061	83.0715
Rrad	2.07835	1.05544	0.024472	0.144876	0	3.39335	1.76271	1.58856e-05	0.000150899	1	2.83476	1.50323	0.000213377	0.000559109	1	7.95425	2.99173	3.76356e-09	1.37963e-07	1	6.82525	2.77088	3.56664e-08	2.79497e-07	1	0.886594	-0.173654	0.661443	0.909736	0	0.863124	-0.212361	0.593934	1	0	3.4208	8.56422	64.1494	23.1166	56.5795	52.3738	34.5891	36.4088	9.11504	16.9461	11.4173	29.6259	36.1598	61.7351
Abce1	0.462208	-1.11339	0.0182847	0.129367	0	3.38545	1.75935	7.28284e-05	0.000556467	1	4.17968	2.06339	4.1004e-06	1.51429e-05	1	1.2185	0.285112	0.572877	0.72718	0	1.94159	0.957236	0.0569678	0.103945	0	1.28416	0.360827	0.402883	0.821175	0	0.995005	-0.00722473	0.986625	1	0	62.7718	74.3681	38.9939	162.437	49.2171	57.3439	170.23	171.95	22.4646	29.0464	43.4519	127.654	108.397	85.8626
Cxcl13	0.363449	-1.46017	0.0270032	0.151724	0	3.38528	1.75927	0.00472829	0.016781	0	0.0133205	-6.23021	6.60421e-16	1.04557e-14	-1	1.03808	0.0539228	0.961703	0.979946	0	0.00314972	-8.31056	2.10939e-21	1.31674e-19	-1	1.18522	0.245159	0.685509	0.916707	0	1.53794	0.620995	0.51404	1	0	127.51	108.037	56.1344	171.889	138.743	0.301215	0.95859	0	44.7139	23.9712	59.7123	52.3659	309.404	72.9408
P2ry10	0.786753	-0.346018	0.547606	0.733422	0	3.37966	1.75688	0.00170228	0.00740258	0	3.15348	1.65695	0.00304676	0.00616805	0	1.50119	0.58611	0.362576	0.539322	0	2.79142	1.481	0.0232089	0.048719	0	1.77115	0.824688	0.132999	0.661488	0	0.888785	-0.170094	0.755537	1	0	11.7163	12.8336	8.6453	32.6495	13.9852	22.8924	45.6928	34.3149	3.94746	3.87094	20.9868	47.6169	14.6983	35.6228
Gpr171	0.76086	-0.394298	0.441907	0.650942	0	3.37645	1.75551	0.000326809	0.00193394	0	3.47079	1.79526	0.000259725	0.00066851	1	1.67248	0.741986	0.184888	0.344545	0	2.58708	1.37132	0.0155933	0.0347705	0	1.53583	0.619018	0.192286	0.713285	0	1.0207	0.0295654	0.95499	1	0	5.43053	3.14448	4.47274	9.0738	7.90029	8.8482	15.0978	9.3444	3.08619	1.0896	5.52388	16.8221	5.09814	11.0197
Cry1	1.0807	0.111972	0.746987	0.865792	0	3.36884	1.75225	2.76111e-09	7.91664e-08	1	8.90107	3.15398	2.94047e-24	1.32734e-22	1	3.43306	1.7795	2.23705e-07	5.08057e-06	1	8.91035	3.15548	8.08182e-18	2.96261e-16	1	1.06042	0.0846321	0.767431	0.945004	0	1.07952	0.110384	0.696664	1	0	5.68709	10.8651	30.979	26.4653	28.2729	76.6593	58.9533	86.7248	7.53605	11.9282	7.43	33.5163	21.5849	35.7881
Traf1	1.14533	0.19576	0.540846	0.728239	0	3.36803	1.75191	5.51333e-10	1.82508e-08	1	4.76034	2.25107	4.43405e-15	6.30697e-14	1	4.59079	2.19874	5.35855e-11	3.18135e-09	1	5.92352	2.56645	5.45319e-14	1.10726e-12	1	0.84025	-0.25111	0.359443	0.804207	0	0.920407	-0.119656	0.662624	1	0	20.9952	27.2521	117.252	80.395	134.944	179.826	131.966	117.289	23.3259	30.2507	29.2532	81.7543	77.2738	120.41
Trim30d	0.719027	-0.475881	0.195279	0.413656	0	3.36501	1.75061	3.78902e-07	6.10491e-06	1	6.99411	2.80614	4.51943e-15	6.42007e-14	1	1.9023	0.927747	0.0170382	0.0616103	0	5.08007	2.34485	1.30755e-08	1.12029e-07	1	1.27188	0.346959	0.300481	0.772162	0	0.989931	-0.0146	0.965166	1	0	45.625	42.5143	61.1175	119.013	71.3379	180.842	245.878	244.955	28.2781	18.8099	47.8477	149.773	84.6332	85.4491
Lair1	0.863287	-0.212088	0.571298	0.751639	0	3.35892	1.748	9.40225e-07	1.34967e-05	1	6.87347	2.78104	5.09525e-14	6.30357e-13	1	2.61045	1.3843	0.000735201	0.00516152	0	4.86854	2.28349	8.6324e-08	6.21214e-07	1	1.11075	0.151536	0.661897	0.909736	0	1.21876	0.285415	0.410365	1	0	12.0583	13.7028	23.2343	44.6129	33.0804	33.3596	79.0837	75.9428	8.54086	10.1218	14.5683	49.5348	33.6313	28.9448
Trib1	1.11157	0.152605	0.621656	0.783545	0	3.35154	1.74483	1.69205e-10	6.24456e-09	1	8.64063	3.11114	2.58411e-27	1.68029e-25	1	4.17672	2.06237	1.53509e-10	8.06217e-09	1	9.16085	3.19548	7.67719e-21	4.32297e-19	1	0.891954	-0.164958	0.533958	0.871631	0	1.04844	0.0682447	0.796937	1	0	37.2868	47.6273	172.486	147.962	211.862	409.013	372.492	385.965	37.5367	69.3328	34.6604	190.395	142.81	141.561
Chac1	0.489285	-1.03125	0.109117	0.306584	0	3.34779	1.74321	0.00216531	0.0089632	0	27.8612	4.80019	2.92468e-15	4.27128e-14	1	4.64832	2.21671	0.000535342	0.00401103	0	17.4253	4.12311	2.70326e-09	2.60639e-08	1	0.351645	-1.50781	0.0040233	0.235971	0	0.782166	-0.354453	0.485165	1	0	0.34208	1.07372	4.41271	2.78155	2.99202	15.1737	5.43201	17.5012	0.143544	0.63082	0.233403	2.08221	0.719495	0.764969
Eomes	0.602097	-0.731932	0.0685232	0.244087	0	3.34275	1.74104	2.51515e-06	3.10457e-05	1	1.86171	0.896626	0.0151564	0.0263644	0	2.05372	1.03824	0.0128906	0.0498822	0	0.992872	-0.0103207	1	1	0	0.97976	-0.0295001	0.936084	0.989161	0	1.12901	0.175057	0.655732	1	0	3.50632	4.29489	7.68471	8.47968	7.93391	4.55588	5.19236	2.06264	1.72253	2.78134	2.45073	10.4841	5.09814	8.02184
Pogk	0.909709	-0.136523	0.609197	0.775076	0	3.33565	1.73797	1.66204e-12	9.70917e-11	1	4.43338	2.14841	6.80927e-18	1.40613e-16	1	3.21353	1.68416	3.17424e-09	1.19159e-07	1	3.19487	1.67576	3.84567e-09	3.60912e-08	1	0.944247	-0.0827644	0.728776	0.931831	0	1.26234	0.336101	0.160809	1	0	16.7192	22.4971	59.4665	74.8589	54.9995	63.5188	75.4091	49.566	17.2253	19.0106	17.3302	55.6536	57.0663	66.0768
Utp14b	0.435439	-1.19946	0.00179404	0.0466423	0	3.33147	1.73616	1.03446e-06	1.44795e-05	1	4.44898	2.15348	2.36994e-09	1.49046e-08	1	1.73968	0.798826	0.0435681	0.122905	0	2.48381	1.31255	0.00110509	0.00342273	0	0.833693	-0.262411	0.442677	0.836065	0	0.779975	-0.3585	0.296097	1	0	6.54229	8.23188	9.48582	18.2556	10.8587	12.6134	16.9351	25.533	2.51202	3.38349	3.65665	14.4294	7.42108	10.3374
Slc16a3	1.83409	0.875063	0.0604991	0.22984	0	3.32492	1.73332	2.6229e-05	0.000231069	1	5.13525	2.36043	2.09992e-08	1.14412e-07	1	8.07601	3.01364	3.98437e-09	1.45569e-07	1	9.32022	3.22036	4.96949e-10	5.3963e-09	1	0.755097	-0.405267	0.312681	0.779197	0	1.01054	0.0151215	0.969933	1	0	45.796	110.363	860.808	313.235	718.523	1011.1	590.092	582.885	130.41	228.73	70.6628	457.831	439.468	531.757
Txnrd1	1.2401	0.310459	0.32469	0.548066	0	3.32034	1.73133	9.26237e-10	2.95854e-08	1	6.67864	2.73955	9.48748e-21	2.81634e-19	1	4.1369	2.04855	8.17041e-10	3.70347e-08	1	6.89758	2.78609	8.4891e-16	2.27291e-14	1	0.995319	-0.00676871	0.980426	0.996322	0	1.20073	0.263915	0.337358	1	0	63.2849	114.505	381.594	307.591	414.681	649.872	648.806	541.882	90.1456	143.913	96.7068	287.346	324.02	487.327
Gnpnat1	0.825428	-0.276786	0.557829	0.741268	0	3.31767	1.73017	0.000310883	0.00184972	0	3.53223	1.82058	0.000161574	0.000434204	1	2.16268	1.11282	0.0476379	0.13148	0	3.38917	1.76093	0.00210249	0.00605207	0	1.26577	0.340012	0.466982	0.848922	0	0.860125	-0.217381	0.643798	1	0	1.36832	1.8151	2.46151	5.32006	2.58861	2.93685	6.55037	6.84423	0.430632	1.29031	2.06173	6.46582	4.00862	2.66705
Jun	1.03613	0.0512083	0.897794	0.950616	0	3.31414	1.72864	1.11037e-07	2.09856e-06	1	7.60005	2.92601	7.9647e-18	1.63239e-16	1	4.53574	2.18134	1.68444e-08	5.0972e-07	1	8.65583	3.11367	1.6379e-14	3.58566e-13	1	0.757065	-0.40151	0.20508	0.719272	0	0.909744	-0.136468	0.666367	1	0	31.3859	79.839	241.138	211.506	304.85	545.351	381.679	518.411	51.604	82.0926	39.309	174.449	200.739	198.272
2810474O19Rik	0.461803	-1.11465	0.000833002	0.0322241	0	3.30977	1.72673	3.05958e-08	6.94862e-07	1	10.3866	3.37665	2.70679e-24	1.22997e-22	1	1.95824	0.969557	0.00578931	0.0271194	0	5.92268	2.56625	1.00369e-11	1.44077e-10	1	0.780517	-0.357499	0.238328	0.737229	0	0.809863	-0.30425	0.315226	1	0	98.5619	101.262	186.264	243.021	157.67	401.181	534.814	839.246	44.4986	41.2614	52.613	219.199	91.8898	147.039
Acsl3	0.482408	-1.05167	0.0298386	0.158175	0	3.30585	1.72502	0.000125475	0.000863158	1	4.14407	2.05105	6.82227e-06	2.41969e-05	1	1.91495	0.937307	0.0660394	0.166724	0	2.71589	1.44142	0.00538565	0.013746	0	0.832583	-0.264334	0.545252	0.874453	0	0.736105	-0.442017	0.312663	1	0	4.66085	5.49644	4.77293	16.6893	7.7322	8.39638	16.5357	16.5637	1.57898	2.20787	3.4427	12.7673	5.59151	5.95435
Itgae	1.07455	0.10373	0.85797	0.927731	0	3.30108	1.72294	6.23403e-06	6.76944e-05	1	2.53684	1.34303	0.0004734	0.00115433	0	3.36706	1.75149	9.36413e-05	0.0009402	1	3.38036	1.75718	9.17186e-05	0.000363811	1	1.05309	0.0746253	0.841177	0.965935	0	0.806222	-0.310751	0.400863	1	0	1.02624	1.73841	5.2232	4.15883	4.80741	4.63119	6.71013	3.09397	1.00481	2.03583	1.38097	5.09594	3.41246	6.42988
Azin1	0.836084	-0.25828	0.454353	0.660459	0	3.29977	1.72237	1.14676e-07	2.15245e-06	1	7.10573	2.82898	5.74558e-17	1.05134e-15	1	2.30545	1.20505	0.001121	0.0072503	0	5.82245	2.54163	9.71765e-11	1.18477e-09	1	1.19666	0.259017	0.412261	0.826055	0	1.02035	0.029064	0.92677	1	0	32.8825	49.0078	74.926	142.48	65.9254	168.492	230.461	316.678	27.058	39.6843	35.8858	152.933	87.0589	99.0945
Igtp	1.13209	0.178994	0.679645	0.824351	0	3.29348	1.71961	4.17935e-06	4.82614e-05	1	12.1617	3.60427	2.90831e-19	7.01333e-18	1	2.1495	1.104	0.00949505	0.0395342	0	8.88097	3.15072	1.45375e-11	2.03861e-10	1	1.73457	0.794579	0.0296172	0.471487	0	1.55026	0.632513	0.0824536	1	0	21.9359	17.333	38.2435	42.9655	45.351	171.843	270.163	81.2244	21.6034	18.0357	26.9775	49.3521	73.738	96.4481
Mthfd2	1.02968	0.0421926	0.910656	0.957183	0	3.28857	1.71746	6.69874e-09	1.76756e-07	1	2.60507	1.38132	2.67353e-06	1.02584e-05	1	2.38175	1.25202	0.000208312	0.00184259	0	2.04488	1.03202	0.00214489	0.00615788	0	1.42167	0.507586	0.0783764	0.585394	0	1.31172	0.391463	0.177408	1	0	9.62101	20.9632	32.3899	36.7273	40.5436	30.724	33.4708	30.0021	12.4165	21.0464	13.8097	47.9274	52.7493	55.2225
Ggta1	0.720897	-0.472135	0.175944	0.393775	0	3.28824	1.71732	1.26592e-07	2.34388e-06	1	10.7419	3.42517	5.93185e-23	2.27367e-21	1	2.09475	1.06678	0.00387939	0.0196161	0	8.83245	3.14281	9.09381e-15	2.0653e-13	1	1.13156	0.178316	0.57256	0.88417	0	0.876719	-0.189813	0.546929	1	0	10.9466	15.4923	24.405	39.0768	19.7003	103.091	105.685	142.072	6.74656	9.49097	12.1953	45.3703	20.5981	28.1798
Ppp1cb	0.80258	-0.317283	0.410255	0.625408	0	3.28261	1.71484	2.44007e-06	3.04285e-05	1	4.79428	2.26131	1.04443e-09	6.96542e-09	1	1.699	0.764686	0.061819	0.158524	0	3.44293	1.78364	2.69319e-05	0.000120873	1	1.55064	0.632862	0.0748727	0.57488	0	1.11759	0.16039	0.650821	1	0	59.0089	82.6	85.4324	198.894	76.616	137.542	289.654	304.396	43.5656	48.2004	78.5986	238.176	167.067	154.503
Lacc1	0.78573	-0.347894	0.358119	0.578105	0	3.2816	1.7144	1.39429e-06	1.87577e-05	1	2.11316	1.0794	0.00205963	0.00434939	0	1.77613	0.828739	0.0383443	0.112208	0	1.554	0.635983	0.110949	0.181167	0	1.4517	0.537742	0.120129	0.65404	0	1.06845	0.0955194	0.783218	1	0	41.4773	35.1772	44.9075	91.3591	67.9089	56.6662	57.835	64.1295	34.307	19.1827	36.8777	56.6033	150.95	88.8811
Ccr3	0.650372	-0.620663	0.226183	0.447533	0	3.2805	1.71392	0.000375326	0.0021602	0	6.57646	2.71731	5.42529e-08	2.77203e-07	1	3.19783	1.67709	0.00281779	0.0151933	0	5.45682	2.44806	2.59232e-05	0.000116825	1	0.66713	-0.583961	0.213757	0.725526	0	0.783804	-0.351435	0.452934	1	0	5.30225	19.9406	36.8326	46.8543	37.7197	30.724	115.75	60.9105	5.8853	7.2831	11.4173	43.489	12.252	25.244
Prdm1	0.542917	-0.881198	0.0175708	0.127361	0	3.26868	1.70871	5.89638e-07	9.01713e-06	1	13.0084	3.70137	5.55701e-24	2.42842e-22	1	2.10789	1.0758	0.00525896	0.0250431	0	7.90456	2.98269	8.28542e-13	1.38606e-11	1	0.841712	-0.248601	0.450237	0.841418	0	0.893441	-0.162556	0.615802	1	0	4.19049	6.49347	9.09558	15.4741	9.34587	28.3896	52.6426	46.4095	2.08139	3.67022	2.85919	11.4156	6.55769	10.5855
Ms4a4b	0.769164	-0.378637	0.424064	0.636933	0	3.26182	1.70568	0.000149485	0.000993296	1	2.82915	1.50037	0.000814614	0.00188615	0	1.29441	0.37229	0.474615	0.646632	0	2.15847	1.11001	0.032154	0.0641436	0	1.93814	0.954669	0.0310264	0.475275	0	1.00813	0.0116875	0.983016	1	0	8.55201	7.61832	6.39392	13.6917	11.2957	14.9478	21.5683	15.9074	3.80391	2.724	11.9425	31.288	11.3064	18.2352
Hp	2.13826	1.09644	0.00760529	0.0858266	0	3.25871	1.7043	2.41058e-06	3.01295e-05	1	4.87002	2.28393	5.72483e-10	3.96815e-09	1	6.37391	2.67218	1.3526e-09	5.66125e-08	1	9.58472	3.26074	7.47441e-13	1.26394e-11	1	1.0932	0.128553	0.714694	0.927725	0	1.08644	0.119614	0.733563	1	0	52.8942	78.9954	564.526	223.523	473.379	884.594	339.74	672.297	173.688	142.766	106.84	418.781	557.732	402.456
Phlda1	0.774336	-0.368968	0.372547	0.591883	0	3.24761	1.69938	8.20217e-06	8.55783e-05	1	4.79954	2.26289	5.39436e-09	3.22363e-08	1	3.31733	1.73002	8.35696e-05	0.000850806	1	3.65933	1.87158	2.41613e-05	0.000109883	1	0.757962	-0.399803	0.275727	0.760424	0	1.01557	0.0222859	0.95482	1	0	3.84841	8.92213	18.4613	21.8203	23.6336	30.0086	23.805	16.7199	4.44986	7.85658	2.60634	15.1052	16.425	16.912
Anxa2	1.82661	0.86917	0.00186781	0.0467704	0	3.24301	1.69734	8.61315e-12	4.15822e-10	1	3.81918	1.93326	1.17173e-14	1.58024e-13	1	4.81529	2.26762	2.08702e-14	2.96085e-12	1	6.31962	2.65984	1.50341e-18	6.19445e-17	1	1.23019	0.298879	0.217011	0.726964	0	1.10388	0.142588	0.555739	1	0	113.913	139.175	565.157	476.591	786.667	827.326	797.867	774.398	206.488	275.324	211.658	825.927	649.889	773.425
Atp11b	0.60706	-0.72009	0.11552	0.317087	0	3.23839	1.69528	8.10071e-05	0.000607776	1	7.90926	2.98354	3.67128e-11	3.02452e-10	1	1.40597	0.491562	0.311792	0.489864	0	4.88955	2.2897	8.93396e-06	4.41804e-05	1	1.39823	0.483599	0.24921	0.745324	0	0.981966	-0.0262554	0.950056	1	0	43.3587	47.1416	42.8663	104.619	43.3675	117.963	247.236	298.677	19.3067	19.0393	43.9187	146.23	51.6803	68.9713
Cacna1d	0.550516	-0.861144	0.00464066	0.0671787	0	3.23811	1.69515	2.23136e-09	6.55251e-08	1	2.99613	1.5831	2.17294e-08	1.18095e-07	1	2.35808	1.23761	0.000124101	0.00119024	0	1.96798	0.976712	0.00226041	0.00645223	0	0.755949	-0.403638	0.143457	0.673176	0	0.83813	-0.254754	0.357419	1	0	47.2071	65.3693	136.494	154.768	107.108	114.914	70.7759	146.479	26.2685	29.3331	37.2473	92.8046	97.543	110.817
Ehf	0.451711	-1.14653	0.0608458	0.230391	0	3.23646	1.69442	0.00273408	0.0107901	0	18.7871	4.23167	4.61754e-12	4.28929e-11	1	3.43846	1.78176	0.00609622	0.028259	0	11.1894	3.48406	6.1879e-07	3.80611e-06	1	0.424638	-1.2357	0.021757	0.440953	0	0.758377	-0.399013	0.447824	1	0	1.4966	1.07372	2.52155	8.5877	2.08433	9.52594	15.8966	17.6575	0.430632	0.344084	0.894713	3.28771	0.781166	1.52994
Arg1	2.74954	1.45919	0.00750665	0.0853414	0	3.23429	1.69345	0.000327051	0.00193433	0	6.40471	2.67913	4.06904e-08	2.12072e-07	1	9.3971	3.23222	5.26782e-08	1.39336e-06	1	14.4651	3.85451	3.42418e-10	3.79754e-09	1	0.946331	-0.0795829	0.862364	0.969134	0	1.21739	0.283795	0.536728	1	0	33.4811	68.5905	575.033	517.234	347.142	366.203	1340.83	508.973	61.9392	206.192	152.86	428.406	432.725	501.034
Cd101	0.615055	-0.701212	0.211173	0.430959	0	3.22815	1.69071	0.0011967	0.00554399	0	5.60455	2.4866	3.32579e-06	1.24551e-05	1	2.54863	1.34972	0.0233002	0.0777195	0	4.04932	2.01768	0.000974678	0.00306664	0	0.778912	-0.360468	0.473752	0.853709	0	0.85126	-0.232328	0.644913	1	0	2.18076	10.8139	26.2961	14.2858	9.34587	31.8912	20.5298	26.8769	5.09581	3.72757	3.2871	24.2012	7.09217	7.58767
Ggt5	0.874471	-0.193518	0.740854	0.861517	0	3.22592	1.68971	0.00123988	0.00571254	0	12.4328	3.63608	8.1613e-11	6.4232e-10	1	5.936	2.56949	4.27408e-05	0.000480845	1	12.4036	3.63268	4.31507e-08	3.3219e-07	1	0.475132	-1.0736	0.0337042	0.486634	0	0.876441	-0.190271	0.704643	1	0	2.3518	5.82878	42.2359	15.177	15.8342	70.7103	25.163	57.0978	5.23935	3.95696	1.71162	19.8906	5.13925	9.75852
Amica1	1.02035	0.0290702	0.950691	0.9779	0	3.22546	1.6895	6.78583e-07	1.01268e-05	1	9.27455	3.21328	2.89241e-19	7.00591e-18	1	2.96098	1.56608	6.49504e-05	0.000690193	1	12.1415	3.60187	6.8699e-17	2.14419e-15	1	1.11138	0.152354	0.643018	0.905651	0	0.779358	-0.359641	0.270882	1	0	3.93393	7.13259	21.6433	14.7179	13.0775	74.4379	43.6159	84.5372	5.52644	6.05014	5.44608	26.1921	12.8481	15.899
Il4	0.991195	-0.0127592	1	1	0	3.22525	1.68941	0.00299652	0.0115872	0	22.5431	4.49461	1.61325e-13	1.84536e-12	1	5.77516	2.52986	0.000158022	0.00146167	0	24.8045	4.63253	2.20484e-10	2.51678e-09	1	0.55292	-0.854856	0.103543	0.628393	0	0.900158	-0.15175	0.764939	1	0	0.470361	0.79251	4.68287	2.37647	4.10143	7.04091	30.9944	10.1882	0.789491	0.487452	0.661309	2.46578	1.04841	2.64638
Tspan2	0.844358	-0.244073	0.527818	0.717924	0	3.22255	1.6882	2.58466e-06	3.17246e-05	1	5.77095	2.52881	6.96261e-12	6.32249e-11	1	2.86273	1.51739	0.000246607	0.00213465	0	3.97003	1.98915	2.51206e-06	1.37829e-05	1	0.950327	-0.0735041	0.832767	0.963381	0	1.22728	0.29546	0.391197	1	0	4.14773	4.34602	13.058	12.5575	10.8923	18.1482	13.2605	19.1263	3.08619	4.35839	3.26765	17.023	5.98209	11.6813
Sppl2a	0.961633	-0.0564421	0.855208	0.925804	0	3.21942	1.6868	6.33562e-08	1.2944e-06	1	3.70603	1.88987	1.72971e-09	1.10113e-08	1	1.74015	0.799212	0.02268	0.0762327	0	2.79585	1.48329	3.66562e-05	0.000159091	1	1.77909	0.831142	0.00654175	0.28471	0	1.27468	0.350138	0.249773	1	0	76.626	84.8497	110.498	201.406	109.596	171.429	262.893	243.048	63.3746	52.1287	117.246	235.82	265.083	249.049
Marcks	0.805484	-0.312073	0.32201	0.545877	0	3.21281	1.68384	1.0372e-08	2.5987e-07	1	10.1192	3.33902	1.50363e-26	8.97577e-25	1	3.76444	1.91243	2.90638e-08	8.26806e-07	1	9.23458	3.20705	3.08433e-18	1.21086e-16	1	0.687444	-0.540685	0.0593058	0.552474	0	0.882638	-0.180106	0.528837	1	0	76.2412	93.8997	368.626	341.024	251.263	782.52	582.344	992.226	83.399	60.3293	62.0464	289.884	135.882	234.804
Clec12a	1.15443	0.207175	0.5317	0.72072	0	3.21108	1.68306	8.148e-09	2.11422e-07	1	6.35668	2.66827	7.78398e-19	1.78639e-17	1	3.27042	1.70948	4.86994e-07	1.01525e-05	1	5.87459	2.55449	4.85975e-13	8.46697e-12	1	1.13342	0.180687	0.523349	0.86899	0	1.2491	0.320889	0.257728	1	0	8.50925	11.6576	28.3674	34.4048	36.4086	44.0151	75.7286	58.6291	12.4883	8.22933	14.296	47.9457	27.1352	37.3181
Tph1	1.01597	0.0228557	0.968319	0.986298	0	3.20851	1.6819	2.13298e-06	2.70623e-05	1	0.897881	-0.155404	0.65629	0.714715	0	2.53739	1.34334	0.000959726	0.00639588	0	0.82428	-0.278794	0.46529	0.570016	0	1.28465	0.361377	0.295653	0.769562	0	1.10669	0.146247	0.680107	1	0	16.1633	25.1814	47.8794	40.265	69.4217	11.7474	19.4115	20.0639	20.7421	17.663	24.6435	104.531	44.6704	53.1757
Abcb1a	0.823446	-0.280253	0.520186	0.71272	0	3.20764	1.68151	3.65249e-05	0.000307631	1	1.57042	0.651154	0.10633	0.149599	0	1.33542	0.417294	0.373116	0.549463	0	1.05658	0.0793972	0.871508	0.908518	0	1.97776	0.983868	0.0134613	0.385217	0	1.22389	0.291479	0.47956	1	0	7.14093	4.85732	7.44457	10.235	6.28661	4.74414	8.7072	5.65665	4.66518	3.24012	6.82705	25.2057	8.46949	13.7488
Stx11	1.46365	0.549574	0.101083	0.29596	0	3.20738	1.68139	1.65993e-08	4.00287e-07	1	11.1725	3.48188	8.02206e-28	5.58172e-26	1	5.03972	2.33334	5.98137e-11	3.51293e-09	1	16.6097	4.05396	3.26699e-25	3.56886e-23	1	0.931475	-0.102411	0.723455	0.93152	0	0.984491	-0.02255	0.938464	1	0	14.7522	17.9721	110.228	64.1917	73.2206	330.848	183.73	301.396	24.6895	25.0608	22.1928	77.7542	50.4058	102.506
Cstb	1.48076	0.566337	0.0758947	0.255887	0	3.20433	1.68002	3.51115e-09	9.88553e-08	1	5.05418	2.33748	8.32488e-16	1.30102e-14	1	8.43993	3.07723	2.71841e-18	8.99875e-16	1	7.89328	2.98063	2.60609e-17	8.78671e-16	1	0.562173	-0.830914	0.00272194	0.202275	0	0.94812	-0.0768582	0.781236	1	0	16.1633	17.5375	148.231	102.566	176.126	154.561	109.519	135.041	30.7184	24.4013	19.9754	87.4712	55.8123	96.6962
Gprc5a	1.19412	0.255946	0.684703	0.827675	0	3.20266	1.67927	0.001073	0.00506325	0	0.394713	-1.34112	0.0132833	0.0234043	0	2.71991	1.44356	0.015566	0.0576807	0	0.580226	-0.785312	0.199562	0.290747	0	1.40579	0.491382	0.323314	0.786962	0	0.812573	-0.299431	0.57393	1	0	2.05248	2.17301	3.72228	4.18583	9.37949	1.20486	2.15683	0.468783	2.2967	2.81002	2.45073	4.76717	13.9582	5.56153
Vmp1	1.0422	0.0596372	0.831651	0.912327	0	3.20068	1.67838	4.64809e-12	2.38384e-10	1	6.34599	2.66585	2.60032e-26	1.49505e-24	1	2.81734	1.49434	8.64282e-08	2.17544e-06	1	6.22553	2.6382	3.66173e-19	1.63937e-17	1	1.184	0.243672	0.302373	0.772461	0	1.06236	0.0872795	0.711731	1	0	64.9098	99.9841	192.778	251.528	252.944	460.483	521.633	558.633	84.8344	73.978	99.0602	319.218	246.869	259.449
Tpm4	0.67841	-0.55977	0.0731588	0.251712	0	3.199	1.67762	8.82136e-09	2.2674e-07	1	4.31601	2.1097	9.83759e-13	9.93215e-12	1	1.9536	0.966135	0.00334407	0.0174955	0	3.22371	1.68872	6.23222e-07	3.83122e-06	1	1.11088	0.151705	0.593322	0.889582	0	0.908276	-0.138797	0.62497	1	0	99.0323	113.764	144.238	270.054	209.341	254.715	392.782	381.714	56.1974	62.1931	97.9516	282.231	205.776	204.784
Bcl2a1b	0.955465	-0.0657244	0.839619	0.917017	0	3.19442	1.67556	1.72535e-07	3.09806e-06	1	5.28	2.40054	2.62686e-13	2.91328e-12	1	3.0291	1.59889	1.65332e-05	0.000209924	1	5.61274	2.4887	1.23972e-10	1.49313e-09	1	1.00759	0.0109057	0.972744	0.994459	0	0.898808	-0.153915	0.620847	1	0	22.6628	25.9228	69.5227	54.6048	96.7533	89.8752	176.381	143.166	22.3928	14.3942	32.7932	77.3524	65.4741	79.7015
Nae1	0.568324	-0.815215	0.0837169	0.267561	0	3.19057	1.67381	0.000143286	0.000960282	1	3.66012	1.87189	2.50664e-05	7.967e-05	1	1.46026	0.546225	0.275512	0.450728	0	2.14602	1.10167	0.0292987	0.0594021	0	1.24157	0.312171	0.466283	0.84871	0	0.969291	-0.044998	0.916431	1	0	6.24297	6.72355	7.29447	15.7171	5.37892	6.06196	17.9736	17.8137	2.36847	2.98206	5.56278	15.3792	8.9423	10.9577
Ipo7	0.52229	-0.937077	0.0460269	0.199049	0	3.18651	1.67198	0.000149243	0.000992289	1	4.22517	2.07901	3.25533e-06	1.2233e-05	1	1.36443	0.448294	0.369169	0.545489	0	2.21649	1.14828	0.0227478	0.0479169	0	1.21975	0.286581	0.504973	0.864899	0	0.995614	-0.00634205	0.988224	1	0	60.0779	67.1333	46.2884	156.739	57.3191	58.5487	178.617	185.888	22.4646	23.4837	53.5661	129.335	95.7134	92.5406
Flrt2	1.36275	0.446522	0.47474	0.67836	0	3.18421	1.67094	0.00266817	0.0105797	0	44.349	5.47083	4.92144e-19	1.15617e-17	1	4.77253	2.25475	0.000423651	0.0033118	0	67.5743	6.0784	8.68304e-16	2.3135e-14	1	0.908451	-0.138519	0.792346	0.951994	0	0.893486	-0.162483	0.740904	1	0	0.2138	0.869205	1.4709	5.13102	1.4792	16.7551	55.1988	43.2218	1.2919	0.573473	0.564058	3.56168	1.66512	2.12951
Isg20	0.894797	-0.160368	0.606139	0.772993	0	3.17943	1.66877	5.40829e-09	1.47332e-07	1	5.16549	2.3689	5.16114e-16	8.32796e-15	1	2.12502	1.08748	0.000800399	0.00553322	0	4.59634	2.20049	9.7054e-11	1.1846e-09	1	1.33873	0.420869	0.130106	0.657002	0	1.00557	0.00801265	0.977883	1	0	12.9563	15.6201	30.6788	23.0896	37.4507	77.1488	61.9888	58.0978	12.919	10.4945	14.9573	34.7766	49.9946	37.3181
Ranbp2	0.417601	-1.2598	0.010376	0.0973336	0	3.17481	1.66667	0.000298248	0.00178622	0	6.4157	2.68161	1.97568e-08	1.08236e-07	1	1.14275	0.192506	0.720547	0.836123	0	2.9499	1.56067	0.00355498	0.00957932	0	1.16018	0.214347	0.633183	0.902635	0	0.908235	-0.138862	0.757077	1	0	171.34	166.836	109.897	368.083	101.662	200.007	642.415	654.046	53.9725	49.6054	108.144	298.341	168.465	205.715
Cept1	0.828837	-0.270839	0.460558	0.66611	0	3.17281	1.66576	1.42993e-06	1.90961e-05	1	4.20219	2.07114	3.27828e-09	2.01871e-08	1	1.64711	0.719938	0.0642319	0.163103	0	3.08964	1.62744	4.9763e-05	0.000209323	1	1.59655	0.67496	0.0457999	0.509157	0	1.12728	0.172849	0.60778	1	0	29.9748	35.5096	35.3017	78.4776	48.0405	79.4456	91.9448	132.134	23.7565	16.5734	40.9817	96.0558	83.7287	78.6057
Fcgr1	1.28181	0.358183	0.220142	0.441017	0	3.17232	1.66554	1.47369e-10	5.53216e-09	1	5.80009	2.53607	2.75067e-21	8.65946e-20	1	2.80707	1.48907	6.84739e-07	1.35509e-05	1	6.3688	2.67102	3.52184e-17	1.16968e-15	1	1.44858	0.534641	0.0352181	0.492769	0	1.16733	0.223215	0.378151	1	0	37.7999	38.245	102.393	103.404	114.437	264.542	234.615	227.391	35.6707	54.3365	55.939	176.824	152.286	134.759
St3gal6	0.580964	-0.783479	0.0908966	0.279296	0	3.16706	1.66315	8.8447e-05	0.000650636	1	7.55105	2.91668	3.85388e-11	3.16302e-10	1	1.64184	0.715311	0.135452	0.279238	0	5.62298	2.49133	9.05949e-07	5.40852e-06	1	1.12042	0.164044	0.690067	0.91929	0	0.780144	-0.358187	0.378187	1	0	5.25949	3.68134	5.2232	7.80455	8.94246	17.7717	16.9351	40.4091	2.72733	1.80644	3.22875	13.3152	4.41976	6.86405
Rlf	0.46281	-1.11151	0.00676786	0.0799266	0	3.16013	1.65998	1.49134e-05	0.00014341	1	7.78648	2.96097	1.65251e-13	1.88829e-12	1	1.33294	0.414608	0.336838	0.512767	0	4.07017	2.02509	7.76358e-06	3.88321e-05	1	1.0972	0.133823	0.720179	0.929603	0	0.885384	-0.175626	0.637984	1	0	40.451	37.3247	34.9414	74.2107	46.326	109.492	136.12	229.141	16.1487	9.26158	28.4752	77.4985	39.0172	54.0854
Naa15	0.682045	-0.55206	0.222751	0.443795	0	3.15698	1.65854	9.8342e-05	0.000710038	1	4.80239	2.26375	1.87711e-07	8.80872e-07	1	1.71075	0.774629	0.108057	0.238371	0	3.32373	1.7328	0.000500143	0.00170078	0	1.25861	0.331827	0.42432	0.828943	0	0.98547	-0.0211159	0.959478	1	0	31.0866	47.9341	43.7668	120.066	38.9972	53.541	160.085	180.575	18.876	30.1933	31.6845	111.49	73.1418	70.6873
Fosb	0.745847	-0.423048	0.365426	0.58541	0	3.14659	1.65379	0.000141458	0.000951533	1	9.80053	3.29286	9.14026e-13	9.26236e-12	1	6.5312	2.70735	3.11387e-07	6.80318e-06	1	6.66892	2.73745	2.42693e-07	1.61559e-06	1	0.35929	-1.47678	0.000566002	0.12366	0	1.09604	0.132302	0.754455	1	0	5.17397	11.8621	64.7197	34.1888	68.5812	70.1079	74.131	26.9081	6.53125	5.56268	7.02155	12.8586	12.5809	34.7337
Gbp4	0.658806	-0.602075	0.213178	0.432935	0	3.14614	1.65358	0.000260091	0.00159173	0	10.6707	3.41558	1.63876e-12	1.61133e-11	1	1.04453	0.0628524	0.922888	0.959077	0	5.29012	2.4033	1.1083e-05	5.3666e-05	1	1.98424	0.988586	0.0264425	0.459632	0	1.32884	0.410165	0.353489	1	0	11.9301	7.54163	7.56464	13.0436	9.85015	33.1337	97.1372	24.3767	4.66518	4.53043	9.90019	17.7353	15.9522	26.7739
Optn	0.597873	-0.742089	0.0131672	0.109633	0	3.136	1.64893	2.42743e-09	7.08934e-08	1	9.65734	3.27163	3.58473e-29	2.94433e-27	1	1.99458	0.996084	0.00138697	0.00864795	0	6.61829	2.72646	4.01223e-16	1.12672e-14	1	0.939963	-0.0893239	0.739132	0.934446	0	0.8724	-0.196938	0.461481	1	0	20.0117	18.4067	34.3411	41.1022	39.4678	117.323	91.2259	172.512	11.7706	7.97127	14.6655	37.0963	35.8514	35.0645
Bzw1	0.873371	-0.195334	0.590231	0.76304	0	3.13359	1.64782	1.73808e-06	2.27387e-05	1	4.20529	2.0722	2.99059e-09	1.8562e-08	1	1.95116	0.964332	0.0134855	0.0516171	0	3.44472	1.78438	9.53478e-06	4.67915e-05	1	1.40264	0.48814	0.147029	0.678612	0	1.0662	0.0924785	0.783538	1	0	59.3937	82.0631	91.1359	209.292	113.663	136.978	304.432	289.833	50.3121	45.5051	89.3935	229.244	170.685	180.926
Ccnc	0.56564	-0.822043	0.0966413	0.287973	0	3.13316	1.64762	0.000361879	0.00209828	0	4.69681	2.23168	2.17934e-06	8.50556e-06	1	2.14122	1.09843	0.0375561	0.110673	0	2.81907	1.49522	0.00524389	0.0134438	0	0.827574	-0.27304	0.544318	0.874453	0	0.942397	-0.0855936	0.849877	1	0	7.73957	10.2515	11.2569	35.404	11.1613	10.6931	27.3198	38.1589	3.44505	4.98921	6.72979	22.6486	11.6764	13.542
Morf4l2	0.785596	-0.348141	0.255846	0.479065	0	3.1236	1.64321	9.31964e-09	2.37314e-07	1	3.17319	1.66594	6.01548e-09	3.56362e-08	1	1.78434	0.835393	0.00949382	0.0395342	0	2.51492	1.33051	4.9234e-05	0.000207337	1	1.37522	0.459663	0.0999821	0.620594	0	0.991221	-0.0127217	0.963266	1	0	71.7086	88.4799	96.149	201.487	131.178	157.498	246.278	200.827	49.1638	57.6913	81.73	184.148	232.561	173.048
Tnip1	0.762327	-0.391517	0.268489	0.494433	0	3.12275	1.64282	7.02098e-07	1.04635e-05	1	4.33449	2.11586	3.10792e-10	2.24098e-09	1	3.24114	1.6965	1.07508e-05	0.000144454	1	4.1795	2.06333	1.41972e-07	9.79724e-07	1	0.734474	-0.445216	0.168286	0.691963	0	0.790596	-0.338988	0.294043	1	0	94.457	94.4365	290.218	231.247	396.931	544.221	221.354	418.436	75.3605	62.9673	77.6844	176.806	224.832	272.887
Vamp7	0.655668	-0.608964	0.303769	0.529331	0	3.12249	1.6427	0.00317562	0.0121806	0	3.3451	1.74205	0.00185336	0.00395741	0	1.54504	0.627647	0.325828	0.503515	0	2.22249	1.15218	0.0726918	0.127728	0	1.32491	0.405897	0.453551	0.841945	0	0.986834	-0.0191202	0.972494	1	0	5.30225	6.18669	5.2232	17.6345	3.76524	3.35102	15.5771	19.4389	3.51683	3.21145	4.55136	16.8404	10.7924	7.67037
AI504432	0.425268	-1.23355	0.0605108	0.22984	0	3.12192	1.64243	0.00758715	0.0244634	0	11.4384	3.51581	9.55548e-08	4.72968e-07	1	1.98804	0.991347	0.160936	0.314896	0	7.47252	2.90159	0.00013963	0.000533329	1	0.667635	-0.582869	0.331356	0.790698	0	0.650972	-0.619333	0.299936	1	0	4.83189	6.5446	8.01492	20.254	5.68148	11.5968	62.7877	53.41	1.50721	1.72042	3.94841	13.4796	2.17904	7.00877
Nfe2l2	0.568952	-0.81362	0.00957254	0.0945653	0	3.12068	1.64186	1.97304e-08	4.67538e-07	1	6.20254	2.63286	3.20398e-18	6.9034e-17	1	2.15389	1.10694	0.000841872	0.00574788	0	4.22203	2.07794	1.84175e-09	1.83236e-08	1	0.824319	-0.278725	0.327638	0.789553	0	0.83584	-0.2587	0.363504	1	0	81.7145	85.6934	119.113	222.092	199.692	276.892	306.669	476.596	53.4701	38.9101	50.5707	166.888	144.927	134.056
Snx18	1.37833	0.462926	0.137955	0.347962	0	3.11738	1.64033	4.19106e-09	1.16497e-07	1	4.70946	2.23556	4.01494e-15	5.74826e-14	1	4.05759	2.02062	8.86275e-10	3.9405e-08	1	5.87173	2.55379	4.58394e-14	9.41259e-13	1	1.05895	0.0826286	0.761355	0.942884	0	1.10549	0.144691	0.594533	1	0	65.2091	76.8224	360.881	255.498	248.271	477.389	286.219	487.378	85.2651	133.361	75.0197	272.496	307.019	336.111
Kdm6b	0.574804	-0.798858	0.0122703	0.105058	0	3.11095	1.63736	3.71281e-08	8.24364e-07	1	9.42489	3.23648	1.23023e-24	5.76782e-23	1	3.61586	1.85434	1.0228e-07	2.51646e-06	1	6.02498	2.59096	7.47365e-13	1.26394e-11	1	0.494537	-1.01585	0.000518578	0.123151	0	0.899168	-0.153338	0.596723	1	0	130.931	246.496	770.513	532.114	744.98	1336.12	1124.27	951.473	112.61	136.63	76.3229	276.606	291.766	444.24
Psmd14	0.768299	-0.380261	0.267596	0.493704	0	3.11075	1.63726	3.26844e-07	5.37717e-06	1	3.62718	1.85885	8.52847e-09	4.93197e-08	1	1.65758	0.729076	0.0433791	0.122502	0	2.81886	1.49511	5.39036e-05	0.000224663	1	1.44182	0.527896	0.0920447	0.60815	0	0.988606	-0.0165319	0.957855	1	0	26.725	36.1487	38.1834	77.3974	40.8126	53.3528	103.528	109.226	17.1535	24.6593	30.4786	89.5169	68.7632	67.2553
Prdx1	1.44931	0.535363	0.107427	0.304259	0	3.10897	1.63644	3.43545e-08	7.69034e-07	1	3.15546	1.65785	2.3379e-08	1.26557e-07	1	5.90228	2.56127	1.12637e-12	1.02537e-10	1	3.59532	1.84612	1.106e-07	7.78979e-07	1	0.763401	-0.389486	0.17837	0.700149	0	1.27198	0.347075	0.23095	1	0	46.1809	59.8729	263.141	308.104	368.086	181.671	203.86	186.701	69.9059	53.8491	106.763	243.126	151.402	322.548
Adora2b	1.51566	0.599942	0.154543	0.367754	0	3.10697	1.63551	1.19221e-05	0.000118721	1	4.19933	2.07016	4.50872e-08	2.33538e-07	1	5.95853	2.57496	1.41719e-08	4.42327e-07	1	5.82184	2.54147	2.0722e-08	1.69818e-07	1	0.790284	-0.339556	0.349957	0.799207	0	1.0932	0.12856	0.72436	1	0	7.56853	16.0547	90.3554	45.18	76.2462	65.3261	76.9269	64.7233	18.8042	26.2937	8.83042	39.0324	50.3236	78.0062
Sell	0.977953	-0.0321627	0.914848	0.958306	0	3.10596	1.63504	4.36768e-07	6.93497e-06	1	6.30486	2.65646	2.36371e-15	3.4988e-14	1	2.38033	1.25116	0.000720723	0.00509042	0	5.30962	2.40861	6.52245e-10	6.94457e-09	1	1.27607	0.351705	0.265508	0.754109	0	1.16126	0.215686	0.49431	1	0	71.4948	96.993	190.377	215.557	195.793	347.226	446.943	548.07	75.8629	59.125	112.131	397.995	135.841	233.998
Oas3	1.24062	0.31106	0.352971	0.573532	0	3.1045	1.63436	3.85936e-08	8.51711e-07	1	8.06618	3.01189	5.66651e-22	1.91052e-20	1	3.59219	1.84486	1.2237e-07	2.9315e-06	1	10.2223	3.35364	5.0244e-19	2.20428e-17	1	1.07218	0.100542	0.7287	0.931831	0	0.978938	-0.0307112	0.915684	1	0	71.4948	32.3907	188.816	186.175	184.228	696.937	456.768	437.624	58.9248	53.6197	80.4852	178.961	231.534	189.092
Vps35	0.863394	-0.21191	0.607627	0.774078	0	3.10333	1.63382	3.59234e-05	0.000303835	1	3.6699	1.87574	2.49676e-06	9.62748e-06	1	1.67192	0.741503	0.0972101	0.220225	0	2.7081	1.43728	0.00165512	0.00490787	0	1.60257	0.680392	0.079023	0.587146	0	1.17003	0.226543	0.557525	1	0	53.3218	52.1011	57.3952	148.502	58.4621	76.6593	155.851	195.764	30.6466	32.4872	73.2108	169.335	128.276	126.096
Tlr2	1.49168	0.576941	0.0651082	0.238092	0	3.10285	1.63359	5.20067e-09	1.42386e-07	1	5.51469	2.46328	1.06792e-17	2.16037e-16	1	4.59269	2.19934	3.96794e-11	2.50554e-09	1	7.06619	2.82093	2.22263e-16	6.52689e-15	1	1.00778	0.011183	0.967404	0.994459	0	1.16414	0.219269	0.420846	1	0	36.6026	58.0833	228.65	193.439	230.756	358.898	298.601	346.868	87.6335	53.9638	70.6239	175.271	205.776	276.877
Stk38l	0.800605	-0.320837	0.324417	0.547996	0	3.08931	1.62729	6.80917e-08	1.37492e-06	1	2.7018	1.43392	2.03361e-06	7.97101e-06	1	1.6864	0.753946	0.0274828	0.088446	0	2.13087	1.09145	0.00154615	0.00461858	0	1.46654	0.552412	0.0599913	0.552474	0	1.01509	0.0216072	0.952103	1	0	9.10789	8.71761	11.6471	20.335	13.0775	17.2069	24.6038	15.3761	5.66998	6.02146	9.53063	21.9363	20.9681	23.2178
Lilr4b	0.750736	-0.413623	0.144192	0.35589	0	3.08148	1.62362	6.75429e-10	2.2025e-08	1	8.39738	3.06994	1.72497e-28	1.27322e-26	1	2.51717	1.3318	9.55307e-06	0.000130527	1	6.61057	2.72478	2.32799e-17	7.91737e-16	1	0.919034	-0.121811	0.634509	0.903215	0	0.953653	-0.068463	0.789337	1	0	96.766	144.339	270.016	304.215	336.418	721.223	728.289	941.941	116.055	61.6196	94.1588	324.15	231.801	280.95
Fcer1a	0.960538	-0.058085	0.90048	0.951891	0	3.07347	1.61987	0.000399176	0.00227838	0	0.880244	-0.184025	0.690584	0.745163	0	1.47375	0.559488	0.283773	0.460547	0	0.766293	-0.384032	0.432445	0.53915	0	2.00305	1.0022	0.0251599	0.458432	0	1.10339	0.141946	0.757498	1	0	4.10497	5.03627	4.5628	7.21043	8.4718	1.73199	2.55624	6.12543	5.16758	2.35124	5.69893	19.8724	11.6147	9.05558
Zbp1	1.01967	0.0281078	0.953154	0.979424	0	3.07007	1.61827	1.08446e-06	1.50148e-05	1	4.34571	2.11959	3.23927e-10	2.32495e-09	1	2.62218	1.39076	0.000270791	0.00230563	0	4.09685	2.03452	2.20277e-07	1.47265e-06	1	1.19383	0.255593	0.429431	0.830431	0	1.0816	0.113168	0.727284	1	0	44.0856	26.434	73.0948	98.3805	105.696	163.711	177.499	92.0064	41.1971	28.5876	38.0642	77.9552	153.623	99.3219
Mob1b	0.555899	-0.847106	0.031641	0.162428	0	3.06527	1.61602	9.93743e-06	0.00010155	1	5.7472	2.52286	2.33128e-11	1.97418e-10	1	1.37498	0.459415	0.26516	0.438924	0	3.17643	1.6674	8.74318e-05	0.000348451	1	1.23919	0.309401	0.384361	0.814527	0	1.0058	0.00833884	0.983262	1	0	14.5384	14.0095	13.1481	33.4866	12.2034	29.3685	51.3645	55.3476	7.17719	6.96769	9.58898	30.9958	19.9814	21.9774
Clic4	0.998782	-0.00175884	0.984803	0.99518	0	3.06254	1.61473	2.58164e-09	7.46079e-08	1	3.77508	1.91651	2.49197e-12	2.40267e-11	1	2.84968	1.5108	1.37636e-06	2.46886e-05	1	3.44958	1.78642	1.70723e-08	1.42148e-07	1	1.07338	0.102162	0.699258	0.922793	0	1.09302	0.128323	0.628108	1	0	130.974	158.298	359.05	410.86	466.756	443.803	704.244	349.337	136.295	162.637	134.46	335.072	528.007	464.336
Rap2a	0.978625	-0.0311719	0.909338	0.956443	0	3.06246	1.61469	4.47642e-10	1.51382e-08	1	3.91174	1.96781	5.41459e-14	6.66843e-13	1	3.03939	1.60378	8.33061e-08	2.10656e-06	1	3.42852	1.77759	3.76398e-09	3.54158e-08	1	0.986026	-0.0203026	0.935932	0.989161	0	1.11654	0.159029	0.529198	1	0	21.0379	23.2896	63.2488	60.9781	77.9943	75.9063	83.4772	68.8173	24.1154	20.7884	20.3061	62.0281	48.7612	88.5917
Ywhah	0.819352	-0.287445	0.376602	0.595284	0	3.05947	1.61328	1.1792e-07	2.20574e-06	1	1.7842	0.835277	0.00528488	0.0101587	0	1.88805	0.916899	0.00771563	0.0339177	0	1.5118	0.596265	0.080767	0.139803	0	1.3277	0.408928	0.169475	0.693127	0	0.966985	-0.0484347	0.870636	1	0	98.6047	120.819	115.151	227.952	278.426	149.666	177.02	171.012	71.5566	87.3686	110.614	268.697	341.514	214.977
Hrh2	0.798169	-0.325234	0.367462	0.587809	0	3.05562	1.61147	1.23481e-06	1.6946e-05	1	5.5396	2.46978	4.41712e-13	4.71678e-12	1	2.64397	1.4027	0.000228099	0.0019966	0	5.31043	2.40883	1.56543e-09	1.58193e-08	1	0.922394	-0.116545	0.717641	0.928995	0	0.832598	-0.264309	0.413506	1	0	12.3149	18.33	43.1965	33.2976	45.2502	100.982	38.5833	104.632	14.2826	10.982	11.5729	47.5439	32.7679	31.9633
Thoc1	0.350995	-1.51048	0.00192542	0.0472942	0	3.05283	1.61015	0.000382994	0.00219739	0	3.87197	1.95307	2.07564e-05	6.70046e-05	1	1.0571	0.0801127	0.89149	0.942494	0	1.59036	0.669349	0.192865	0.282535	0	1.01358	0.0194552	0.965364	0.994459	0	0.854569	-0.226731	0.608575	1	0	23.6036	22.5993	13.3582	44.0727	15.8006	14.383	46.4916	49.4097	5.59821	7.34045	11.2617	34.941	21.3176	17.9871
Lilrb4a	0.775644	-0.366533	0.1879	0.405417	0	3.05105	1.60931	4.81356e-10	1.60315e-08	1	6.29646	2.65454	3.9661e-23	1.5641e-21	1	2.59548	1.376	3.42018e-06	5.33744e-05	1	4.87765	2.28619	1.39502e-13	2.63198e-12	1	0.911786	-0.133233	0.596944	0.890119	0	1.00126	0.00181812	0.994273	1	0	124.688	176.449	333.865	374.78	464.033	636.318	691.703	875.686	154.956	84.5585	111.236	359.072	320.525	389.617
Rnf19b	1.03349	0.0475196	0.865416	0.930691	0	3.04879	1.60823	1.51403e-11	7.00818e-10	1	8.11677	3.02091	2.14776e-33	3.50805e-31	1	4.40331	2.13859	4.14356e-14	5.52003e-12	1	8.26058	3.04624	9.31401e-25	9.16633e-23	1	0.715566	-0.482843	0.0381014	0.49401	0	1.01549	0.0221748	0.924085	1	0	78.5502	99.1405	398.104	337.081	438.853	731.69	787.642	683.235	89.6432	88.3721	97.4848	257.281	226.456	356.352
Spaca6	0.575646	-0.796746	0.157357	0.371428	0	3.04452	1.60621	0.0020709	0.00861811	0	0.513545	-0.961437	0.0645268	0.096336	0	2.74568	1.45716	0.0142799	0.0540142	0	0.349674	-1.51592	0.00681584	0.0169065	0	0.638157	-0.648016	0.19551	0.71406	0	0.845671	-0.241831	0.662561	1	0	4.48981	6.31452	20.4125	15.6901	8.4718	2.82389	1.358	1.4376	4.80872	1.89246	2.76194	2.77629	10.1757	15.5061
Ptges3	0.681162	-0.55393	0.0968343	0.288188	0	3.02281	1.59589	2.69164e-07	4.56576e-06	1	4.27993	2.09759	2.81453e-11	2.36326e-10	1	1.80611	0.852886	0.0148466	0.0555806	0	2.73966	1.45399	4.78397e-05	0.000202323	1	1.14001	0.189041	0.532189	0.871275	0	1.06411	0.0896534	0.768438	1	0	30.7872	44.0227	54.9337	100.298	47.5362	66.9828	127.013	113.789	19.8808	29.5912	26.8608	93.8275	75.3003	62.0659
Phf11b	0.957495	-0.0626628	0.864827	0.930679	0	3.01888	1.59401	2.84023e-05	0.000247224	1	2.32571	1.21767	0.00126972	0.00281816	0	1.85643	0.892527	0.0393336	0.114177	0	1.89167	0.919664	0.0338978	0.0670832	0	1.55702	0.63879	0.0866234	0.598536	0	1.17717	0.235323	0.530506	1	0	25.7843	13.6772	20.9829	47.8805	40.8798	34.3009	49.8467	27.8457	18.3736	13.1325	25.052	51.2334	77.7877	41.8666
Ptpn12	0.513083	-0.962736	0.00126979	0.0394068	0	3.0179	1.59355	9.56958e-09	2.43112e-07	1	5.94869	2.57257	3.05893e-19	7.34411e-18	1	1.56056	0.642065	0.0387789	0.112996	0	3.2562	1.70319	1.3208e-07	9.17836e-07	1	0.992214	-0.011277	0.967186	0.994459	0	0.937341	-0.0933541	0.729817	1	0	74.7873	82.1654	103.594	167.028	96.7869	161.903	295.166	309.74	40.8382	36.6449	43.3158	138.814	109.425	116.337
Acot9	1.1445	0.194721	0.511813	0.705773	0	3.01004	1.58978	1.34417e-09	4.1016e-08	1	2.35155	1.23361	2.21183e-06	8.62315e-06	1	2.48076	1.31078	1.30324e-05	0.000170237	1	2.58553	1.37046	5.54689e-06	2.83681e-05	1	1.38866	0.473691	0.0639137	0.554611	0	1.04091	0.057848	0.822588	1	0	21.3373	20.8865	47.3691	62.0313	47.7043	45.5212	54.2402	63.9732	26.6274	16.6307	29.2727	68.5852	77.8699	71.7417
Clec4a2	0.873734	-0.194734	0.667631	0.816433	0	3.00169	1.58577	0.000107102	0.000760226	1	8.0689	3.01237	2.07443e-12	2.01791e-11	1	2.03765	1.02691	0.027309	0.0879798	0	7.05139	2.81791	1.73332e-08	1.43881e-07	1	1.28696	0.363964	0.358703	0.804207	0	0.999731	-0.000387549	0.999727	1	0	2.90768	6.77468	9.42578	12.7465	7.59772	25.3021	36.9856	40.8466	4.66518	2.46593	5.64058	21.1874	8.26392	8.86951
Pno1	0.832011	-0.265325	0.422483	0.635527	0	2.99911	1.58454	2.42461e-07	4.18669e-06	1	2.5239	1.33566	1.2515e-05	4.21048e-05	1	2.16891	1.11697	0.00139115	0.00866912	0	1.90408	0.929096	0.00758042	0.0185544	0	1.15043	0.202177	0.499242	0.862196	0	1.10283	0.141214	0.642001	1	0	11.9728	18.5601	24.7052	41.3992	33.4165	20.1438	33.9501	33.3773	9.76098	17.3762	10.9116	34.9958	47.2606	32.2528
Magohb	0.878454	-0.186962	0.612524	0.777596	0	2.99529	1.5827	4.91973e-06	5.53482e-05	1	3.19947	1.67783	1.48801e-06	5.96078e-06	1	1.65428	0.726204	0.0655394	0.16596	0	2.26944	1.18233	0.00302849	0.0083291	0	1.59037	0.669366	0.0467045	0.512459	0	1.23835	0.308425	0.365631	1	0	4.10497	4.01368	5.64346	6.77835	7.7322	7.19152	10.3847	10.1257	3.15797	4.18635	3.30655	11.5435	12.2109	8.29061
Aoah	1.13046	0.176912	0.661306	0.811462	0	2.99441	1.58227	6.37439e-06	6.89285e-05	1	2.42498	1.27797	0.000248345	0.00064272	1	4.34968	2.12091	3.58601e-07	7.71133e-06	1	2.59856	1.37771	0.000658932	0.00217008	0	0.778202	-0.361784	0.288445	0.764853	0	1.05492	0.0771317	0.821566	1	0	15.5219	12.1433	65.8004	56.2522	58.3277	41.1912	29.1571	37.3151	21.101	7.42647	18.4972	33.6442	52.4204	54.3128
Cdh17	0.506337	-0.98183	0.0836367	0.267561	0	2.99388	1.58201	0.00290291	0.0112972	0	1.25566	0.32845	0.527727	0.595424	0	0.494892	-1.01481	0.0743287	0.181851	0	0.655799	-0.608674	0.283247	0.386243	0	3.06313	1.61501	0.00242549	0.192	0	0.969549	-0.0446143	0.932597	1	0	10.4762	8.99882	2.55157	7.48048	4.40399	6.40083	7.66872	5.12536	3.66037	3.67022	7.37165	30.4113	4.91312	8.93153
Rnf149	1.30026	0.378796	0.313384	0.538356	0	2.9889	1.57962	2.22054e-06	2.7946e-05	1	10.3126	3.36634	3.86702e-21	1.20009e-19	1	4.08203	2.02929	2.84468e-07	6.31725e-06	1	13.6474	3.77056	2.77163e-18	1.097e-16	1	0.952047	-0.0708946	0.827774	0.962975	0	0.982517	-0.0254454	0.938002	1	0	28.521	38.0916	198.452	107.886	101.762	482.321	297.642	584.291	43.8527	49.2613	36.8972	161.518	72.1962	154.813
Hspa9	0.935216	-0.0966286	0.752556	0.868871	0	2.98856	1.57945	8.30992e-08	1.64155e-06	1	3.3001	1.72251	5.8693e-09	3.48268e-08	1	1.78814	0.838458	0.0116417	0.0461881	0	2.69626	1.43096	2.5106e-05	0.000113564	1	1.56305	0.644359	0.0257276	0.459632	0	1.14466	0.194916	0.498972	1	0	73.0769	120.922	126.227	242.805	151.484	181.558	333.909	269.644	69.9059	95.0531	107.093	247.984	278.63	287.029
Pyhin1	0.402939	-1.31137	0.0201333	0.134557	0	2.98185	1.57621	0.00284577	0.0111304	0	8.24205	3.043	4.60259e-08	2.37949e-07	1	0.96245	-0.0552161	0.902904	0.949365	0	4.25292	2.08845	0.000926749	0.00293274	0	1.24834	0.320009	0.535429	0.872598	0	0.780887	-0.356815	0.489137	1	0	48.7465	30.1921	18.6414	70.727	24.5413	68.9407	202.502	232.079	13.9238	8.17199	25.5382	74.2656	33.3435	34.6097
Arap2	0.579279	-0.78767	0.144519	0.35613	0	2.98069	1.57565	0.00190865	0.00810755	0	5.54481	2.47114	2.3049e-06	8.96361e-06	1	1.26346	0.337379	0.565488	0.722248	0	3.95178	1.9825	0.00101742	0.00318186	0	1.36656	0.450554	0.364816	0.80646	0	0.812794	-0.299039	0.546838	1	0	25.314	29.8086	18.0711	61.5182	24.8775	42.5467	150.019	134.353	9.61744	11.6988	26.4524	69.8272	22.4894	50.4673
Anxa1	0.83295	-0.263698	0.493043	0.69131	0	2.98053	1.57557	1.47319e-05	0.000142165	1	4.37851	2.13044	8.62298e-09	4.98399e-08	1	1.62911	0.704083	0.0865431	0.202918	0	3.38493	1.75912	3.66215e-05	0.000159004	1	1.52391	0.607774	0.0883053	0.602385	0	1.07744	0.107609	0.762152	1	0	53.5784	53.2516	60.1269	123.225	77.6918	121.352	170.869	250.174	31.0055	29.4191	72.8413	175.856	117.339	104.635
Tlr5	0.879377	-0.185447	0.665962	0.815164	0	2.98	1.57531	3.37371e-05	0.000287252	1	6.5762	2.71725	4.00891e-12	3.76231e-11	1	3.52722	1.81853	3.70589e-05	0.000426588	1	7.57401	2.92106	2.01039e-10	2.32151e-09	1	0.742631	-0.429283	0.233353	0.735621	0	0.763363	-0.389558	0.275149	1	0	1.36832	2.04519	6.66409	5.64412	5.95043	13.5923	12.4617	13.1572	1.43544	1.49103	1.59492	7.4156	2.89854	3.22528
Arl5b	0.712679	-0.488676	0.176287	0.393947	0	2.97817	1.57443	2.23847e-06	2.81393e-05	1	7.6977	2.94443	2.71078e-17	5.19519e-16	1	2.09678	1.06818	0.00473266	0.0230698	0	5.86251	2.55152	2.15008e-10	2.462e-09	1	1.01217	0.017453	0.957289	0.993582	0	0.935745	-0.0958119	0.764313	1	0	9.10789	9.56125	16.33	28.8687	13.5145	35.807	69.4978	59.1291	6.17239	5.53401	8.18856	22.119	14.1638	23.1765
Cnot6	0.696228	-0.522368	0.22343	0.444422	0	2.96914	1.57005	9.5329e-05	0.000691484	1	3.81348	1.93111	2.07181e-06	8.10039e-06	1	1.50983	0.594387	0.191454	0.352153	0	2.628	1.39397	0.00271534	0.00756114	0	1.36914	0.453271	0.249914	0.745852	0	1.01029	0.0147646	0.970723	1	0	38.4413	52.817	42.9564	117.392	46.3596	71.3504	141.712	146.854	21.0292	23.6844	50.4346	129.17	80.0901	73.7885
Dhx40	0.685401	-0.54498	0.20215	0.421992	0	2.96912	1.57003	8.7186e-05	0.000643298	1	6.70527	2.7453	4.45814e-11	3.63167e-10	1	1.54593	0.628471	0.16529	0.320715	0	4.88363	2.28795	1.95381e-06	1.09961e-05	1	1.31636	0.396551	0.311129	0.777876	0	0.941055	-0.0876489	0.822883	1	0	32.07	30.6267	33.7107	76.1821	35.4673	112.09	128.93	218.203	16.5075	11.7562	36.0414	91.5261	42.0802	57.7655
Spryd7	1.08196	0.113647	0.797308	0.893404	0	2.96821	1.56959	9.5657e-07	1.36596e-05	1	1.75831	0.814188	0.0107918	0.0194346	0	3.30351	1.724	4.93129e-06	7.3592e-05	1	1.40814	0.493794	0.188747	0.27788	0	0.972012	-0.0409536	0.898051	0.978505	0	1.3509	0.433921	0.178526	1	0	3.80565	4.01368	10.0562	17.2294	11.4974	4.55588	5.35213	6.59421	3.08619	4.6738	4.78477	11.4704	12.0875	14.1623
Tmem68	0.606687	-0.720975	0.132622	0.340645	0	2.96697	1.56899	0.000469718	0.002606	0	3.45091	1.78698	7.75898e-05	0.000222231	1	1.2651	0.339251	0.510716	0.678224	0	1.84903	0.886767	0.083833	0.144356	0	1.42276	0.508688	0.247374	0.743007	0	1.13228	0.179225	0.685571	1	0	13.5549	13.6005	7.89484	32.9195	10.6906	15.9268	29.3169	30.1271	5.23935	5.50534	13.8097	30.4661	22.3249	20.5301
Pdcd10	0.536757	-0.897658	0.0482052	0.203805	0	2.96452	1.5678	0.000223291	0.00139385	0	4.16127	2.05702	1.93713e-06	7.61385e-06	1	1.40156	0.487036	0.315201	0.493674	0	2.98138	1.57598	0.00146685	0.00440215	0	1.13522	0.182972	0.660024	0.909736	0	0.749181	-0.416613	0.315997	1	0	12.4859	9.04995	10.4764	22.6035	12.1362	17.0187	35.5477	43.6906	3.66037	4.21502	9.27778	25.6806	13.7321	11.9294
Btaf1	0.637257	-0.650052	0.0728857	0.251406	0	2.96324	1.56717	3.52184e-06	4.16822e-05	1	5.01948	2.32754	1.82922e-11	1.57342e-10	1	1.29178	0.369357	0.331097	0.508636	0	2.80157	1.48623	0.0001431	0.000545056	1	1.46181	0.547751	0.0979915	0.616979	0	1.14175	0.191248	0.562917	1	0	62.4724	76.9246	65.6203	141.697	62.7989	113.295	244.76	227.985	35.0247	35.0965	62.98	146.212	111.501	137.198
Mall	1.43315	0.519194	0.39093	0.607308	0	2.96298	1.56705	0.00252277	0.0101505	0	0.322888	-1.6309	0.0025107	0.00519154	0	3.53948	1.82354	0.00303396	0.0161752	0	0.499348	-1.00188	0.0821698	0.141872	0	1.1996	0.262552	0.605993	0.891605	0	0.926859	-0.109578	0.85532	1	0	1.11176	5.5987	7.08435	15.339	13.5482	2.67329	1.11836	1.21884	1.7943	7.68453	4.94037	12.4202	19.1591	11.5779
Eif1a	0.747607	-0.419647	0.271967	0.497067	0	2.96138	1.56627	1.12753e-05	0.000113313	1	4.32854	2.11388	5.66372e-09	3.36985e-08	1	1.84963	0.887237	0.0280459	0.0897929	0	3.61418	1.85367	9.71578e-06	4.75729e-05	1	1.19695	0.259363	0.456494	0.844638	0	0.895371	-0.159442	0.646867	1	0	33.0535	52.1011	52.142	126.358	57.857	76.1322	189.242	196.639	30.2878	28.5876	36.6249	113.28	89.3613	80.3011
Camkk1	1.66874	0.738763	0.0870246	0.272316	0	2.95918	1.5652	3.62985e-05	0.000306197	1	5.48072	2.45437	3.02861e-10	2.18669e-09	1	7.18545	2.84508	1.24137e-09	5.29714e-08	1	8.62712	3.10888	5.87086e-11	7.48347e-10	1	0.687207	-0.541184	0.143283	0.673176	0	1.06006	0.0841515	0.820357	1	0	5.38777	11.5553	93.6274	31.1102	58.6302	81.667	78.1251	60.4105	14.4262	16.344	11.8258	59.2152	22.551	44.2235
Cct3	1.23237	0.301441	0.349976	0.5713	0	2.95378	1.56256	5.08511e-08	1.0935e-06	1	3.07323	1.61976	1.72812e-08	9.53431e-08	1	2.02963	1.02122	0.0017192	0.0101847	0	2.77441	1.47218	8.93211e-06	4.41804e-05	1	1.79351	0.842784	0.00282639	0.205837	0	1.3651	0.44901	0.110402	1	0	59.9924	82.2165	127.698	165.543	139.852	135.02	268.405	188.888	56.1974	111.885	94.6061	228.496	275.279	273.011
Dcaf13	0.563784	-0.826785	0.0295065	0.15754	0	2.95278	1.56207	9.9738e-06	0.000101636	1	3.16297	1.66128	2.85607e-06	1.08861e-05	1	1.19919	0.262057	0.514721	0.680906	0	1.7691	0.823015	0.040048	0.0773487	0	1.38817	0.473187	0.172013	0.694837	0	1.00799	0.0114798	0.975578	1	0	25.2284	25.5137	19.3319	44.8289	27.0963	24.4361	53.2018	57.0978	9.4739	12.215	21.0063	47.3247	44.3415	35.0439
0610010F05Rik	0.532187	-0.909994	0.0586131	0.226488	0	2.94568	1.5586	0.000517818	0.00282691	0	2.74471	1.45665	0.00118649	0.00265381	0	1.2615	0.335143	0.515704	0.68145	0	1.43919	0.525253	0.305037	0.410171	0	1.24261	0.313373	0.474867	0.854132	0	1.01496	0.0214162	0.964358	1	0	15.864	14.0351	10.5965	35.08	10.8587	8.8482	26.3612	29.3771	6.53125	6.39422	10.8533	29.3702	21.5437	19.3723
Srxn1	1.35233	0.435445	0.191828	0.410004	0	2.93487	1.5533	1.79814e-07	3.19917e-06	1	5.76322	2.52687	1.89757e-16	3.29033e-15	1	5.63212	2.49368	4.18429e-12	3.24178e-10	1	6.35984	2.66899	1.9442e-13	3.59973e-12	1	0.704676	-0.504968	0.0821593	0.59477	0	1.22543	0.293292	0.312606	1	0	14.4529	27.8145	119.323	89.2527	149.332	154.298	148.901	101.038	31.2208	31.1969	23.5932	72.1469	74.0463	106
Gtpbp4	0.594203	-0.750973	0.0482833	0.203962	0	2.9342	1.55297	1.15668e-05	0.000115816	1	5.07304	2.34285	1.1181e-10	8.70569e-10	1	1.32409	0.405004	0.310285	0.488197	0	3.11271	1.63817	7.12481e-05	0.000289983	1	1.31673	0.396957	0.252018	0.746952	0	0.968419	-0.0462969	0.89333	1	0	29.1624	39.3699	30.3186	70.43	35.4	56.8168	137.797	125.665	14.9286	17.5483	28.4557	58.6856	59.7387	60.8874
Eid3	0.662623	-0.593741	0.108606	0.306177	0	2.93407	1.5529	2.6109e-06	3.19283e-05	1	17.1823	4.10285	9.04111e-31	1.00781e-28	1	3.24072	1.69631	5.37169e-06	7.94051e-05	1	11.4051	3.5116	4.65238e-18	1.77082e-16	1	0.599776	-0.737505	0.0179573	0.410389	0	0.998201	-0.00259809	0.99364	1	0	2.9932	5.52201	14.8291	16.8784	10.0182	47.2908	51.1248	48.5972	3.66037	2.12185	2.87864	6.55715	6.4549	12.0328
Galnt6	1.1068	0.146394	0.711927	0.845011	0	2.92828	1.55005	5.77914e-06	6.33213e-05	1	6.48254	2.69656	3.27257e-14	4.13768e-13	1	5.30733	2.40799	5.35529e-09	1.8899e-07	1	6.75513	2.75598	5.29064e-11	6.82597e-10	1	0.610653	-0.711576	0.0338037	0.487165	0	1.06212	0.0869416	0.795059	1	0	15.0088	33.311	152.854	101.81	130.708	165.254	194.514	130.853	19.8808	36.7596	23.5932	104.622	42.8614	87.8267
Mmp9	1.47316	0.558912	0.193932	0.412082	0	2.92788	1.54986	4.83816e-05	0.000390918	1	5.17076	2.37038	1.45677e-09	9.422e-09	1	5.83777	2.54542	4.21356e-08	1.15072e-06	1	7.8616	2.97482	3.72096e-10	4.10169e-09	1	0.738844	-0.436659	0.242084	0.738487	0	0.968921	-0.0455486	0.902886	1	0	33.9087	90.3462	525.292	213.585	349.932	708.948	343.095	414.123	101.127	87.1965	86.4759	395.876	200.821	207.741
Zfp654	0.461226	-1.11645	0.0756352	0.25586	0	2.92568	1.54877	0.0084607	0.0266815	0	7.52046	2.91082	2.3507e-06	9.12869e-06	1	1.25736	0.330402	0.635385	0.774746	0	4.0414	2.01485	0.00403757	0.0107106	0	1.07302	0.101674	0.860466	0.968648	0	0.858277	-0.220485	0.700759	1	0	8.16717	5.95661	5.43333	16.6623	4.50485	7.7563	30.5151	47.3158	2.2967	2.35124	5.03762	17.4614	5.07758	6.01638
Cd24a	0.578365	-0.789947	0.0418934	0.189031	0	2.92485	1.54836	1.91435e-05	0.000176774	1	5.53228	2.46787	3.92449e-11	3.21132e-10	1	2.3064	1.20564	0.00364991	0.018684	0	3.9339	1.97596	4.01286e-06	2.11158e-05	1	0.733445	-0.447239	0.207225	0.720608	0	0.813361	-0.298032	0.400003	1	0	83.7242	168.166	201.514	395.25	274.896	275.838	720.061	491.097	62.5134	68.1572	87.818	315.181	149.799	174.33
Emc2	0.460003	-1.12028	0.0411423	0.187328	0	2.92335	1.54762	0.00259674	0.0103566	0	3.79622	1.92456	0.00021591	0.000564933	1	1.12371	0.168265	0.787206	0.881042	0	1.86394	0.898358	0.126509	0.201249	0	1.19661	0.258956	0.606443	0.891605	0	0.936882	-0.094061	0.851638	1	0	12.5715	14.6742	6.96427	29.5709	9.37949	9.26237	33.9501	33.0648	3.94746	4.81717	9.91964	26.9227	16.6717	11.3712
Ggct	0.726761	-0.460447	0.169397	0.38568	0	2.92257	1.54724	5.28937e-07	8.20753e-06	1	3.51192	1.81226	6.26836e-09	3.69141e-08	1	1.84929	0.886969	0.0113059	0.0452401	0	2.83648	1.5041	2.60653e-05	0.000117272	1	1.14849	0.199739	0.50681	0.865702	0	0.89981	-0.152308	0.611794	1	0	13.1273	12.6035	25.0954	22.5765	23.7009	30.2722	42.817	36.5026	7.39251	12.2723	8.26637	16.3655	36.6326	28.9861
Sorl1	0.77014	-0.376807	0.312274	0.537347	0	2.92212	1.54701	9.45281e-06	9.73257e-05	1	9.84707	3.29969	9.03714e-19	2.0567e-17	1	3.35375	1.74578	1.95949e-05	0.00024352	1	8.25557	3.04537	2.97077e-12	4.58372e-11	1	0.671019	-0.575576	0.0927939	0.609128	0	0.918605	-0.122483	0.719786	1	0	174.204	251.405	1013.21	506.891	621.198	2283.36	1089.12	1898.35	150.721	163.239	177.698	714.565	257.456	464.812
Egr1	0.47652	-1.06939	0.011867	0.103895	0	2.92041	1.54617	9.36866e-05	0.000682744	1	7.4722	2.90153	2.61881e-12	2.51609e-11	1	1.31672	0.396944	0.374225	0.550725	0	2.53639	1.34278	0.00318703	0.00872121	0	1.05686	0.0797858	0.836953	0.965323	0	1.40382	0.489362	0.206178	1	0	20.8241	47.7551	31.9996	48.7177	54.865	102.187	87.1518	71.8488	12.919	24.8027	11.2812	54.1741	50.303	38.8067
Lrp8	0.974724	-0.0369345	0.916023	0.958866	0	2.9122	1.54211	1.25707e-05	0.000124177	1	10.8894	3.44485	7.55393e-20	1.98363e-18	1	6.14591	2.61963	1.11379e-09	4.86681e-08	1	10.2848	3.36245	5.26975e-14	1.07401e-12	1	0.461799	-1.11466	0.00127142	0.158621	0	1.03193	0.0453398	0.895188	1	0	3.07872	7.08146	33.1103	32.3254	28.9789	55.5366	52.4029	50.0973	3.22974	6.48024	5.09597	20.3472	6.98938	16.2504
Med12l	0.402838	-1.31173	0.0225164	0.140474	0	2.90923	1.54064	0.00371147	0.0138234	0	7.82196	2.96753	9.91416e-08	4.89834e-07	1	1.56471	0.645895	0.290333	0.467807	0	4.68142	2.22695	0.000427223	0.0014676	0	0.748507	-0.417912	0.415663	0.827821	0	0.673119	-0.571067	0.264534	1	0	2.48008	2.3264	3.69227	5.45508	2.11795	6.43848	9.02673	18.2513	0.574176	0.831535	1.40042	5.46124	1.52122	1.44724
Pla1a	1.95407	0.966483	0.0277195	0.153944	0	2.90775	1.5399	1.24309e-05	0.000123114	1	5.80374	2.53698	2.52801e-12	2.43098e-11	1	5.74679	2.52276	1.06938e-08	3.52928e-07	1	11.3344	3.50264	1.67543e-14	3.66047e-13	1	0.988446	-0.0167666	0.96315	0.994023	0	0.99998	-2.87098e-05	1	1	0	0.940721	1.15042	5.7035	3.96979	8.57265	12.1239	11.5031	12.3134	1.72253	1.94981	2.43128	3.90872	6.14655	7.95981
Klf8	0.936983	-0.0939052	0.821663	0.907435	0	2.90695	1.53951	0.000438381	0.0024575	0	1.22578	0.293702	0.496903	0.566256	0	1.91187	0.934983	0.0675993	0.169643	0	1.31768	0.398004	0.438893	0.545648	0	1.42449	0.510441	0.234444	0.735621	0	0.871627	-0.198217	0.650523	1	0	5.04569	2.50535	4.14254	10.3971	6.9926	4.21702	6.71013	4.03153	2.15316	3.55553	4.70697	11.5618	13.8965	5.23073
Adam17	0.879704	-0.18491	0.513669	0.707071	0	2.9064	1.53923	6.20691e-09	1.65781e-07	1	6.1454	2.61951	1.51437e-21	4.953e-20	1	1.9325	0.950468	0.00152746	0.00929065	0	5.00077	2.32215	2.91302e-13	5.24248e-12	1	1.32303	0.403847	0.11926	0.652009	0	1.08106	0.11244	0.663965	1	0	79.1916	82.4211	136.764	201.676	130.035	349.297	387.031	476.002	64.523	54.0498	94.5478	208.733	180.552	230.566
Gcnt1	0.488312	-1.03412	0.019681	0.133361	0	2.90311	1.5376	0.000185033	0.00118621	0	6.07928	2.6039	9.9899e-10	6.69507e-09	1	1.94387	0.958929	0.0398094	0.115138	0	3.43539	1.78047	0.000213162	0.000781665	1	0.729222	-0.455571	0.255901	0.748326	0	0.86412	-0.210697	0.598422	1	0	12.3577	20.4263	29.5381	41.4802	24.6758	39.1204	69.1783	60.9418	8.25377	4.6738	11.0867	39.0872	9.35344	21.3364
Parp9	0.764839	-0.386773	0.278761	0.504109	0	2.89643	1.53428	4.20037e-06	4.84017e-05	1	7.08841	2.82546	5.37025e-16	8.6526e-15	1	1.56277	0.64411	0.0868366	0.203432	0	4.80289	2.2639	1.50972e-08	1.27451e-07	1	1.41752	0.503373	0.123388	0.656084	0	1.12879	0.174776	0.592082	1	0	49.2168	36.5066	45.8081	100.244	54.7978	165.706	244.84	206.952	28.4935	19.6701	50.0067	106.339	85.3116	93.0988
Psmc6	0.696594	-0.521611	0.197283	0.41661	0	2.89615	1.53413	4.56709e-05	0.000372598	1	4.01076	2.00388	1.58668e-07	7.51317e-07	1	1.68711	0.754553	0.0769513	0.186389	0	2.74875	1.45877	0.000824339	0.00263846	0	1.19574	0.257902	0.482744	0.856062	0	1.0164	0.0234711	0.950474	1	0	15.7785	14.981	17.2606	42.5604	17.9858	21.3486	46.8112	58.6916	9.54567	8.11464	14.3932	38.594	25.6346	28.8414
E230013L22Rik	0.883018	-0.179485	0.816752	0.904614	0	2.89495	1.53354	0.00019949	0.00126479	0	10.898	3.44599	2.7595e-16	4.6448e-15	1	4.4209	2.14434	2.78991e-06	4.49512e-05	1	11.4324	3.51505	4.09724e-13	7.20745e-12	1	0.577765	-0.791446	0.0319869	0.479499	0	0.841415	-0.24911	0.497592	1	0	0.470361	1.4572	4.86298	3.18663	5.24445	12.0863	8.7072	13.4697	1.14835	0.802862	0.778011	2.06395	2.56963	3.0392
Spata5	0.746567	-0.421656	0.241254	0.4635	0	2.88981	1.53097	4.79822e-06	5.41485e-05	1	4.55463	2.18733	1.52345e-10	1.15731e-09	1	1.58958	0.66865	0.0766321	0.18607	0	2.9839	1.5772	4.99646e-05	0.000209928	1	1.3572	0.440632	0.178699	0.700615	0	1.13955	0.188462	0.565887	1	0	20.5248	29.5785	25.5757	64.0027	29.9539	48.1192	93.6223	82.8496	14.9286	17.6056	23.4765	59.0509	47.3633	55.8634
Stag2	0.566321	-0.820307	0.120826	0.324381	0	2.88855	1.53035	0.00205612	0.00857948	0	4.88764	2.28914	6.84936e-06	2.42694e-05	1	1.1268	0.172232	0.772119	0.870806	0	2.94411	1.55783	0.00723961	0.0178321	0	1.45175	0.537794	0.269491	0.754515	0	0.940175	-0.0889985	0.854685	1	0	93.8583	74.5471	56.3446	182.124	46.1242	112.956	259.379	371.339	36.7472	27.6414	78.5597	217.171	92.9588	103.064
Cycs	1.31036	0.389963	0.156758	0.370515	0	2.88745	1.5298	4.41862e-10	1.49904e-08	1	3.52528	1.81774	1.94475e-13	2.19922e-12	1	3.08402	1.62481	1.27217e-08	4.05166e-07	1	3.81639	1.93221	2.51984e-11	3.40677e-10	1	1.2268	0.294901	0.215918	0.726959	0	1.21035	0.275429	0.250488	1	0	9.96309	13.4471	29.2079	37.5104	41.8883	39.3463	50.4858	44.6906	16.7229	16.4587	13.0706	45.6808	45.6366	41.9079
Itgal	1.07194	0.10022	0.774179	0.881608	0	2.88687	1.5295	3.78273e-07	6.10377e-06	1	3.95882	1.98507	7.9863e-11	6.29454e-10	1	3.3571	1.74722	7.11117e-07	1.39466e-05	1	3.68186	1.88043	1.13757e-07	7.9864e-07	1	0.921784	-0.117499	0.689879	0.91929	0	1.15257	0.204852	0.486811	1	0	118.616	152.929	546.485	279.397	541.758	665.234	416.587	417.998	111.247	177.404	147.861	439.676	341.329	479.636
Slc2a1	1.60123	0.679182	0.0916616	0.280479	0	2.88203	1.52709	1.82755e-05	0.000170197	1	5.02625	2.32948	1.91567e-10	1.43728e-09	1	6.6338	2.72984	4.66585e-10	2.24536e-08	1	6.99715	2.80677	1.77275e-10	2.08231e-09	1	0.695644	-0.52358	0.133912	0.662823	0	1.1502	0.201879	0.562436	1	0	35.4481	69.383	419.237	209.508	415.118	483.263	284.142	333.523	67.7527	129.404	54.7331	246.98	180.573	298.586
Hsph1	0.676705	-0.563401	0.118711	0.321548	0	2.88096	1.52655	5.64235e-06	6.21968e-05	1	4.44698	2.15283	3.45981e-10	2.4735e-09	1	1.68881	0.756009	0.0466094	0.129393	0	2.95781	1.56453	6.22904e-05	0.000255812	1	1.15438	0.207114	0.529201	0.869976	0	1.0174	0.0248899	0.940844	1	0	32.9252	56.1148	57.005	99.9738	68.7157	97.8197	177.1	120.602	17.4406	43.9854	28.7864	65.0783	85.4966	109.99
Tab3	0.486345	-1.03995	0.0219488	0.139382	0	2.87949	1.52582	0.000305527	0.00182182	0	4.94214	2.30514	1.01155e-07	4.99104e-07	1	1.19958	0.262526	0.587328	0.739167	0	2.52899	1.33856	0.00584452	0.0147483	0	1.16734	0.223223	0.587218	0.887834	0	0.950416	-0.073369	0.858516	1	0	12.1011	13.3704	9.87606	27.7345	8.20285	20.0685	36.9856	39.659	6.02884	3.64155	8.86932	24.7126	14.2666	14.5344
Itgax	0.807085	-0.309208	0.358626	0.578504	0	2.87783	1.52498	1.05542e-06	1.47059e-05	1	7.052	2.81803	6.11206e-18	1.27664e-16	1	2.59828	1.37756	0.000124541	0.00119236	0	6.33241	2.66275	2.91469e-12	4.50355e-11	1	0.893908	-0.161801	0.595705	0.890023	0	0.898792	-0.153941	0.613461	1	0	24.9291	77.0269	140.756	103.89	153.266	332.692	362.826	274.332	47.8001	42.7524	33.1627	141.244	110.042	104.387
Odc1	1.27805	0.353942	0.279001	0.504242	0	2.87648	1.5243	1.50186e-07	2.73894e-06	1	3.11256	1.6381	1.8611e-08	1.02267e-07	1	2.64743	1.40459	2.73539e-05	0.000330546	1	3.73837	1.90241	2.71759e-08	2.19254e-07	1	1.38861	0.473643	0.0959929	0.61319	0	1.06409	0.0896189	0.753595	1	0	29.4617	53.3027	90.5355	114.746	123.749	131.292	201.144	132.416	35.0247	68.6447	54.9081	133.079	171.857	151.96
Ergic2	0.698157	-0.518377	0.210933	0.43087	0	2.87552	1.52382	8.17357e-05	0.000611144	1	4.55412	2.18717	3.05021e-08	1.62857e-07	1	1.68483	0.752606	0.0864074	0.202731	0	3.48549	1.80136	7.46112e-05	0.000302431	1	1.19151	0.252791	0.504239	0.864543	0	0.9122	-0.132578	0.726135	1	0	20.5676	23.2384	23.8346	61.0591	25.8188	49.0981	84.0364	96.0067	11.9859	9.03219	24.7213	55.0873	34.1657	42.6935
Cdc42ep2	1.72588	0.787329	0.0793787	0.26141	0	2.87356	1.52284	0.000119726	0.00082988	1	3.50631	1.80996	5.78305e-06	2.07332e-05	1	6.51736	2.70429	2.5587e-08	7.35559e-07	1	6.18073	2.62778	5.56768e-08	4.18592e-07	1	0.760939	-0.394147	0.30821	0.775184	0	0.979059	-0.0305329	0.937623	1	0	15.1371	26.2807	145.319	86.8492	173.235	189.013	92.9034	102.445	50.8863	39.9424	16.7272	64.7861	126.631	117.061
Rnf11	0.660655	-0.59803	0.0867318	0.271868	0	2.87207	1.52209	2.55702e-06	3.14914e-05	1	5.63732	2.49501	7.70942e-14	9.32644e-13	1	1.71488	0.778111	0.0331804	0.101541	0	3.82271	1.9346	3.91002e-07	2.51401e-06	1	1.10642	0.145899	0.644541	0.906323	0	0.974255	-0.0376281	0.906247	1	0	18.5151	28.8883	29.9884	60.357	31.702	74.5508	75.8085	121.665	12.7754	15.0537	19.0613	58.302	40.744	36.0156
Dld	0.841067	-0.249708	0.503798	0.698944	0	2.86872	1.52041	1.55919e-05	0.000148757	1	3.27413	1.71111	1.34153e-06	5.43174e-06	1	1.57099	0.651674	0.101704	0.227666	0	2.6691	1.41635	0.000504392	0.00171224	0	1.53581	0.618999	0.0731861	0.57248	0	1.03171	0.0450376	0.897345	1	0	26.5968	26.0761	29.1479	66.5682	28.3738	41.7183	81.7997	87.4436	17.01	17.3189	31.9568	73.3524	59.1631	58.117
P4ha1	0.822013	-0.282766	0.297024	0.522494	0	2.86425	1.51816	1.79506e-09	5.37238e-08	1	4.03375	2.01212	4.06488e-15	5.81214e-14	1	1.73948	0.798658	0.00505093	0.024264	0	2.93447	1.5531	1.13394e-07	7.966e-07	1	1.35352	0.436717	0.0774534	0.583116	0	1.12994	0.176245	0.475881	1	0	60.4627	51.9989	78.0179	115.394	99.9471	148.424	166.795	179.7	34.1634	44.5015	59.654	133.664	133.004	130.417
Abtb2	1.54851	0.630884	0.130144	0.337479	0	2.86342	1.51774	3.86041e-05	0.000322409	1	6.28221	2.65127	4.52141e-12	4.20714e-11	1	5.93378	2.56895	1.0965e-08	3.58627e-07	1	8.983	3.1672	8.43882e-12	1.22425e-10	1	0.747244	-0.420349	0.244133	0.740192	0	1.08292	0.114928	0.749815	1	0	18.3013	37.1713	250.834	87.5784	155.955	299.446	228.863	220.078	42.8479	58.2361	27.95	95.2156	93.4727	180.719
Idh3a	1.02163	0.030868	0.946424	0.975353	0	2.86045	1.51624	1.08237e-06	1.50148e-05	1	2.60263	1.37997	8.63461e-06	2.99063e-05	1	1.575	0.655354	0.0618977	0.158688	0	1.96629	0.975474	0.00586999	0.0148023	0	1.85541	0.89174	0.0036586	0.227416	0	1.35223	0.435342	0.155654	1	0	17.4461	30.4477	28.7877	46.9353	37.5852	33.0584	59.5125	49.0659	14.8568	32.7166	25.6744	61.3157	77.7877	71.1628
Btbd10	0.788673	-0.342501	0.282203	0.507204	0	2.85673	1.51437	2.71612e-07	4.59303e-06	1	2.98568	1.57806	1.0162e-07	5.00947e-07	1	1.69164	0.758427	0.0233807	0.0779189	0	2.22811	1.15582	0.000654906	0.00215813	0	1.33179	0.413362	0.151653	0.680196	0	1.0568	0.0797072	0.78483	1	0	10.3907	11.6831	15.1593	24.4399	16.4393	19.9932	23.805	30.0021	6.31593	8.74546	10.8533	29.1145	22.2221	23.3212
Pla2g4a	0.658129	-0.603558	0.1313	0.338603	0	2.8561	1.51405	4.68956e-05	0.000380065	1	2.30541	1.20502	0.00111798	0.00252122	0	1.47667	0.562349	0.179907	0.338788	0	1.44144	0.527509	0.208501	0.301198	0	1.27289	0.348106	0.338354	0.793171	0	1.0526	0.0739544	0.840998	1	0	25.5278	35.5351	26.9265	67.5674	40.8126	22.2146	53.2018	56.754	22.034	11.4408	26.8414	50.4846	61.1365	60.6393
Gpnmb	1.2661	0.340393	0.555946	0.739636	0	2.85555	1.51377	0.00242472	0.00981764	0	22.5048	4.49216	4.3956e-16	7.17751e-15	1	14.09	3.8166	2.32453e-09	9.00468e-08	1	23.2328	4.53809	8.05924e-12	1.17229e-10	1	0.256505	-1.96294	6.31108e-05	0.0430889	0	1.22604	0.29401	0.53366	1	0	1.53936	2.07075	26.5663	27.0864	23.0957	55.6496	25.4825	45.3782	3.08619	1.66307	2.21733	7.81743	1.13064	10.7302
Smim15	0.823402	-0.280331	0.598453	0.769171	0	2.85425	1.51311	0.00330308	0.0125288	0	3.25532	1.7028	0.00100336	0.00228682	0	2.05029	1.03583	0.0811218	0.193996	0	3.32023	1.73128	0.00440416	0.0115568	0	1.14616	0.196809	0.696217	0.921546	0	0.807276	-0.308867	0.54073	1	0	6.41401	6.36565	10.5665	21.0642	7.66496	6.36318	20.37	36.9088	3.30151	6.59494	5.79618	23.0687	12.9715	9.01423
Klf4	0.834379	-0.261225	0.407787	0.623201	0	2.84911	1.51051	2.75087e-07	4.64459e-06	1	1.4892	0.574533	0.0469227	0.0725012	0	2.89004	1.53109	6.85163e-06	9.8613e-05	1	1.041	0.0579743	0.8695	0.906857	0	0.822557	-0.281813	0.326818	0.789341	0	1.19361	0.255333	0.375606	1	0	82.0138	105.659	217.453	265.814	330.501	122.821	88.9891	81.2557	87.3465	89.4331	58.273	172.385	285.167	211.814
Phldb1	1.55191	0.634044	0.107632	0.304446	0	2.84413	1.50799	1.51836e-05	0.000145115	1	2.54219	1.34607	0.000106699	0.000297873	1	5.88184	2.55627	1.72856e-09	6.96783e-08	1	4.29001	2.10098	4.2093e-07	2.69534e-06	1	0.750404	-0.414261	0.22451	0.732959	0	0.919617	-0.120895	0.722509	1	0	20.4821	28.5815	143.008	110.182	180.059	122.821	132.765	60.5667	41.1971	39.799	33.3572	56.6947	134.792	133.621
Hnrnph2	0.534608	-0.903448	0.0117249	0.103238	0	2.84307	1.50745	6.11285e-06	6.66435e-05	1	7.10822	2.82949	5.06531e-16	8.18542e-15	1	1.20338	0.267093	0.478356	0.650026	0	4.22493	2.07893	1.54777e-07	1.06054e-06	1	1.26303	0.336891	0.30194	0.772461	0	0.899448	-0.152888	0.638818	1	0	66.5347	66.443	58.1157	118.824	63.0678	175.458	311.142	356.212	29.6418	33.6915	43.1796	138.285	86.915	77.9648
Copb1	0.633764	-0.657983	0.110165	0.308495	0	2.83643	1.50408	9.17983e-05	0.000670773	1	3.026	1.59741	3.43956e-05	0.000106441	1	1.1639	0.218964	0.619435	0.761759	0	1.68113	0.749435	0.0855166	0.14647	0	1.54448	0.627118	0.0969769	0.61516	0	1.14076	0.189992	0.614511	1	0	69.4423	83.6226	51.7217	150.555	64.9505	70.1832	150.579	165.324	35.24	33.5768	76.5368	155.161	136.314	121.299
Fyttd1	0.564972	-0.823749	0.114397	0.315177	0	2.83432	1.503	0.00207285	0.00862292	0	4.02991	2.01075	5.07711e-05	0.000151412	1	1.4308	0.516825	0.354972	0.531339	0	2.1667	1.1155	0.0472505	0.0887185	0	1.11911	0.16235	0.733974	0.932426	0	1.0508	0.0714946	0.882575	1	0	18.1303	16.5405	13.5983	49.4468	11.3294	15.6256	47.61	49.5035	7.6796	6.70963	14.8989	40.3657	22.3866	20.5094
Stx12	0.748843	-0.417265	0.160303	0.37514	0	2.83358	1.50263	4.75579e-08	1.02876e-06	1	2.85776	1.51489	3.849e-08	2.01758e-07	1	1.53428	0.617564	0.0459098	0.127971	0	1.97774	0.983856	0.00164555	0.00488213	0	1.38297	0.467773	0.0826834	0.59497	0	1.08204	0.113757	0.674169	1	0	34.935	38.5262	42.8363	76.8573	49.3852	58.3605	76.3677	83.2871	24.1871	21.878	36.3137	78.5762	88.3951	66.9038
Stk17b	0.736737	-0.440778	0.326429	0.54987	0	2.82877	1.50018	0.000378614	0.00217569	0	4.98456	2.31746	8.88184e-08	4.41827e-07	1	1.53272	0.616095	0.198315	0.360585	0	3.93387	1.97595	8.03982e-05	0.000323488	1	1.3597	0.443287	0.284192	0.763202	0	0.933506	-0.0992687	0.810263	1	0	48.8747	55.2201	62.018	123.955	53.3522	145.148	192.597	276.551	29.7136	23.2543	61.9491	181.445	56.3879	87.5993
Lamb3	1.36627	0.450243	0.401808	0.617671	0	2.81002	1.49058	0.000295192	0.00176888	0	5.14011	2.3618	2.2301e-08	1.21081e-07	1	4.51047	2.17328	1.44721e-05	0.000186872	1	7.44663	2.89659	2.33989e-08	1.90186e-07	1	0.850857	-0.233011	0.561061	0.879716	0	0.942638	-0.0852246	0.836589	1	0	0.769681	1.40607	6.72413	3.07861	5.21083	10.5049	7.34919	6.90673	0.789491	1.89246	1.71162	5.69869	2.28183	4.77589
Cln5	0.902626	-0.1478	0.600414	0.769901	0	2.80621	1.48862	1.98256e-08	4.68777e-07	1	5.98705	2.58184	5.57909e-21	1.7024e-19	1	2.64047	1.40079	4.68772e-06	7.03415e-05	1	5.55321	2.47332	1.33644e-14	2.97944e-13	1	0.959263	-0.060002	0.81734	0.960343	0	0.973129	-0.0392975	0.880097	1	0	25.3995	30.0898	55.7142	85.661	78.5322	157.197	137.398	167.824	20.0244	21.1611	33.7462	85.4438	64.4051	61.0942
Sfxn5	0.986491	-0.0196229	0.951528	0.978305	0	2.80442	1.4877	6.98224e-05	0.000536763	1	6.88656	2.78378	9.61728e-13	9.7187e-12	1	4.38449	2.13241	1.74169e-06	3.01884e-05	1	7.32463	2.87276	5.41751e-10	5.83638e-09	1	0.630946	-0.664411	0.0695686	0.565367	0	0.927457	-0.108648	0.766398	1	0	7.95337	16.0292	79.3687	39.0498	39.7368	109.304	70.057	84.7872	10.8376	14.7382	9.97799	53.4252	19.4675	26.8773
Ap3s1	0.284429	-1.81386	0.000159377	0.015685	0	2.80402	1.4875	0.000825391	0.00410031	0	4.59344	2.19957	1.27937e-06	5.2032e-06	1	1.11493	0.156959	0.765367	0.866142	0	1.99752	0.998207	0.0475241	0.0891065	0	0.715218	-0.483544	0.26346	0.752822	0	0.654101	-0.612414	0.157051	1	0	14.6667	14.3419	9.72597	26.8973	11.8672	19.3907	22.8464	44.5969	3.94746	3.92829	4.47356	17.2422	11.8614	5.58221
Klf6	0.895619	-0.159044	0.532661	0.721343	0	2.8039	1.48743	3.60867e-10	1.25146e-08	1	7.06389	2.82046	7.28123e-30	6.68404e-28	1	3.07546	1.6208	4.16366e-09	1.51109e-07	1	6.77905	2.76108	2.91803e-21	1.77092e-19	1	0.816532	-0.292418	0.207967	0.721057	0	0.933249	-0.0996665	0.667459	1	0	154.449	179.261	481.495	614.831	443.29	981.736	1218.37	1193.74	167.013	136.831	144.652	474.471	316.989	465.701
Psma3	0.776486	-0.364968	0.252343	0.475685	0	2.80152	1.48621	5.64499e-07	8.70987e-06	1	2.91664	1.54431	2.15159e-07	9.96352e-07	1	1.48346	0.568964	0.0895569	0.208042	0	2.26679	1.18065	0.000529871	0.00178817	0	1.46638	0.552255	0.0586057	0.551211	0	0.999083	-0.00132332	0.995682	1	0	31.6852	30.55	40.0446	52.4714	45.9562	43.9398	87.6311	80.1931	15.7181	21.1898	35.2633	70.5761	74.992	57.4967
Pde4b	0.686958	-0.541707	0.130431	0.33782	0	2.7989	1.48486	8.3582e-06	8.704e-05	1	5.21116	2.38161	3.82573e-12	3.59968e-11	1	1.77747	0.829825	0.027983	0.0896441	0	3.70027	1.88763	1.57328e-06	8.97939e-06	1	1.08171	0.113309	0.728453	0.931831	0	0.967452	-0.0477382	0.883592	1	0	59.5648	46.5536	80.8996	115.826	86.13	138.597	211.609	238.704	31.9385	19.8422	57.3978	98.5033	92.486	114.993
Fth1	0.96862	-0.0459966	0.858011	0.927731	0	2.79604	1.48338	4.07335e-09	1.13804e-07	1	3.45264	1.7877	2.13897e-12	2.07883e-11	1	4.07935	2.02834	1.19549e-11	8.62868e-10	1	3.50118	1.80784	1.01254e-09	1.04546e-08	1	0.663903	-0.590956	0.0170707	0.405487	0	0.955191	-0.0661395	0.788889	1	0	605.653	570.377	2389.77	1971.5	2834.89	2340.75	1757.66	2077.68	702.288	492.642	513.993	1262.68	1534.35	1980.5
Sucla2	0.716445	-0.481073	0.242046	0.464238	0	2.79424	1.48246	0.000111461	0.000785545	1	3.00171	1.58579	3.82327e-05	0.000117285	1	1.21111	0.27633	0.529807	0.693185	0	2.00506	1.00365	0.0224469	0.0474294	0	1.65291	0.725012	0.0550051	0.540785	0	1.07255	0.101051	0.790011	1	0	15.5219	18.6623	15.4295	32.4874	14.1869	17.8847	37.7844	47.2221	8.46909	9.74903	18.3611	44.6215	28.8004	29.2756
Tank	0.411376	-1.28147	0.000614393	0.0299626	0	2.78916	1.47983	1.9998e-05	0.00018327	1	3.74417	1.90465	5.89896e-08	3.00001e-07	1	1.27206	0.347172	0.375223	0.5516	0	2.34794	1.23139	0.00194336	0.00565209	0	0.901956	-0.148872	0.661095	0.909736	0	0.656013	-0.608204	0.0736767	1	0	37.5433	30.8568	30.4387	60.654	39.367	45.5965	90.1874	105.101	12.6319	11.3261	18.1471	46.9959	36.797	33.8861
Nod2	1.35365	0.436859	0.326412	0.54987	0	2.78816	1.47931	0.000164407	0.0010755	0	3.53102	1.82008	4.41535e-06	1.62129e-05	1	4.705	2.23419	2.13009e-06	3.57986e-05	1	4.17477	2.0617	1.03626e-05	5.05364e-05	1	0.802153	-0.318051	0.407847	0.824469	0	1.1449	0.195219	0.611436	1	0	19.7551	29.7575	158.077	73.3736	118.269	143.793	81.4003	85.0372	36.1013	37.9639	26.5885	49.7357	79.3912	151.402
Pnp2	0.974497	-0.0372704	0.914111	0.958306	0	2.78799	1.47923	5.93613e-05	0.00046652	1	2.43539	1.28415	0.000469494	0.00114609	0	1.80186	0.84949	0.0424437	0.120461	0	1.2786	0.354564	0.396387	0.504243	0	1.50779	0.592434	0.101473	0.623921	0	1.85611	0.892284	0.0146086	1	0	15.4791	20.094	25.9959	18.1206	52.1419	24.6244	28.1187	15.6573	16.2922	16.1146	19.5864	33.7355	64.6723	46.6838
Hspd1	0.605796	-0.723096	0.0605661	0.22989	0	2.78527	1.47782	3.81718e-05	0.000319043	1	3.83131	1.93784	1.00469e-07	4.9617e-07	1	1.31266	0.392494	0.332857	0.509798	0	2.3482	1.23156	0.00281813	0.00781195	0	1.2854	0.362213	0.303403	0.772461	0	0.988412	-0.0168162	0.961586	1	0	71.4521	88.4288	83.9915	156.901	73.9265	99.0622	262.254	202.108	27.9911	71.2253	45.8832	130.248	151.238	123.222
AW549877	0.677271	-0.562194	0.208193	0.42827	0	2.77611	1.47306	0.000418131	0.00236421	0	5.17111	2.37047	3.43723e-08	1.81744e-07	1	1.2091	0.273935	0.568613	0.723786	0	3.36768	1.75176	0.000360471	0.00125728	0	1.55499	0.636901	0.120906	0.654056	0	1.03995	0.0565113	0.890617	1	0	24.5443	25.437	19.3018	51.2562	20.0701	56.0261	90.5069	106.007	12.919	8.65944	29.0587	66.3021	31.3494	43.3138
Uba6	0.469014	-1.0923	0.00923394	0.0931409	0	2.77549	1.47274	0.000157676	0.001037	0	3.14966	1.65519	2.41855e-05	7.71312e-05	1	1.01675	0.0239676	0.973342	0.986161	0	1.43334	0.519385	0.239412	0.338205	0	1.28024	0.35642	0.350745	0.799738	0	1.03063	0.0435238	0.911847	1	0	25.1002	22.6249	14.4088	42.1284	16.204	19.6543	42.178	40.8466	8.68441	8.74546	16.0076	41.9365	26.2513	24.9752
Zfand4	0.418737	-1.25588	0.0230407	0.14187	0	2.772	1.47093	0.0039035	0.0144109	0	10.6317	3.41031	3.22819e-10	2.31852e-09	1	1.40881	0.494472	0.399336	0.575146	0	4.75596	2.24974	0.000189292	0.00070167	1	0.823425	-0.280291	0.570555	0.88417	0	0.936081	-0.0952947	0.850597	1	0	1.83868	2.88883	3.24199	4.69893	2.08433	12.1616	4.47342	17.1262	0.717719	0.888883	1.30317	5.07768	1.29509	1.88141
Mob4	0.58586	-0.771371	0.0909938	0.279296	0	2.77153	1.47068	0.000525423	0.00285985	0	4.29975	2.10425	1.16051e-06	4.75343e-06	1	1.52772	0.611382	0.205106	0.369367	0	2.85591	1.51395	0.0021831	0.00625445	0	1.06275	0.0877969	0.832985	0.963381	0	0.882043	-0.18108	0.662876	1	0	9.62101	9.99585	10.2063	23.7107	11.0268	12.9523	28.5979	42.503	4.5934	4.04298	8.49977	22.2651	14.0404	11.4745
Psma4	0.913843	-0.129981	0.680547	0.824964	0	2.77084	1.47032	1.05211e-06	1.46794e-05	1	2.82603	1.49878	6.80531e-07	2.91191e-06	1	1.55506	0.636974	0.0615319	0.157936	0	2.51474	1.33041	0.000129522	0.000499433	1	1.62827	0.703342	0.0176917	0.406872	0	1.02695	0.038364	0.899566	1	0	21.8076	21.9602	27.2567	40.076	34.7613	32.5313	69.338	63.4107	15.5745	15.111	29.0976	53.0234	58.3408	54.8917
Kpna3	0.479919	-1.05914	0.0267449	0.151301	0	2.76592	1.46776	0.00098028	0.00471324	0	3.74024	1.90313	2.44709e-05	7.7913e-05	1	1.41516	0.50097	0.323235	0.501427	0	1.94192	0.957485	0.0600426	0.108806	0	0.937948	-0.0924195	0.832864	0.963381	0	0.924354	-0.113483	0.794642	1	0	25.3995	23.1617	17.0805	63.5436	22.4234	20.7086	59.1131	61.6918	9.25858	10.1218	15.4824	47.0325	29.1704	20.4681
Ascc3	0.679976	-0.556444	0.156227	0.369694	0	2.76574	1.46767	6.03826e-05	0.000473524	1	4.33159	2.1149	1.46222e-08	8.14135e-08	1	1.57789	0.657996	0.111821	0.243674	0	3.10561	1.63488	0.000130682	0.000502311	1	1.19186	0.253213	0.480087	0.855124	0	0.948401	-0.0764303	0.830956	1	0	69.9127	77.8961	74.1155	195.708	80.0114	126.021	301.477	261.268	40.8382	37.7345	72.0633	167.984	122.664	126.344
Samsn1	0.439724	-1.18533	0.000644624	0.0300725	0	2.76536	1.46747	5.27078e-06	5.857e-05	1	4.98808	2.31848	2.42958e-12	2.34458e-11	1	1.2112	0.276435	0.446848	0.621276	0	2.75183	1.46039	8.78015e-05	0.000349797	1	1.00394	0.00567269	0.985985	0.997206	0	0.797063	-0.327234	0.299285	1	0	65.3374	56.6261	52.0519	96.4361	73.0525	98.6857	165.357	239.298	26.7709	20.5016	33.1238	85.0785	72.0523	65.2911
Med21	0.54995	-0.862628	0.0537129	0.216277	0	2.7649	1.46723	0.000395696	0.00226432	0	2.21466	1.14708	0.00565661	0.0108193	0	1.26633	0.340659	0.469609	0.641973	0	1.22002	0.28691	0.543284	0.641118	0	1.2006	0.263755	0.513613	0.867144	0	0.998324	-0.00242059	0.990609	1	0	6.02917	7.61832	3.78232	13.4217	8.74075	5.61014	10.3847	9.09439	3.44505	2.55195	5.21267	12.6211	11.3886	7.15349
Pik3c2a	0.703504	-0.50737	0.261316	0.485726	0	2.76051	1.46493	0.000532906	0.00289337	0	4.64491	2.21565	3.09982e-07	1.40508e-06	1	1.41479	0.500593	0.298134	0.475379	0	3.07527	1.62071	0.00105834	0.00329321	0	1.37263	0.456942	0.271124	0.755551	0	1.06257	0.0875561	0.833048	1	0	30.7017	31.6237	28.8177	76.6682	26.7601	55.8002	98.8147	132.916	16.9382	11.8422	36.8583	79.8365	45.8216	55.9048
C430049B03Rik	1.08086	0.112178	0.767655	0.878009	0	2.7553	1.46221	7.18458e-05	0.000550767	1	2.77475	1.47236	7.57965e-05	0.000217666	1	4.19495	2.06866	1.21984e-06	2.22463e-05	1	4.35333	2.12212	8.07811e-07	4.85397e-06	1	0.709679	-0.494762	0.148656	0.679765	0	0.688795	-0.537853	0.123125	1	0	1.41108	2.09632	7.80479	7.31845	7.19431	8.43403	6.8699	7.81305	2.65556	1.26164	1.96448	6.04573	6.00265	3.7835
Nbeal1	0.60987	-0.713427	0.134635	0.343428	0	2.75136	1.46015	0.00105122	0.0049885	0	4.22335	2.07839	4.71687e-06	1.72274e-05	1	1.4035	0.489032	0.335559	0.511818	0	2.72545	1.4465	0.00524289	0.0134438	0	1.19554	0.257657	0.555306	0.877627	0	0.945048	-0.08154	0.852166	1	0	36.3888	35.9697	28.9077	93.4115	29.9875	57.7581	96.2585	141.791	18.6607	11.7275	35.7107	84.1287	44.8554	53.1343
Jak2	0.518385	-0.947904	0.0176337	0.127361	0	2.75069	1.4598	8.57155e-05	0.000635214	1	7.19224	2.84644	2.87554e-13	3.16338e-12	1	1.48404	0.569529	0.174966	0.332885	0	4.54517	2.18433	9.2622e-07	5.52294e-06	1	0.960826	-0.0576535	0.874376	0.971588	0	0.820288	-0.285798	0.432431	1	0	102.068	89.3747	94.558	225.927	105.629	222.033	531.219	552.007	46.7235	36.1288	65.9364	173.244	85.1471	151.05
AU019990	0.603059	-0.729629	0.263652	0.488241	0	2.75022	1.45954	0.011847	0.0348738	0	10.0059	3.32279	3.37974e-08	1.79051e-07	1	2.61888	1.38895	0.0339723	0.103374	0	9.93548	3.31259	2.05299e-06	1.15128e-05	1	0.63273	-0.660338	0.220283	0.729424	0	0.607242	-0.719655	0.178019	1	0	1.2828	1.22711	3.30203	3.80776	2.7567	13.63	3.6746	20.0327	1.14835	0.229389	0.953063	3.30597	0.986736	1.94343
Gls	0.86947	-0.201793	0.59219	0.764938	0	2.74868	1.45874	4.29885e-05	0.000354956	1	5.34993	2.41952	4.81189e-11	3.90528e-10	1	2.01936	1.0139	0.0127133	0.0493709	0	4.3634	2.12545	6.0784e-07	3.75567e-06	1	1.18348	0.243035	0.486825	0.85623	0	1.06604	0.0922648	0.792029	1	0	56.0157	65.8295	104.674	193.655	70.7664	143.943	329.116	324.679	41.2689	57.6913	59.8485	192.148	93.8427	150.864
Elovl6	0.704966	-0.504375	0.170925	0.387302	0	2.74723	1.45798	1.57412e-05	0.000149788	1	2.86339	1.51773	7.93227e-06	2.76844e-05	1	1.83854	0.87856	0.0217969	0.0740766	0	2.04677	1.03335	0.00736041	0.0180919	0	1.05328	0.0748895	0.820524	0.96112	0	0.986217	-0.0200232	0.952166	1	0	6.49953	7.87397	8.13499	19.0118	12.5396	13.3664	15.9765	14.9073	4.5934	5.10391	5.46553	19.4888	8.55172	13.7694
Wbp5	0.345574	-1.53293	0.00254525	0.0525272	0	2.74631	1.45749	0.00197017	0.00830422	0	4.19644	2.06917	1.62628e-05	5.35912e-05	1	1.04607	0.0649803	0.9242	0.959467	0	1.33438	0.416169	0.442403	0.549069	0	0.907138	-0.140607	0.762588	0.943375	0	1.08682	0.120109	0.797116	1	0	16.7192	8.97326	7.80479	23.9267	8.50542	8.8482	18.6126	23.9079	2.44025	2.75267	7.93571	14.7034	10.2785	11.5366
Jarid2	0.735807	-0.442601	0.0777107	0.258499	0	2.74448	1.45653	3.3409e-10	1.16974e-08	1	4.8615	2.2814	8.99443e-22	2.99558e-20	1	1.67391	0.743223	0.00437366	0.0215994	0	3.62036	1.85613	9.75819e-12	1.40817e-10	1	1.2064	0.270704	0.233308	0.735621	0	0.988056	-0.0173351	0.938958	1	0	127.938	145.899	225.078	271.053	191.49	476.335	531.219	479.815	100.696	98.3219	103.242	293.483	281.96	254.135
Txk	0.708189	-0.497794	0.285828	0.510777	0	2.739	1.45365	0.000786015	0.00394778	0	2.75014	1.4595	0.000800019	0.00185787	0	1.07171	0.0999087	0.863078	0.92525	0	1.38302	0.46782	0.350388	0.457523	0	1.80981	0.855842	0.0449146	0.507391	0	1.40819	0.493842	0.252347	1	0	6.84161	4.6528	4.0825	6.5623	7.79943	9.33768	9.34626	5.18786	3.51683	2.63797	5.95178	16.5664	4.74867	12.0534
Timm8a1	1.54834	0.630726	0.0589687	0.227117	0	2.73388	1.45095	3.59262e-07	5.84015e-06	1	3.52025	1.81568	3.20115e-10	2.30062e-09	1	2.72488	1.44619	1.59993e-05	0.000204178	1	4.15702	2.05555	2.29758e-09	2.23707e-08	1	1.55337	0.635405	0.0228979	0.443039	0	1.31101	0.390674	0.164962	1	0	3.76289	4.95958	11.1068	12.4495	12.2707	14.4583	21.8878	18.47	5.02404	9.4623	5.71838	19.1235	17.8229	18.7107
Hsf2	0.808559	-0.306575	0.449658	0.657132	0	2.73272	1.45034	0.000105882	0.000753524	1	1.92469	0.944628	0.0112643	0.0201656	0	1.54514	0.627736	0.139491	0.28441	0	1.28408	0.360731	0.395517	0.503488	0	1.4299	0.515914	0.156808	0.683606	0	1.21192	0.27729	0.462509	1	0	5.98641	7.18372	6.93425	17.3104	6.28661	5.57249	11.3433	8.6256	5.3829	4.27237	6.32134	12.8403	16.6717	14.2036
Sat1	1.19771	0.260278	0.386117	0.602822	0	2.73265	1.4503	5.44659e-08	1.15084e-06	1	4.91075	2.29594	5.3133e-17	9.78793e-16	1	2.64961	1.40578	5.04972e-06	7.51541e-05	1	5.57134	2.47802	1.97852e-14	4.23792e-13	1	1.23524	0.304791	0.243802	0.740192	0	1.05569	0.0781866	0.764773	1	0	73.419	60.5375	159.818	183.501	188.968	313.226	357.315	448.656	85.3368	48.9459	106.315	227.217	205.92	224.363
Memo1	0.89732	-0.156305	0.646966	0.801228	0	2.73071	1.44927	8.19963e-06	8.55783e-05	1	3.05953	1.61331	8.32122e-07	3.50834e-06	1	1.92775	0.946916	0.0108928	0.0439545	0	2.6859	1.42541	0.000163297	0.000614912	1	1.27102	0.345987	0.27819	0.762989	0	1.02212	0.0315604	0.925963	1	0	9.27893	12.7313	14.8291	30.6511	18.2547	21.3863	37.8643	29.7521	6.60302	9.14689	13.693	31.3428	26.5802	23.1145
Snhg1	0.819518	-0.287153	0.432985	0.643352	0	2.73069	1.44927	1.99146e-05	0.00018266	1	2.6099	1.38399	4.79041e-05	0.000143607	1	1.57842	0.658477	0.0876569	0.204827	0	2.37941	1.25061	0.00142258	0.00429053	0	1.41771	0.503562	0.131082	0.657002	0	0.898883	-0.153795	0.646929	1	0	7.01265	12.4501	12.2175	19.0388	14.9601	12.9146	24.2044	32.5648	6.31593	6.99637	10.542	23.1601	22.6333	19.7445
Foxn2	0.910568	-0.135161	0.653708	0.805829	0	2.72519	1.44636	3.48946e-07	5.70642e-06	1	4.98142	2.31656	2.0438e-15	3.05007e-14	1	1.97845	0.984368	0.00228717	0.0129055	0	4.4819	2.16411	1.78639e-10	2.09608e-09	1	1.25424	0.326819	0.24037	0.7379	0	1.01205	0.0172773	0.950502	1	0	58.282	76.5411	107.736	187.282	105.192	224.782	280.228	401.622	53.829	57.6627	72.5884	201.536	134.217	166.246
Mgll	1.2576	0.330676	0.546373	0.732791	0	2.72493	1.44622	0.00227138	0.00933504	0	10.1235	3.33964	3.74759e-11	3.08505e-10	1	9.21594	3.20413	6.9948e-08	1.80641e-06	1	13.8014	3.78674	6.32677e-10	6.74938e-09	1	0.371781	-1.42748	0.00224935	0.188988	0	0.922332	-0.116643	0.799511	1	0	1.11176	5.93104	50.8512	18.7147	28.9117	47.1402	58.0746	42.3467	4.5934	5.96412	2.89809	13.096	7.19495	16.3124
Gla	1.01047	0.015027	0.989207	0.996814	0	2.72288	1.44513	1.01591e-05	0.000103331	1	18.4255	4.20363	7.73612e-31	8.7123e-29	1	4.29253	2.10183	7.89213e-08	2.00964e-06	1	19.6623	4.29736	8.68103e-23	6.40754e-21	1	0.640926	-0.64177	0.0453207	0.507777	0	0.946861	-0.0787751	0.805091	1	0	9.53549	8.99882	37.2529	45.126	36.9465	186.038	139.155	221.359	8.182	6.27953	13.4985	32.3656	13.0126	31.095
Pmvk	1.86527	0.899388	0.0151185	0.117631	0	2.7218	1.44456	7.99405e-06	8.36465e-05	1	2.61226	1.3853	1.83198e-05	5.98728e-05	1	4.94394	2.30566	3.66361e-09	1.35207e-07	1	5.0968	2.34959	2.1057e-09	2.06673e-08	1	1.02687	0.0382588	0.904505	0.98044	0	0.955973	-0.0649586	0.838675	1	0	12.657	15.39	75.046	42.1554	91.0382	99.8529	58.7137	56.0039	22.1058	36.4442	19.9365	73.9186	61.7533	78.1302
Suco	0.600962	-0.734654	0.10203	0.296984	0	2.72172	1.44452	0.000560921	0.0030081	0	9.58866	3.26133	2.9142e-13	3.20268e-12	1	1.62502	0.700457	0.141173	0.286862	0	6.28055	2.65089	2.46729e-07	1.63746e-06	1	1.00651	0.00936624	0.982006	0.996322	0	0.917496	-0.124227	0.761805	1	0	30.3596	31.0102	37.7932	84.4458	27.3316	95.3723	201.624	281.238	15.2874	15.7705	24.1767	78.9232	31.8839	39.7577
Diap2	0.389056	-1.36195	0.000304727	0.0219815	0	2.71811	1.44261	3.7294e-05	0.000312663	1	2.59204	1.37409	8.41747e-05	0.000239772	1	1.18956	0.250423	0.528299	0.691651	0	1.16254	0.217279	0.58534	0.679275	0	0.888971	-0.169792	0.620575	0.897076	0	0.86746	-0.205132	0.54972	1	0	90.0099	87.8152	70.033	175.049	72.1784	53.2022	128.451	128.54	31.5797	29.1324	42.9851	94.1562	105.129	82.7821
Dram1	1.01508	0.0215962	0.957859	0.98169	0	2.71808	1.44259	1.50528e-06	2.00044e-05	1	2.25239	1.17146	8.60242e-05	0.000244721	1	2.33943	1.22616	0.000359006	0.00290717	0	2.15734	1.10925	0.00119529	0.00368123	0	1.17937	0.238014	0.417296	0.828943	0	1.0598	0.0837917	0.776013	1	0	40.7076	50.056	92.1866	114.314	112.117	100.38	95.6993	97.7256	59.2119	36.3868	42.849	68.5852	159.81	147.391
Psmd1	0.718148	-0.477647	0.113834	0.314417	0	2.71757	1.44231	2.58483e-07	4.4258e-06	1	2.65719	1.4099	4.72273e-07	2.07861e-06	1	1.55952	0.641098	0.0419325	0.119538	0	1.82019	0.864093	0.00642711	0.0160223	0	1.25141	0.323557	0.238779	0.737884	0	1.04838	0.0681602	0.805372	1	0	64.7815	88.6844	97.3197	169.783	91.9795	99.514	175.103	144.729	40.6229	61.0462	63.4662	143.563	154.054	151.795
Exoc5	0.683454	-0.549083	0.218373	0.438836	0	2.71731	1.44218	0.000536904	0.0029077	0	4.20807	2.07316	1.04557e-06	4.32318e-06	1	1.58205	0.661793	0.162318	0.316652	0	3.21566	1.68512	0.000563949	0.00188512	0	1.17387	0.231268	0.571205	0.88417	0	0.894375	-0.161049	0.693137	1	0	30.1031	30.2432	37.1328	79.8278	26.2222	40.0993	118.626	132.447	16.1487	23.7704	21.8621	83.0694	43.1903	41.8459
Rasgef1b	0.707239	-0.49973	0.14818	0.360035	0	2.71266	1.43971	6.93997e-06	7.41077e-05	1	5.84044	2.54608	1.63433e-14	2.16405e-13	1	2.11547	1.08098	0.00313079	0.0166023	0	3.5622	1.83277	1.1475e-06	6.71413e-06	1	0.906864	-0.141042	0.653144	0.909025	0	1.15955	0.213562	0.497451	1	0	27.4947	24.0054	30.4687	67.1893	65.7237	81.8553	128.851	64.692	15.6463	15.6845	23.1653	39.3246	55.36	53.4858
Pdgfb	1.6548	0.726661	0.0923165	0.28171	0	2.71224	1.43949	0.000136465	0.000925085	1	1.48129	0.566857	0.12906	0.176673	0	6.0093	2.5872	2.18187e-08	6.33903e-07	1	1.62858	0.703612	0.103172	0.170777	0	0.746853	-0.421104	0.254009	0.748326	0	1.50508	0.589836	0.114167	1	0	9.70653	10.456	53.763	42.9655	85.155	25.2644	14.299	9.68818	17.1535	21.1898	11.7674	44.1649	49.7891	41.8666
Cmpk1	0.588327	-0.765309	0.114536	0.315322	0	2.71007	1.43833	0.00148479	0.00658008	0	4.23583	2.08264	6.38698e-06	2.27788e-05	1	1.40513	0.490708	0.342202	0.517716	0	2.77819	1.47415	0.00515928	0.0132498	0	1.13467	0.182269	0.681307	0.915153	0	0.897003	-0.156816	0.723547	1	0	27.4947	26.6641	29.6582	64.7318	19.7339	27.4106	98.6549	99.7257	11.9859	19.154	16.5716	68.6035	35.4608	25.4507
Slc25a33	1.54196	0.624766	0.227944	0.448805	0	2.70592	1.43612	0.00062817	0.00329517	0	5.75495	2.5248	6.52437e-09	3.82978e-08	1	4.5663	2.19103	1.85092e-05	0.000232529	1	7.16235	2.84043	7.69497e-08	5.60399e-07	1	0.913534	-0.13047	0.750056	0.938802	0	1.23852	0.308618	0.45088	1	0	1.24004	1.94293	10.2663	4.07781	7.69858	14.5713	9.02673	10.907	1.22012	4.07166	2.00338	5.66216	4.76923	9.6965
Rgcc	2.2561	1.17383	0.0154802	0.119177	0	2.70502	1.43564	0.00045803	0.00255386	0	5.59878	2.48511	4.35929e-09	2.64708e-08	1	11.9708	3.58144	1.34723e-11	9.55659e-10	1	9.72674	3.28196	3.62624e-10	4.00132e-09	1	0.509725	-0.972208	0.0154183	0.403904	0	1.29819	0.376502	0.346925	1	0	1.15452	2.68431	23.8046	15.9872	30.2228	21.6875	19.2517	15.9699	2.87088	7.79923	2.43128	8.38365	13.3004	13.9969
Sirpb1a	1.22843	0.296815	0.52921	0.71913	0	2.69873	1.43228	0.000619589	0.0032603	0	5.51145	2.46243	9.85309e-09	5.64008e-08	1	2.51964	1.33322	0.00543108	0.0257393	0	5.51027	2.46212	9.55545e-07	5.67611e-06	1	1.31557	0.395687	0.325327	0.787823	0	1.22847	0.296867	0.460849	1	0	1.58212	3.96255	6.48398	8.74974	5.95043	13.1029	14.938	18.3138	4.66518	1.77777	3.98731	14.3015	5.22148	8.35264
Map3k8	0.783433	-0.352118	0.2838	0.508651	0	2.69852	1.43217	2.58835e-06	3.17341e-05	1	6.23031	2.6393	7.8628e-17	1.40809e-15	1	1.64066	0.714279	0.0381564	0.111777	0	5.34616	2.4185	5.21243e-11	6.73853e-10	1	1.28854	0.365741	0.220765	0.729709	0	0.912987	-0.131334	0.659748	1	0	30.7445	27.0987	36.3223	62.0043	43.9727	143.943	132.525	187.201	21.388	13.9641	32.5014	71.3432	54.2705	57.7655
Cct8	0.768144	-0.380551	0.233009	0.455149	0	2.6979	1.43184	1.39652e-06	1.87589e-05	1	2.99748	1.58375	1.07039e-07	5.25527e-07	1	1.22426	0.291905	0.382259	0.558038	0	2.04366	1.03116	0.00229928	0.00653927	0	1.69276	0.759375	0.00947484	0.333075	0	1.12665	0.17204	0.555397	1	0	114.725	128.182	112.149	194.52	139.415	155.465	335.107	254.362	59.3554	101.189	119.055	232.441	283.296	239.415
Tbx21	1.19341	0.255088	0.618321	0.781594	0	2.69611	1.43088	0.000693575	0.00356883	0	3.23175	1.69232	7.14176e-05	0.000206284	1	2.9707	1.5708	0.00149066	0.00911759	0	2.92948	1.55064	0.00180417	0.00530376	0	1.08295	0.114965	0.782698	0.948862	0	1.31635	0.396546	0.345663	1	0	2.09524	3.96255	9.48582	8.10161	9.61482	13.4417	9.98532	3.46899	2.58379	4.07166	4.16236	10.886	7.09217	11.4745
Zdhhc21	0.771002	-0.375193	0.274314	0.499456	0	2.69036	1.4278	7.06535e-06	7.52261e-05	1	3.52842	1.81902	1.52101e-08	8.44285e-08	1	1.57079	0.651492	0.0695137	0.173253	0	2.4836	1.31243	0.000336236	0.00117726	0	1.3205	0.401081	0.198027	0.71604	0	1.09535	0.131386	0.67499	1	0	22.107	29.0417	28.8477	63.0035	28.71	36.8612	77.5659	76.3804	17.3688	20.1862	21.5509	57.7906	48.6584	52.8035
Smpdl3b	1.49238	0.577613	0.302747	0.52797	0	2.6903	1.42777	0.00349575	0.0131545	0	0.602617	-0.730686	0.130766	0.178695	0	2.40107	1.26368	0.0257861	0.0840857	0	0.67531	-0.566379	0.277161	0.380031	0	1.67213	0.741685	0.123797	0.656084	0	1.33173	0.413297	0.39106	1	0	21.9359	24.1332	49.0801	33.8917	83.0035	27.2223	7.98825	11.3445	33.1586	38.3366	31.6456	33.9182	164.662	78.9365
AW011738	1.03672	0.0520255	0.927432	0.965342	0	2.69027	1.42775	1.21033e-05	0.000120197	1	8.26354	3.04676	4.80626e-19	1.13399e-17	1	3.30487	1.72459	6.78525e-06	9.77864e-05	1	8.18752	3.03343	5.85922e-14	1.17227e-12	1	0.843747	-0.245118	0.435495	0.833599	0	1.04616	0.0651085	0.841159	1	0	2.39456	2.99109	10.2963	6.77835	9.78291	23.8337	27.3997	15.4698	2.51202	2.52328	3.30655	8.201	5.05702	9.38638
Adam23	0.617229	-0.696123	0.157022	0.370958	0	2.68987	1.42753	0.00166741	0.00727136	0	2.6492	1.40556	0.00203364	0.00430033	0	1.91314	0.935943	0.0696168	0.173343	0	1.82977	0.87166	0.092308	0.156143	0	0.867691	-0.204747	0.645532	0.906329	0	0.893647	-0.162222	0.715771	1	0	1.75316	10.7884	7.74475	16.5273	11.9681	10.9191	14.6185	9.2194	3.30151	2.75267	5.56278	9.51608	10.7102	11.2264
Strap	1.0365	0.0517232	0.878408	0.938182	0	2.68949	1.42733	1.33747e-07	2.46382e-06	1	2.74219	1.45533	7.93207e-08	3.98207e-07	1	1.72016	0.782544	0.010669	0.0431979	0	2.47267	1.30607	2.82517e-05	0.000126174	1	1.62056	0.696495	0.00900619	0.321646	0	1.14947	0.200964	0.451472	1	0	26.9388	36.2509	41.7256	66.9463	54.4952	52.7504	95.1401	86.8498	24.6178	34.8385	38.6282	86.0466	93.5549	84.8495
Sema4a	1.1874	0.247808	0.477662	0.680221	0	2.68948	1.42733	3.93069e-06	4.5777e-05	1	4.6666	2.22237	2.37457e-12	2.29555e-11	1	4.709	2.23542	1.72625e-09	6.96783e-08	1	5.31576	2.41027	1.22775e-10	1.48198e-09	1	0.678165	-0.560292	0.0652259	0.556665	0	1.04239	0.0598955	0.84324	1	0	53.2363	96.9419	449.466	222.146	389.77	542.677	312.74	342.587	94.3801	106.15	67.1618	270.688	186.966	262.116
Tmem40	1.78587	0.836623	0.300135	0.525428	0	2.68929	1.42723	0.0561185	0.118324	0	16.0999	4.00898	1.13084e-07	5.52471e-07	1	6.25359	2.64469	0.00169905	0.0100974	0	24.9582	4.64144	5.05452e-07	3.17879e-06	1	0.76673	-0.383209	0.57071	0.88417	0	1.14901	0.200392	0.753232	1	0	0	0.409037	2.64162	0.324064	1.27749	8.47168	2.47636	5.96917	0.717719	0.31541	0.252854	1.89956	0.555039	0.785644
Eif5	0.656443	-0.607258	0.0902496	0.278106	0	2.68646	1.4257	1.87043e-05	0.000173372	1	3.89876	1.96302	6.65811e-09	3.89573e-08	1	1.56941	0.650225	0.0838984	0.198484	0	2.61172	1.385	0.000322733	0.0011358	0	1.12366	0.168211	0.606674	0.891605	0	0.979935	-0.0292418	0.92872	1	0	104.164	133.525	138.595	284.366	136.625	164.84	343.735	422.748	62.7287	73.5192	97.6793	248.952	193.298	186.57
Irf7	2.09544	1.06725	0.00636168	0.0783483	0	2.68632	1.42563	2.95971e-05	0.000256195	1	4.30069	2.10457	1.54674e-09	9.93334e-09	1	4.04227	2.01517	7.0914e-07	1.39328e-05	1	7.95981	2.99273	2.33582e-12	3.67673e-11	1	1.39253	0.477706	0.154334	0.681538	0	1.13215	0.179065	0.592859	1	0	53.1935	30.959	200.883	123.874	185.203	436.536	359.232	208.483	91.8681	78.2503	94.2366	148.659	306.258	255.21
Emp1	1.38924	0.474291	0.109094	0.306584	0	2.68438	1.42459	6.17099e-08	1.27192e-06	1	4.4155	2.14258	1.62145e-15	2.44989e-14	1	4.69242	2.23033	1.59361e-12	1.36005e-10	1	5.40193	2.43347	2.30744e-14	4.92314e-13	1	0.79473	-0.331463	0.1988	0.71604	0	1.13554	0.183377	0.478055	1	0	49.3879	49.2379	173.807	276.211	244.203	223.238	381.439	194.951	69.9059	66.2361	69.3986	205.536	151.279	194.902
Dst	0.753218	-0.40886	0.255378	0.478594	0	2.68244	1.42354	1.66191e-05	0.000156912	1	4.63888	2.21378	6.40385e-11	5.1212e-10	1	4.45523	2.1555	4.50556e-08	1.2274e-06	1	2.88703	1.52959	6.95884e-05	0.000284181	1	0.453466	-1.14093	0.000452271	0.114898	0	1.21024	0.275296	0.39382	1	0	12.3577	10.8139	44.2471	67.3244	43.1995	28.0883	32.5921	39.5965	8.82795	5.70605	11.5924	28.6761	12.5809	28.9241
Nab1	0.958604	-0.0609939	0.815086	0.903447	0	2.67603	1.42009	1.24715e-08	3.06843e-07	1	4.42226	2.14478	3.94228e-17	7.38688e-16	1	2.3744	1.24756	1.30165e-05	0.000170237	1	4.42011	2.14408	5.80253e-13	9.98217e-12	1	1.08036	0.111516	0.648036	0.907628	0	0.959063	-0.0603021	0.805223	1	0	43.9146	49.2123	102.033	137.7	92.0132	163.711	199.946	253.924	42.8479	40.6879	50.3373	127.508	106.136	124.793
Rab11a	0.795815	-0.329495	0.302476	0.52774	0	2.67333	1.41864	1.802e-06	2.34067e-05	1	2.44041	1.28712	1.41508e-05	4.70716e-05	1	1.54117	0.624022	0.0628861	0.160506	0	1.72497	0.786574	0.0195448	0.0421702	0	1.38042	0.465104	0.111246	0.639268	0	1.12588	0.171048	0.559572	1	0	41.9904	40.6737	47.5192	87.0383	56.5123	47.2532	80.7612	85.9435	24.7613	29.9066	43.7826	89.864	95.3434	78.5851
Hivep3	0.544207	-0.877772	0.0481975	0.203805	0	2.67267	1.41828	0.000607401	0.00321164	0	1.54082	0.623694	0.126538	0.1737	0	2.03362	1.02405	0.0304574	0.0955533	0	0.778697	-0.360866	0.412134	0.520059	0	0.715211	-0.483559	0.233885	0.735621	0	1.07683	0.106794	0.793217	1	0	74.2315	91.1642	137.184	123.117	244.304	85.8841	60.1515	47.1596	53.2548	41.9495	39.8925	40.6945	185.918	134.283
Jade3	0.867273	-0.205443	0.600978	0.770105	0	2.67115	1.41746	0.000106895	0.000759247	1	4.1152	2.04096	4.51727e-08	2.3376e-07	1	2.01305	1.00938	0.016463	0.0599472	0	3.26678	1.70787	7.6206e-05	0.000308324	1	1.15065	0.202448	0.571475	0.88417	0	1.09243	0.127538	0.725296	1	0	3.97669	4.60167	4.92302	13.0436	7.96753	9.41298	15.4972	17.2512	2.94265	2.89604	5.21267	12.3106	7.97612	9.57245
Slfn1	0.959678	-0.0593783	0.836433	0.915328	0	2.66638	1.41488	5.24193e-07	8.1571e-06	1	5.56789	2.47713	2.05832e-17	4.01519e-16	1	1.7918	0.841409	0.00849267	0.0364677	0	5.47251	2.4522	7.60437e-13	1.27997e-11	1	1.42808	0.514081	0.0635783	0.554611	0	0.976396	-0.0344618	0.90083	1	0	63.5842	43.4347	74.6858	108.616	104.183	276.892	285.82	315.335	51.604	35.4693	66.8506	177.81	119.333	113.401
Clec4d	1.17373	0.231099	0.47938	0.68198	0	2.66624	1.41481	1.05218e-06	1.46794e-05	1	6.33376	2.66306	1.20566e-18	2.69339e-17	1	2.84236	1.50709	7.4357e-06	0.000105628	1	7.42161	2.89173	9.08984e-16	2.41599e-14	1	1.101	0.138809	0.625186	0.899096	0	1.00168	0.0024201	0.993176	1	0	62.729	86.2558	184.523	233.218	217.678	508	460.283	690.736	103.136	50.2649	109.077	235.564	196.813	267.222
Dusp18	0.643157	-0.636758	0.115583	0.317163	0	2.65952	1.41117	0.000144425	0.000967317	1	5.21393	2.38237	4.82419e-10	3.38685e-09	1	4.24802	2.08679	2.02079e-06	3.42781e-05	1	3.07236	1.61935	0.000174471	0.000651152	1	0.402585	-1.31264	0.000319574	0.10308	0	1.09143	0.126223	0.731266	1	0	5.21673	7.54163	26.3262	26.8433	28.3738	23.2312	24.4441	11.4383	3.15797	6.13616	2.97589	9.22384	8.6545	14.9479
Snrpe	1.0655	0.0915302	0.864056	0.930593	0	2.65772	1.41019	0.000140778	0.000948126	1	3.20214	1.67904	7.18274e-06	2.5311e-05	1	1.78542	0.836262	0.0500559	0.136226	0	2.80255	1.48674	0.000648833	0.00214458	0	1.586	0.66539	0.069355	0.564738	0	1.21735	0.283741	0.441188	1	0	6.62781	7.66945	12.6378	14.8259	10.8587	10.9567	24.8435	24.4705	3.37328	8.43005	10.7949	25.6076	18.2752	16.912
Atf3	1.34072	0.423006	0.159921	0.374901	0	2.65739	1.41001	1.45672e-07	2.66106e-06	1	11.8461	3.56634	7.75428e-35	1.4861e-32	1	4.71365	2.23684	3.19377e-12	2.54662e-10	1	14.8898	3.89625	7.65273e-29	1.41692e-26	1	0.755834	-0.403858	0.123524	0.656084	0	1.06663	0.0930562	0.722152	1	0	21.209	27.3033	95.2785	92.0883	156.022	413.87	367.46	303.365	39.9052	29.9353	28.0278	67.9825	92.0337	99.508
Nkain1	1.30952	0.389043	0.610523	0.775958	0	2.65701	1.4098	0.00701098	0.0230617	0	0.92604	-0.110854	0.932177	0.947529	0	9.56476	3.25773	1.26694e-06	2.29901e-05	1	1.10061	0.138303	0.933074	0.954749	0	0.363433	-1.46024	0.00455081	0.242502	0	1.10149	0.139452	0.794224	1	0	0.34208	0.79251	5.34328	5.99519	5.44616	1.12956	0.159765	0.531287	0.143544	1.46236	0.564058	1.84477	1.27453	2.97718
Cd80	0.586983	-0.76861	0.0126581	0.106828	0	2.65162	1.40687	7.11898e-07	1.05663e-05	1	4.0059	2.00213	3.8466e-12	3.61621e-11	1	1.51524	0.599543	0.0604763	0.156201	0	2.56442	1.35864	3.11672e-05	0.000137414	1	1.02716	0.0386548	0.890129	0.975849	0	0.916925	-0.125124	0.649989	1	0	21.5938	18.5601	22.3637	33.3246	35.5345	41.4171	64.2256	48.9409	11.34	8.17199	15.7353	27.5619	32.6856	33.4519
Hsd17b12	1.01375	0.0196982	0.959105	0.982121	0	2.65133	1.40671	3.29875e-08	7.43001e-07	1	2.6044	1.38095	5.8772e-08	2.99034e-07	1	2.01581	1.01136	0.000491344	0.00373258	0	2.53872	1.3441	4.77288e-06	2.46753e-05	1	1.33333	0.415036	0.0971527	0.61516	0	1.03997	0.0565382	0.823349	1	0	37.7144	46.4258	61.958	99.7308	92.8536	96.163	127.892	96.7255	32.5127	44.3294	50.9014	113.353	125.028	101.017
Tmem168	0.777593	-0.362912	0.290468	0.515556	0	2.64946	1.4057	1.0546e-05	0.00010677	1	3.29952	1.72226	8.83435e-08	4.39665e-07	1	1.28277	0.359258	0.318656	0.497215	0	2.32738	1.21871	0.000889941	0.00282855	0	1.60605	0.683515	0.0297098	0.471512	0	1.10238	0.140628	0.654297	1	0	37.3295	45.8633	39.5042	81.4212	39.1653	70.0326	107.202	113.352	26.6992	24.0859	46.1166	104.239	75.8965	77.0345
Capza2	0.638482	-0.647281	0.0703205	0.247538	0	2.64891	1.4054	2.30863e-05	0.000206801	1	4.99548	2.32062	1.11828e-11	9.96418e-11	1	1.35087	0.433885	0.246395	0.417694	0	3.34915	1.7438	7.7029e-06	3.85463e-05	1	1.25199	0.324221	0.31992	0.785546	0	0.952337	-0.0704557	0.82863	1	0	107.456	111.207	117.912	214.207	110.94	187.695	435.44	475.502	65.6713	60.9888	82.7026	254.048	164.189	136.495
Snx10	0.859862	-0.217823	0.509011	0.70412	0	2.64597	1.4038	4.95751e-06	5.56586e-05	1	4.57844	2.19486	3.08513e-12	2.94084e-11	1	2.01025	1.00737	0.00405144	0.0203205	0	3.71731	1.89426	1.8009e-07	1.22193e-06	1	1.13176	0.178574	0.553266	0.877087	0	1.05904	0.0827588	0.78353	1	0	32.8397	29.6041	46.7087	86.0931	55.4365	90.7411	105.525	151.792	27.2733	17.0895	36.1192	69.3523	70.9011	72.8168
Usp14	0.640521	-0.642683	0.103983	0.300064	0	2.64431	1.40289	0.000131691	0.000898001	1	2.84736	1.50963	4.13624e-05	0.000125722	1	1.26443	0.338482	0.416989	0.592506	0	1.71169	0.775422	0.0628911	0.113003	0	1.3395	0.421694	0.242037	0.738487	0	1.06549	0.0915182	0.801673	1	0	25.6988	30.4733	20.1424	60.0059	26.3903	26.5823	61.1101	56.6915	14.4979	14.9103	24.449	53.3887	49.419	39.9438
Syncrip	0.510856	-0.969011	0.024461	0.144876	0	2.63642	1.39858	0.000481139	0.00265453	0	3.93286	1.97558	1.24692e-06	5.07879e-06	1	1.23612	0.305813	0.503649	0.672435	0	2.38273	1.25262	0.0067193	0.0166936	0	1.08955	0.123739	0.752976	0.939448	0	0.843204	-0.246046	0.53153	1	0	83.4676	100.265	76.2168	199.03	65.4211	90.0258	282.704	284.114	37.2496	46.48	56.9698	154.595	114.873	101.741
Ube2f	0.690408	-0.534479	0.0620727	0.232677	0	2.63538	1.39801	1.09612e-07	2.07521e-06	1	3.35565	1.74659	4.98229e-11	4.03459e-10	1	1.93364	0.951318	0.00141905	0.00878783	0	2.66636	1.41487	3.09541e-06	1.66708e-05	1	0.940942	-0.0878222	0.73313	0.932178	0	0.868885	-0.202763	0.431915	1	0	31.7707	34.0268	44.9376	76.1551	69.7915	90.2893	72.1339	100.632	24.9766	19.7561	23.4959	58.2472	67.1597	54.2094
Rab6a	0.802145	-0.318065	0.316692	0.540994	0	2.63193	1.39612	2.14617e-06	2.71666e-05	1	2.62412	1.39183	2.34258e-06	9.10043e-06	1	1.6852	0.752923	0.0238523	0.0791023	0	2.13171	1.09201	0.00118775	0.00366008	0	1.25277	0.325117	0.260907	0.749775	0	0.987429	-0.0182508	0.950251	1	0	38.3558	48.3431	58.4759	97.9484	62.7989	64.1589	89.1489	123.977	28.637	39.2542	36.3331	104.805	94.7472	75.1117
Sdcbp	1.37694	0.461462	0.104762	0.300926	0	2.62675	1.39328	3.85075e-08	8.5153e-07	1	5.13347	2.35994	1.73695e-19	4.37199e-18	1	2.63795	1.39942	1.77322e-06	3.04951e-05	1	6.02321	2.59053	6.42867e-17	2.01801e-15	1	1.37109	0.455321	0.0676825	0.561887	0	1.17353	0.230859	0.3535	1	0	143.203	148.02	342.12	438.513	371.751	652.659	916.093	1062.54	193.928	155.21	252.289	614.417	462.553	503.06
Rps6ka3	0.499544	-1.00132	0.0122054	0.104903	0	2.62149	1.39039	0.000179706	0.00115681	0	2.25831	1.17524	0.00146624	0.00320922	0	0.884112	-0.177699	0.648381	0.784723	0	1.14831	0.199515	0.639826	0.726751	0	1.4812	0.566765	0.120937	0.654056	0	0.982422	-0.0255853	0.943869	1	0	139.398	136.286	74.4457	203.512	87.6092	81.4035	203.301	190.263	57.8482	50.2649	98.3406	172.714	213.279	155.537
Emb	0.544899	-0.875939	0.0452086	0.196913	0	2.61899	1.38901	0.000638405	0.00333681	0	5.60447	2.48658	3.61434e-09	2.2169e-08	1	1.04318	0.060984	0.908741	0.952786	0	3.55621	1.83034	0.000140283	0.000535312	1	1.368	0.452065	0.258691	0.749127	0	0.85874	-0.219707	0.582287	1	0	41.7338	48.5221	40.3448	62.3284	38.5601	101.133	150.259	230.11	17.8712	20.8744	34.8938	118.01	34.7619	40.44
Mlkl	0.80477	-0.313352	0.468968	0.673017	0	2.61749	1.38819	0.00060604	0.0032089	0	1.40807	0.49372	0.217987	0.280978	0	1.26141	0.335035	0.469758	0.642016	0	0.909995	-0.136069	0.750492	0.817548	0	1.66991	0.739766	0.063664	0.554611	0	1.24525	0.316433	0.434432	1	0	17.8737	17.4608	13.9586	29.8949	22.9949	11.4462	22.8464	14.0947	14.3544	10.6379	17.6414	21.1509	58.8753	31.6325
Zdhhc13	0.877569	-0.188416	0.570233	0.751052	0	2.61589	1.3873	9.04371e-06	9.37669e-05	1	2.84218	1.507	1.58798e-06	6.33567e-06	1	1.54598	0.628523	0.0768115	0.186298	0	2.15703	1.10905	0.00207936	0.00599654	0	1.48485	0.57032	0.0640604	0.554611	0	1.15629	0.209502	0.497722	1	0	13.4267	14.8532	14.649	29.3008	21.6502	23.4572	31.953	36.1588	9.18681	9.06087	18.7695	37.3337	30.0543	30.0405
Mospd2	0.784791	-0.349619	0.404848	0.620939	0	2.6138	1.38615	0.000405657	0.00230802	0	3.49541	1.80546	5.29623e-06	1.9107e-05	1	1.49258	0.577806	0.194963	0.357008	0	2.57473	1.36442	0.00266786	0.00745171	0	1.37429	0.458683	0.23338	0.735621	0	1.06541	0.0914024	0.812852	1	0	22.5346	16.745	20.5626	46.2602	21.045	30.2345	52.1633	69.2236	15.6463	8.20066	22.3289	54.8682	27.5875	38.3312
Agpat4	1.44698	0.533043	0.122636	0.326691	0	2.61336	1.38591	5.68972e-06	6.25927e-05	1	2.77201	1.47093	1.56378e-06	6.24367e-06	1	4.21393	2.07516	1.19109e-08	3.86096e-07	1	3.48881	1.80273	5.39197e-07	3.37208e-06	1	0.897361	-0.15624	0.601566	0.891173	0	1.14966	0.201212	0.502719	1	0	21.8931	26.1273	120.374	62.9495	120.421	106.178	82.9181	62.3794	36.6755	39.799	27.8722	69.3523	89.1557	114.042
Bcap29	0.65978	-0.599942	0.248854	0.472532	0	2.6102	1.38416	0.00427338	0.015504	0	3.15498	1.65763	0.000708175	0.00166511	0	1.45215	0.538192	0.336757	0.512767	0	2.40908	1.26848	0.0247354	0.0514489	0	1.18578	0.245838	0.605544	0.891605	0	0.864048	-0.210816	0.659407	1	0	5.04569	5.87991	6.33389	14.2318	3.22735	6.25022	15.8167	17.5012	2.08139	3.92829	4.68752	13.2421	8.9423	6.05773
Abracl	0.543308	-0.880158	0.010465	0.0977088	0	2.60897	1.38348	1.22363e-05	0.000121297	1	5.14313	2.36265	4.32383e-13	4.63984e-12	1	1.61439	0.690986	0.0527423	0.141046	0	3.0321	1.60032	1.34947e-05	6.45428e-05	1	0.877968	-0.187759	0.543826	0.874411	0	0.921569	-0.117835	0.702002	1	0	16.035	15.6968	18.6414	35.485	22.6923	30.611	55.1988	58.5979	8.11023	7.51249	10.1725	30.4843	17.9668	19.0002
Ssr3	0.691354	-0.532503	0.125216	0.329976	0	2.60869	1.38333	1.77491e-05	0.000165577	1	2.87526	1.52369	2.49217e-06	9.61316e-06	1	1.3658	0.449748	0.215673	0.381403	0	1.8947	0.921973	0.0119323	0.0276103	0	1.32049	0.401071	0.205591	0.71937	0	1.04915	0.069216	0.82722	1	0	136.319	160.828	120.614	333.111	155.047	209.797	314.817	320.022	98.4711	74.1213	135.51	278.743	291.396	233.791
Dnaja2	0.571087	-0.808218	0.033621	0.167936	0	2.60766	1.38276	8.94613e-05	0.00065501	1	3.79001	1.9222	8.27668e-08	4.14175e-07	1	1.14736	0.198321	0.624581	0.766017	0	2.0194	1.01393	0.0119714	0.027689	0	1.29792	0.376196	0.278279	0.762989	0	1.07181	0.100052	0.773784	1	0	47.934	52.0245	35.812	97.7054	38.4929	62.5022	119.105	121.29	20.5268	26.4944	38.4337	85.8822	72.9979	64.4228
Psmd10	1.1008	0.13855	0.672518	0.818926	0	2.6023	1.37979	4.83023e-07	7.59214e-06	1	2.54585	1.34815	9.19352e-07	3.85084e-06	1	2.10412	1.07322	0.000674326	0.00480517	0	2.65439	1.40838	1.09329e-05	5.30335e-05	1	1.36139	0.445075	0.0984905	0.61892	0	1.05575	0.0782693	0.772264	1	0	12.3149	10.9929	20.6527	26.9784	25.8861	30.1215	27.7192	34.8149	10.8376	9.26158	18.1666	30.9227	33.5696	35.6021
Samd9l	0.419268	-1.25406	0.0187218	0.130938	0	2.59983	1.37842	0.00552301	0.0190146	0	7.53193	2.91302	2.67452e-08	1.43782e-07	1	1.00272	0.00391719	0.985743	0.992808	0	3.89399	1.96125	0.000934679	0.00295698	0	1.08705	0.120424	0.805156	0.955909	0	0.810969	-0.302282	0.535696	1	0	93.9866	59.3616	45.4779	138.619	46.494	138.333	296.284	460.97	23.9718	17.749	54.5969	139.253	52.1326	59.2954
Cct6a	0.761537	-0.393014	0.193794	0.411954	0	2.59846	1.37766	8.55188e-07	1.239e-05	1	3.38885	1.7608	4.85119e-10	3.40362e-09	1	1.53385	0.617159	0.050328	0.136674	0	2.16041	1.11131	0.00051521	0.00174516	0	1.29009	0.367473	0.181459	0.704124	0	1.19455	0.256472	0.351856	1	0	61.4034	81.1939	78.6482	156.253	93.257	118.717	200.905	142.885	45.2163	59.8705	57.709	138.723	154.075	130.603
Slfn5	0.669557	-0.578721	0.179022	0.396676	0	2.59471	1.37557	0.00061699	0.00325132	0	6.89173	2.78487	3.92387e-11	3.21132e-10	1	1.33705	0.419057	0.358966	0.535849	0	4.74082	2.24514	3.57912e-06	1.90352e-05	1	1.29935	0.377787	0.338864	0.793856	0	0.973333	-0.0389954	0.921194	1	0	217.82	86.0768	131.931	313.181	164.225	589.479	913.457	657.827	99.5477	50.4082	155.135	251.802	269.646	270.324
Sept7	0.360454	-1.47211	0.000670504	0.0303925	0	2.5909	1.37345	0.000613825	0.00323777	0	3.70608	1.88989	3.40388e-06	1.27212e-05	1	0.931736	-0.102006	0.800911	0.889463	0	1.88675	0.915907	0.0452345	0.0855952	0	1.0023	0.00331263	0.993544	0.999411	0	0.70803	-0.498117	0.206402	1	0	71.281	64.0144	45.598	96.7602	46.6958	48.7969	141.312	192.795	22.3928	21.0751	29.6228	86.7772	58.9164	43.81
Mier3	0.481917	-1.05314	0.012407	0.105552	0	2.58994	1.37292	0.000438454	0.0024575	0	5.10579	2.35213	5.00474e-09	3.01222e-08	1	1.24056	0.31099	0.485745	0.656012	0	2.80127	1.48608	0.00106568	0.00331194	0	1.00607	0.00872692	0.982152	0.996322	0	0.878378	-0.187086	0.625421	1	0	28.3927	26.1273	19.8422	58.4396	23.1294	53.3904	73.6517	102.007	11.1247	8.86015	19.3141	46.7037	25.2646	30.0819
Dnajc10	0.940277	-0.0888424	0.766427	0.877083	0	2.58485	1.37008	1.70093e-06	2.23328e-05	1	1.65563	0.727384	0.010156	0.0184017	0	1.42359	0.509531	0.113919	0.246085	0	1.35746	0.440908	0.17152	0.257726	0	1.70728	0.771699	0.00633887	0.281487	0	1.14681	0.19763	0.483025	1	0	66.9195	82.1654	81.2899	150.231	86.8696	84.4533	92.2643	126.821	61.7239	57.3473	91.1051	145.938	221.214	176.501
Hspa13	0.894687	-0.160545	0.619292	0.782024	0	2.58445	1.36986	5.51499e-06	6.09158e-05	1	2.08494	1.06001	0.00041393	0.00102141	0	1.76045	0.815947	0.0170851	0.0616576	0	1.8798	0.910582	0.00802368	0.0194693	0	1.31342	0.393331	0.183732	0.704283	0	0.992313	-0.0111329	0.970963	1	0	18.5151	23.6475	27.3168	51.8503	32.2399	28.3519	39.5419	51.0661	17.5124	15.3977	23.6321	51.2882	48.9257	46.1462
Ccl9	0.967747	-0.0472988	0.871791	0.934404	0	2.58375	1.36947	2.7556e-06	3.34469e-05	1	3.04104	1.60456	4.81062e-08	2.48117e-07	1	2.00794	1.00571	0.00251838	0.0138663	0	2.92724	1.54954	5.20715e-06	2.67056e-05	1	1.24526	0.316451	0.270312	0.75457	0	1.00537	0.007722	0.978921	1	0	168.603	244.119	278.961	510.941	453.342	502.39	815.121	495.222	226.44	140.587	232.236	601.212	550.147	396.812
Pdss1	0.804344	-0.314115	0.425627	0.637973	0	2.57949	1.36709	0.000176571	0.00113931	0	3.47243	1.79595	1.23325e-06	5.03063e-06	1	1.61829	0.694473	0.096452	0.219235	0	2.16652	1.11538	0.00845218	0.0203733	0	1.28194	0.358333	0.318241	0.784254	0	1.2891	0.366365	0.313759	1	0	3.33528	5.82878	5.79355	10.9372	5.61425	7.07856	11.8226	11.1258	2.00961	4.38707	4.51246	8.25579	10.7924	9.63448
Gpr132	1.07451	0.103674	0.759397	0.872592	0	2.57837	1.36646	2.49351e-06	3.08483e-05	1	3.67076	1.87608	1.8484e-10	1.39255e-09	1	3.77687	1.91719	2.31495e-08	6.69009e-07	1	4.10915	2.03884	3.50083e-09	3.3226e-08	1	0.733521	-0.44709	0.116472	0.648277	0	0.959858	-0.0591066	0.835805	1	0	25.7843	31.138	135.203	72.0773	115.411	139.162	109.679	102.195	28.637	35.6987	27.4249	68.6217	61.116	106.951
Rab8b	0.628449	-0.670132	0.036732	0.175453	0	2.57778	1.36613	4.24744e-06	4.88411e-05	1	6.21618	2.63603	1.747e-17	3.42011e-16	1	1.46627	0.552155	0.0988092	0.222722	0	4.01146	2.00413	1.37016e-08	1.17026e-07	1	1.10484	0.143832	0.6219	0.897092	0	0.973847	-0.0382323	0.895647	1	0	135.507	147.202	164.741	298.571	158.476	376.519	627.238	697.518	89.2843	63.168	114.018	270.469	197.779	218.76
Rlim	0.68513	-0.54555	0.166041	0.382423	0	2.57755	1.366	0.000193802	0.00123302	0	4.39575	2.13611	1.24581e-08	7.01146e-08	1	1.40651	0.492115	0.235659	0.405343	0	3.1467	1.65384	0.000118553	0.000460522	1	1.25555	0.328325	0.362204	0.805881	0	0.957085	-0.063281	0.860522	1	0	117.804	125.907	110.558	296.384	107.209	250.31	399.413	500.66	69.9776	60.3006	120.067	275.912	185.959	183.717
Chuk	0.703474	-0.50743	0.184071	0.401356	0	2.57584	1.36504	0.000116142	0.000809145	1	4.09183	2.03275	1.80464e-08	9.93145e-08	1	1.54543	0.628006	0.117538	0.251416	0	2.7744	1.47217	0.000346821	0.00121276	0	1.17248	0.229569	0.5091	0.866283	0	1.03751	0.053132	0.879812	1	0	23.347	32.1094	29.1779	68.9987	30.4245	44.2034	94.4212	92.4127	16.7229	16.0286	25.6938	65.4436	38.75	46.6218
2700029M09Rik	0.808654	-0.306405	0.385136	0.601892	0	2.57532	1.36475	2.96267e-05	0.000256249	1	2.84502	1.50844	4.71041e-06	1.72095e-05	1	1.28289	0.359395	0.340485	0.516305	0	2.22739	1.15536	0.00227604	0.00648668	0	1.62323	0.698869	0.0308217	0.475275	0	1.03285	0.0466266	0.894076	1	0	5.81537	7.31155	7.71473	9.72193	7.86667	9.07411	18.4529	16.5637	3.01442	5.67738	7.0021	15.1052	11.2858	14.6998
Slco3a1	1.05557	0.0780194	0.817339	0.9047	0	2.5712	1.36244	2.89961e-06	3.49232e-05	1	2.26868	1.18185	4.88664e-05	0.000146291	1	3.17889	1.66852	9.32422e-07	1.7653e-05	1	2.60426	1.38087	4.1192e-05	0.00017681	1	0.853745	-0.228122	0.422136	0.828943	0	0.919528	-0.121034	0.670975	1	0	11.5025	15.2366	54.6035	30.3	42.8297	39.9487	39.3022	25.5018	15.5745	15.5698	11.359	27.7081	46.2533	35.0852
Phf11a	1.02297	0.0327588	0.975946	0.98989	0	2.57087	1.36226	0.00448693	0.0160706	0	1.53913	0.622118	0.191616	0.250296	0	1.4332	0.519241	0.35271	0.528951	0	1.35938	0.44295	0.425185	0.532346	0	1.83491	0.875712	0.0637508	0.554611	0	1.15819	0.211869	0.669169	1	0	7.52577	3.93699	4.35267	12.7465	7.46325	6.40083	11.9025	5.15661	6.31593	3.01073	8.20802	11.5983	23.1061	10.3994
Lysmd3	0.829147	-0.2703	0.558041	0.741268	0	2.56753	1.36038	0.00184169	0.00786498	0	4.30011	2.10437	2.46398e-06	9.52122e-06	1	2.10174	1.07158	0.0334347	0.102108	0	4.34145	2.11818	5.33965e-05	0.00022272	1	1.01283	0.0183887	0.966516	0.994459	0	0.821222	-0.284156	0.507246	1	0	8.46649	8.3597	12.2475	29.2198	11.5647	18.2235	35.0684	56.2852	5.8853	5.59136	9.37503	28.8588	11.5736	13.2939
Rnf128	1.14795	0.199058	0.643817	0.798932	0	2.56376	1.35826	0.000178048	0.00114817	0	2.32242	1.21563	0.000806512	0.00186967	0	4.20422	2.07184	1.66934e-06	2.91307e-05	1	2.01011	1.00728	0.0156782	0.0349244	0	0.699963	-0.51465	0.146602	0.678612	0	1.32621	0.407314	0.259767	1	0	3.93393	8.0018	26.2061	32.3254	17.1453	9.67655	13.6599	12.9072	5.59821	9.00352	5.99068	24.4569	9.66179	18.8555
Psma1	1.00319	0.0045914	0.99582	1	0	2.56237	1.35748	1.3206e-05	0.000129732	1	2.20657	1.14181	0.000233721	0.000606886	1	1.60649	0.683915	0.052869	0.141242	0	1.98199	0.986952	0.00559575	0.0141861	0	1.60008	0.678144	0.0275276	0.459632	0	1.11685	0.159435	0.605182	1	0	33.4384	40.5203	39.6843	78.7476	59.8405	50.8678	90.8264	78.4117	25.6226	29.1324	56.3085	97.864	98.1597	89.2533
Hprt	0.659068	-0.6015	0.207472	0.427485	0	2.55276	1.35206	0.00242475	0.00981764	0	3.02605	1.59744	0.000373552	0.000928906	1	1.12883	0.174822	0.741484	0.848693	0	1.74804	0.805738	0.114611	0.185918	0	1.49041	0.57571	0.190596	0.713104	0	1.14092	0.190194	0.666403	1	0	29.8038	29.962	19.3619	63.7867	18.0194	23.1183	74.8499	58.8791	11.0529	18.2364	29.6228	60.8043	49.234	40.7915
Vdac3	1.17763	0.235885	0.414984	0.629098	0	2.55096	1.35104	9.25311e-08	1.8018e-06	1	2.07128	1.05052	3.03373e-05	9.49311e-05	1	1.5635	0.644775	0.0244938	0.0807883	0	1.95069	0.963981	0.000860006	0.00274218	0	1.92137	0.942137	0.000170511	0.0776111	0	1.25041	0.322402	0.198356	1	0	22.1497	24.4144	29.0278	44.7749	35.4336	35.9952	52.0035	48.4409	23.2541	23.5697	35.2633	69.261	73.2446	67.4207
Lrp12	0.953915	-0.0680677	0.837322	0.915921	0	2.54526	1.34781	2.0814e-05	0.000189793	1	3.86195	1.94933	1.40913e-09	9.14635e-09	1	1.95483	0.967044	0.00738116	0.0327356	0	3.04002	1.60408	1.4632e-05	6.9708e-05	1	1.242	0.31266	0.314397	0.780964	0	1.2118	0.277148	0.376046	1	0	12.1439	21.5	30.7689	37.5915	30.4918	35.0539	78.4446	40.5966	14.4979	17.6343	16.0465	31.9821	34.248	56.5664
Lyst	0.678847	-0.558842	0.0701765	0.247134	0	2.54111	1.34546	2.47768e-06	3.08271e-05	1	8.58676	3.10211	1.92064e-24	8.85277e-23	1	1.66939	0.739325	0.0220914	0.07483	0	6.37493	2.67241	2.85576e-14	6.03411e-13	1	1.03332	0.0472906	0.866256	0.970172	0	0.914377	-0.12914	0.645489	1	0	282.131	285.227	446.494	542.025	432.196	1487.4	1366.55	2571.21	182.014	132.931	262.676	608.28	382.977	476.803
Satb1	0.429194	-1.2203	0.000718612	0.0309556	0	2.53958	1.34459	5.5526e-05	0.000441195	1	3.44056	1.78264	1.29211e-07	6.24837e-07	1	0.872893	-0.196123	0.580445	0.733547	0	1.54451	0.627145	0.0962575	0.161623	0	1.24866	0.320377	0.328667	0.790306	0	0.956084	-0.0647913	0.843611	1	0	40.3655	37.5036	22.9041	39.2388	39.804	51.5831	65.6634	63.1919	14.4979	12.7311	22.7763	60.4573	20.6803	46.1462
Prkx	0.764029	-0.3883	0.189662	0.407847	0	2.53581	1.34245	8.99483e-07	1.29973e-05	1	2.57251	1.36318	6.26883e-07	2.696e-06	1	1.66336	0.734098	0.0174102	0.0625826	0	1.88372	0.913583	0.00324946	0.00886319	0	1.16476	0.220034	0.41231	0.826055	0	1.0434	0.0612909	0.821116	1	0	54.8612	75.6208	71.2337	143.236	111.209	106.028	148.741	114.258	47.5848	48.2577	53.7022	133.116	143.57	102.671
Hck	1.49105	0.576331	0.0851479	0.269142	0	2.53473	1.34183	6.08138e-06	6.63667e-05	1	3.23707	1.69469	1.53109e-08	8.48584e-08	1	3.86368	1.94997	3.06214e-08	8.68853e-07	1	4.52056	2.1765	9.74279e-10	1.00882e-08	1	0.978187	-0.0318174	0.913097	0.981276	0	1.0677	0.0945126	0.745667	1	0	95.1839	123.529	482.096	275.644	510.09	677.923	363.386	441.875	153.305	194.293	141.637	328.277	434.308	477.568
C3	1.0536	0.0753233	0.772868	0.880927	0	2.53435	1.34161	4.09248e-09	1.14047e-07	1	5.69424	2.5095	3.32188e-26	1.87052e-24	1	2.30298	1.2035	4.21465e-06	6.40345e-05	1	5.47934	2.454	8.75039e-19	3.7486e-17	1	1.15944	0.213434	0.341224	0.795307	0	1.09492	0.130822	0.559478	1	0	356.277	428.569	835.743	808.297	1067.38	2320.98	2042.44	2087.62	497.81	342.162	400.715	1051.59	1148.64	943.476
Eif1ax	0.668614	-0.580754	0.0850798	0.269142	0	2.53342	1.34109	1.70358e-05	0.000160154	1	2.26317	1.17835	0.000153626	0.000414679	1	1.40283	0.488336	0.166747	0.322113	0	1.74264	0.801271	0.0240024	0.0500864	0	1.20745	0.271959	0.375525	0.811239	0	0.868333	-0.20368	0.507429	1	0	24.9719	23.2129	27.707	43.1276	30.5254	26.3187	48.4088	51.2848	10.694	18.4658	18.9251	48.7859	44.4237	29.1929
Fnip1	0.669812	-0.578172	0.212763	0.432597	0	2.53211	1.34034	0.00196	0.00827318	0	9.58614	3.26095	1.96416e-12	1.91405e-11	1	1.53337	0.616706	0.21202	0.377278	0	7.66228	2.93777	5.63649e-08	4.23102e-07	1	1.10606	0.14543	0.732593	0.93203	0	0.837983	-0.255008	0.548675	1	0	36.346	28.6071	36.0521	83.5006	29.7858	118.566	241.565	386.277	18.0148	12.3297	34.7965	75.3067	35.9542	53.9407
Antxr2	1.02941	0.041822	0.904457	0.954064	0	2.53058	1.33947	1.37996e-06	1.86337e-05	1	6.12234	2.61408	1.51019e-19	3.82769e-18	1	2.98555	1.578	1.0751e-06	1.99057e-05	1	7.08444	2.82465	1.99569e-16	5.92415e-15	1	0.872531	-0.196722	0.470249	0.851201	0	0.889606	-0.168761	0.535541	1	0	42.3752	46.9371	153.844	135	111.209	312.247	263.453	373.495	41.843	48.4584	47.5559	156.55	68.4754	124.028
Arl1	0.855868	-0.224539	0.491769	0.690327	0	2.5271	1.33749	1.19614e-05	0.000118896	1	2.65017	1.40608	4.45154e-06	1.63348e-05	1	1.35833	0.441837	0.20172	0.364953	0	2.0315	1.02254	0.00349915	0.00944987	0	1.59227	0.671084	0.0262281	0.459632	0	1.1165	0.158985	0.599726	1	0	19.3275	23.6219	20.0823	37.7535	29.7185	30.3098	48.968	51.7536	12.6319	16.6881	25.5966	46.2471	52.9137	40.2746
Herc6	0.792159	-0.336139	0.383485	0.60037	0	2.5271	1.33748	0.000192661	0.00122683	0	6.50265	2.70103	5.48942e-13	5.76046e-12	1	1.4164	0.502229	0.217948	0.38401	0	4.86663	2.28292	1.27481e-07	8.88709e-07	1	1.41332	0.499084	0.156951	0.683846	0	1.05844	0.081945	0.817318	1	0	26.2119	16.2592	26.146	42.9925	20.9778	85.8841	153.534	70.5987	17.297	11.5268	21.5704	33.6442	45.9244	47.8416
Lancl2	0.761892	-0.392342	0.316915	0.541074	0	2.5254	1.33651	0.000237895	0.00147322	0	3.8605	1.94879	1.47433e-07	7.0453e-07	1	1.4771	0.562766	0.178399	0.336992	0	2.38946	1.25668	0.00299615	0.00825281	0	1.30249	0.381267	0.285351	0.763305	0	1.23088	0.299694	0.408372	1	0	6.49953	4.7295	4.98306	12.8546	6.95898	8.96116	18.5327	12.8447	3.15797	3.89961	5.60168	12.9682	9.66179	9.6965
Chm	0.528402	-0.920293	0.0536184	0.2161	0	2.52333	1.33533	0.00255471	0.0102338	0	4.6361	2.21291	1.14308e-06	4.68836e-06	1	1.39319	0.478388	0.344522	0.520332	0	3.00887	1.58922	0.00216231	0.00620139	0	0.956967	-0.0634587	0.885182	0.975018	0	0.814166	-0.296604	0.495107	1	0	14.3246	13.5749	10.8066	33.3516	14.1197	20.2944	38.2637	67.3172	6.17239	5.01789	10.8338	26.3747	12.6014	16.8086
Atad1	0.679658	-0.557119	0.170082	0.386099	0	2.52281	1.33503	0.000399066	0.00227838	0	3.97426	1.99068	2.20496e-07	1.0202e-06	1	1.3324	0.414023	0.334348	0.510899	0	2.47715	1.30868	0.00270685	0.00754519	0	1.28686	0.363858	0.326661	0.789341	0	1.09041	0.124873	0.7373	1	0	27.8368	29.8853	23.2643	63.5436	28.5419	36.7106	88.9891	88.9125	15.9334	14.7096	28.0862	64.1651	44.0537	40.2539
Nifk	0.69678	-0.521224	0.200257	0.419886	0	2.52153	1.3343	0.000413388	0.00234225	0	2.9634	1.56726	3.76988e-05	0.000115745	1	1.21249	0.277968	0.519972	0.684869	0	1.94863	0.962462	0.0259474	0.053582	0	1.44902	0.535082	0.150644	0.679808	0	1.05963	0.0835627	0.823342	1	0	23.0049	34.7426	17.1405	56.9003	31.0296	31.2511	68.8587	68.8798	16.2205	18.5232	25.5382	48.5302	59.2864	44.4716
Rpl22l1	2.49668	1.32001	0.0208228	0.136807	0	2.52067	1.33381	0.00487708	0.0172084	0	2.72587	1.44672	0.00241793	0.0050168	0	3.02715	1.59796	0.00540158	0.0256329	0	5.0995	2.35036	6.83245e-05	0.000279333	1	2.0789	1.05582	0.0264775	0.459632	0	1.33412	0.415885	0.381757	1	0	1.41108	2.37753	6.06372	6.13022	5.14359	4.66884	11.8226	12.7821	1.57898	2.98206	9.51118	14.1554	9.51789	12.3842
Tinagl1	10.4195	3.38122	1.98651e-05	0.00723354	0	2.51869	1.33267	0.0128138	0.0372281	0	7.4959	2.9061	3.35863e-07	1.51536e-06	1	38.9139	5.28222	7.82407e-11	4.42851e-09	1	66.0568	6.04563	9.51374e-13	1.58427e-11	1	0.674124	-0.568915	0.28925	0.764853	0	1.17638	0.234349	0.657285	1	0	0	0.255648	7.11436	4.59091	5.68148	13.63	6.15096	9.81319	0.430632	0.63082	3.4038	4.63932	2.93965	4.13497
BC094916	0.195395	-2.35553	0.000739851	0.0309556	0	2.51765	1.33208	0.0381062	0.0868774	0	3.07817	1.62207	0.0126362	0.0223507	0	0.412364	-1.27801	0.0599003	0.155051	0	1.20162	0.264978	0.735928	0.805961	0	1.19253	0.254022	0.691072	0.919745	0	0.500692	-0.998004	0.112161	1	0	8.89409	3.55351	1.23076	3.05161	3.39544	4.66884	7.58884	10.1257	1.2919	0.143368	2.17843	4.69411	1.624	2.83245
Atp2b4	0.978195	-0.0318062	0.925608	0.964454	0	2.51635	1.33134	0.0001394	0.000941457	1	4.21037	2.07395	6.05091e-09	3.58072e-08	1	2.68099	1.42277	0.000440734	0.00342188	0	3.65179	1.86861	5.86865e-06	2.98738e-05	1	0.918098	-0.12328	0.718698	0.928995	0	1.1278	0.173505	0.613131	1	0	22.2352	16.4893	41.2753	66.5682	47.7715	81.0646	80.2021	50.8161	25.4073	13.1612	18.3805	72.2565	27.7725	42.8383
Slc7a8	0.909405	-0.137006	0.670421	0.817256	0	2.51493	1.33052	1.18833e-05	0.000118443	1	1.42792	0.513914	0.086519	0.124881	0	3.14232	1.65183	3.41683e-06	5.33744e-05	1	1.1773	0.235477	0.493605	0.595619	0	0.727831	-0.458325	0.125379	0.656084	0	1.103	0.14143	0.637133	1	0	103.479	120.998	346.202	298.841	413.168	165.33	142.83	88.3812	94.739	131.153	80.3296	183.6	330.454	256.141
Grhl1	0.689922	-0.535495	0.209005	0.429167	0	2.51489	1.33049	0.000130953	0.000894643	1	15.2789	3.93347	2.03907e-29	1.74022e-27	1	1.90266	0.928016	0.0137535	0.0524286	0	10.337	3.36975	9.48356e-18	3.41909e-16	1	0.911249	-0.134083	0.685476	0.916707	0	1.01946	0.0278056	0.927234	1	0	0.855201	1.27824	1.83112	2.16043	2.2188	10.7308	11.4232	11.6571	0.717719	0.888883	0.641859	1.66212	2.09681	1.90209
Gnai3	0.864473	-0.210107	0.471698	0.675381	0	2.51475	1.33042	9.97249e-07	1.41239e-05	1	3.20443	1.68007	9.42957e-10	6.34289e-09	1	1.42249	0.508418	0.096765	0.219717	0	2.40826	1.26799	5.18041e-05	0.000216657	1	1.52826	0.611888	0.0225986	0.443039	0	1.15026	0.201966	0.450499	1	0	141.664	146.717	173.627	280.046	161.637	252.72	377.365	411.748	91.6528	117.16	164.861	288.35	310.102	341.962
Fnip2	0.903783	-0.145952	0.627455	0.787524	0	2.5137	1.32981	2.22025e-06	2.7946e-05	1	18.3365	4.19665	9.26858e-41	4.40217e-38	1	3.16874	1.66391	4.17414e-07	8.80277e-06	1	18.0646	4.17509	6.29046e-29	1.20584e-26	1	0.716948	-0.480059	0.0823435	0.59497	0	0.917381	-0.124407	0.65177	1	0	68.0313	61.688	229.191	199.3	188.027	1325.84	658.711	1529.89	65.3125	45.161	65.4307	161.591	114.79	165.626
Casp1	0.552012	-0.857229	0.031752	0.162845	0	2.51369	1.32981	0.0003267	0.00193394	0	3.18751	1.67243	7.62131e-06	2.67272e-05	1	0.803949	-0.314824	0.42681	0.601222	0	1.50692	0.591601	0.159528	0.242916	0	1.72594	0.787383	0.0316138	0.476656	0	1.16764	0.223601	0.540745	1	0	43.2304	34.8449	21.8534	47.0703	25.1801	36.3341	68.3794	71.7863	14.9286	15.3117	34.1936	48.2014	69.3182	44.9471
Pnp	1.34813	0.430955	0.209382	0.429296	0	2.51118	1.32837	1.27793e-05	0.0001261	1	2.57354	1.36375	7.63006e-06	2.67493e-05	1	2.10407	1.07319	0.00206992	0.0118822	0	2.59246	1.37432	9.65155e-05	0.000380901	1	1.60897	0.686133	0.0224239	0.443039	0	1.33828	0.420377	0.161032	1	0	91.592	92.2891	169.634	157.981	252.776	269.437	275.515	170.262	137.73	110.508	123.684	201.116	390.583	342.107
Atr	0.650684	-0.619971	0.191429	0.409711	0	2.51102	1.32828	0.00268463	0.0106334	0	2.89811	1.53511	0.000564978	0.00135824	0	0.968362	-0.0463815	0.907511	0.951954	0	1.58132	0.661132	0.192206	0.281796	0	1.68723	0.754653	0.0849611	0.598536	0	1.19251	0.253999	0.562458	1	0	18.2158	18.8413	10.9867	33.2976	9.51397	15.249	36.5063	36.2213	7.32074	8.3727	20.3061	36.3292	25.6757	28.8207
Adgrg3	1.09845	0.135472	0.825307	0.909213	0	2.51018	1.32779	0.00689068	0.0227413	0	17.7205	4.14735	4.59456e-15	6.51831e-14	1	4.96949	2.3131	6.11508e-05	0.000654913	1	23.4654	4.55247	1.18838e-12	1.94049e-11	1	0.554593	-0.850498	0.0673494	0.560914	0	0.829214	-0.270183	0.555574	1	0	0.940721	1.73841	12.7278	3.24064	4.26952	37.0495	18.5327	39.9403	1.7943	1.86379	0.875262	5.18727	1.95292	4.07294
Slfn8	0.54884	-0.865544	0.0411558	0.187328	0	2.50924	1.32725	0.000744991	0.00377822	0	7.50148	2.90718	2.52315e-12	2.42845e-11	1	1.04243	0.059946	0.9074	0.951929	0	3.90458	1.96517	2.72798e-05	0.000122233	1	1.3211	0.401743	0.299701	0.770699	0	1.05443	0.0764617	0.843549	1	0	82.0993	34.896	40.2247	97.9754	44.6114	179.675	276.154	229.141	29.283	16.516	50.3762	82.0831	75.4237	84.0432
Ankrd37	2.18598	1.12828	0.00500645	0.0701097	0	2.50649	1.32567	0.000101562	0.00072991	1	3.6513	1.86841	6.84465e-08	3.46002e-07	1	4.80845	2.26557	4.91939e-08	1.31392e-06	1	7.0074	2.80888	4.49015e-11	5.86727e-10	1	1.13941	0.188285	0.573444	0.88417	0	1.13883	0.187552	0.573453	1	0	3.12148	3.88586	25.2455	9.50589	16.0023	30.0839	20.6097	23.1891	7.17719	7.3978	8.44142	24.1098	11.2858	22.4115
Ltb4r1	1.5804	0.660288	0.144664	0.356163	0	2.5049	1.32475	0.000846468	0.00418883	0	5.56967	2.47759	1.66993e-09	1.06657e-08	1	5.5995	2.4853	2.84519e-07	6.31725e-06	1	7.74718	2.95367	2.63486e-09	2.54269e-08	1	0.706957	-0.500305	0.199202	0.716524	0	1.13614	0.184142	0.635939	1	0	8.20993	16.5916	99.5411	39.4548	69.8251	110.433	86.0335	92.4127	22.3928	26.9245	9.70569	68.8592	25.5524	53.1964
Irak2	1.14479	0.195077	0.499281	0.695638	0	2.504	1.32424	2.16171e-07	3.79045e-06	1	9.32865	3.22167	3.74908e-32	5.05617e-30	1	3.42486	1.77604	3.35079e-09	1.25356e-07	1	10.528	3.39616	2.01942e-25	2.28927e-23	1	0.836976	-0.256742	0.305991	0.773879	0	1.01436	0.0205688	0.934388	1	0	54.8612	56.0893	226.219	131.948	211.896	680.596	458.925	612.605	67.1068	58.2935	65.1779	141.865	136.766	198.478
Gfpt2	0.896248	-0.15803	0.70834	0.842847	0	2.50169	1.3229	0.000754906	0.0038161	0	0.272598	-1.87515	5.18673e-06	1.87615e-05	-1	1.53478	0.618028	0.165673	0.321059	0	0.145725	-2.77868	2.18236e-09	2.1343e-08	-1	1.46082	0.546782	0.156774	0.683606	0	1.6767	0.745622	0.100134	1	0	5.94365	12.3478	14.2587	12.9626	15.0274	0.753039	2.07695	1.31259	7.6796	9.57699	7.3911	9.88138	26.4569	25.3887
Mphosph10	0.307383	-1.70189	0.000231383	0.0190047	0	2.50149	1.32279	0.00193573	0.00818975	0	4.13552	2.04807	2.62263e-06	1.00843e-05	1	0.786291	-0.346865	0.44347	0.617995	0	1.57045	0.651179	0.178919	0.266138	0	0.977826	-0.032351	0.94006	0.989161	0	0.809463	-0.304963	0.466586	1	0	22.107	23.2129	12.6378	29.0578	11.7328	12.8017	39.5419	54.4413	5.52644	7.68453	7.60506	21.2605	16.0139	14.9893
Prkch	0.967553	-0.0475881	0.848048	0.921524	0	2.49852	1.32107	1.80371e-08	4.31153e-07	1	3.37513	1.75494	1.43073e-13	1.64898e-12	1	1.90517	0.92992	0.000487381	0.00371021	0	2.84044	1.50612	3.22405e-08	2.54844e-07	1	1.26887	0.343546	0.135828	0.664185	0	1.14967	0.201223	0.382259	1	0	33.9515	34.308	65.9204	56.8733	72.3129	112.692	89.9477	88.1624	35.5989	25.3762	38.142	86.6311	72.9363	87.9714
Il5	20.9687	4.39017	0.132172	0.339888	0	2.49813	1.32085	0.0745529	0.147539	0	102.794	6.68362	5.35565e-18	1.12944e-16	1	102.977	6.68618	4.35203e-05	0.000487606	1	1102.85	10.107	2.91231e-13	5.24248e-12	1	0.504082	-0.988271	0.14342	0.673176	0	1.61059	0.68759	0.222043	1	0	0	0	0.600368	0.432086	0.134473	4.14171	8.94684	2.53143	0	0.114695	0.0778011	0.25571	0.041114	0.289448
Utp18	0.834313	-0.26134	0.436851	0.646504	0	2.4974	1.32043	2.30957e-05	0.000206801	1	3.40702	1.76851	2.1499e-08	1.16901e-07	1	1.6126	0.689385	0.0513068	0.138504	0	2.90701	1.53954	2.29657e-05	0.000104838	1	1.29206	0.369672	0.228367	0.73455	0	0.977804	-0.0323823	0.915464	1	0	18.7717	26.2551	32.3899	49.4738	27.1299	39.1957	80.4417	77.0366	13.9955	24.4586	17.797	56.6216	45.3488	38.8894
Slc15a2	0.892605	-0.163906	0.845395	0.919973	0	2.49714	1.32027	0.205745	0.319437	0	2.08029	1.05679	0.309899	0.3788	0	0.616973	-0.696721	0.511762	0.678705	0	4.36221	2.12506	0.100978	0.168076	0	3.61301	1.8532	0.0811626	0.590293	0	0.425666	-1.23221	0.23833	1	0	3.16424	8.02736	3.90239	6.0492	0.403419	25.3774	15.8167	32.1273	0.287088	1.29031	13.3429	21.4066	8.98341	7.0708
Cd83	1.06167	0.0863357	0.811589	0.901912	0	2.49693	1.32016	2.08854e-05	0.000190286	1	7.99399	2.99892	5.32942e-20	1.4375e-18	1	2.75698	1.46309	4.7155e-05	0.000522435	1	10.1537	3.34394	1.85915e-17	6.38658e-16	1	0.961505	-0.0566341	0.852349	0.967182	0	0.835828	-0.258723	0.393135	1	0	15.9067	21.6534	48.4197	46.6923	60.412	162.317	250.831	159.855	24.2589	11.8996	23.8266	52.859	31.0205	65.6426
Eif2s1	0.787141	-0.345306	0.318223	0.54244	0	2.49687	1.32012	3.89741e-05	0.000325002	1	2.66406	1.41363	1.12521e-05	3.81022e-05	1	1.56566	0.646771	0.0752117	0.183478	0	2.26346	1.17853	0.00140748	0.00424966	0	1.25529	0.328023	0.298849	0.770142	0	0.92645	-0.110215	0.726672	1	0	31.8135	38.8841	38.0033	79.2877	48.7801	44.1281	97.8561	98.2569	22.3928	27.7847	33.1822	82.5032	72.4018	53.5892
Cdkn1a	1.75528	0.811701	0.0609095	0.230437	0	2.4948	1.31892	0.000514604	0.00281217	0	3.2349	1.69372	1.01124e-05	3.45753e-05	1	5.39083	2.43051	1.48947e-07	3.49914e-06	1	4.81242	2.26676	7.82664e-07	4.71065e-06	1	0.812314	-0.29989	0.422194	0.828943	0	1.17988	0.238645	0.52329	1	0	47.6347	73.908	348.184	235.622	399.385	348.054	367.859	161.918	95.8873	166.307	57.9229	178.65	327.37	292.632
Morc3	0.611924	-0.708575	0.0698687	0.246288	0	2.49449	1.31874	0.000276634	0.00167329	0	3.84077	1.94139	1.45784e-07	6.97565e-07	1	1.11643	0.158888	0.706224	0.825645	0	2.15808	1.10975	0.00774891	0.0188865	0	1.36724	0.451266	0.206728	0.720608	0	1.08905	0.123071	0.730567	1	0	73.9749	71.7349	57.7854	130.787	55.4029	109.718	175.182	186.826	33.1586	28.1002	72.2967	136.732	90.8209	106.062
Ireb2	0.737804	-0.438691	0.309246	0.534779	0	2.49353	1.31819	0.00106179	0.00501878	0	3.62708	1.85881	5.46093e-06	1.96622e-05	1	1.32514	0.406146	0.37665	0.553102	0	2.71848	1.4428	0.00210491	0.00605744	0	1.38831	0.473335	0.232995	0.735621	0	0.984397	-0.022688	0.954504	1	0	33.866	41.4406	31.3692	86.5522	31.7692	56.1014	111.756	139.322	20.9574	20.8171	41.4485	95.3252	54.3527	58.179
Ppp1r3d	1.02896	0.0411922	0.930398	0.966813	0	2.49311	1.31795	0.000472893	0.00261961	0	4.98068	2.31634	2.43381e-09	1.52886e-08	1	3.36739	1.75163	7.62471e-05	0.000785777	1	5.25199	2.39286	1.57419e-07	1.0768e-06	1	0.761763	-0.392585	0.286302	0.763864	0	0.975765	-0.0353939	0.926074	1	0	7.52577	10.6605	43.5267	25.412	23.0957	64.6484	27.0003	51.7224	11.1964	8.74546	8.26637	37.7173	14.3693	18.0078
Nfkbiz	0.860823	-0.216211	0.412318	0.626623	0	2.49205	1.31733	6.35714e-08	1.2944e-06	1	5.95644	2.57445	3.15448e-24	1.41273e-22	1	2.48477	1.31311	2.8783e-06	4.59686e-05	1	5.06354	2.34015	1.77536e-15	4.44817e-14	1	0.863338	-0.212003	0.375557	0.811239	0	1.01262	0.0180873	0.939932	1	0	92.49	87.6363	212.41	242.211	216.703	459.956	444.946	463.157	84.5474	62.8813	85.2116	177.609	187.377	214.605
Igsf6	0.701675	-0.511125	0.144551	0.35613	0	2.49092	1.31668	4.89661e-05	0.000395056	1	3.07174	1.61906	7.31176e-07	3.11398e-06	1	1.58124	0.66106	0.0716174	0.176922	0	2.49523	1.31917	0.000428766	0.00147059	0	1.10533	0.144479	0.650212	0.908696	0	0.863794	-0.21124	0.50791	1	0	77.9088	64.0911	103.503	136.35	96.8878	151.549	126.774	252.893	57.2022	28.0715	64.2054	121.609	122.499	128.122
Zbtb6	0.517305	-0.950913	0.0665499	0.240726	0	2.49087	1.31665	0.00626318	0.0210455	0	3.69963	1.88738	0.000117067	0.000324414	1	1.29947	0.377924	0.496765	0.665848	0	2.43136	1.28176	0.0218508	0.0463551	0	0.991522	-0.0122834	0.980771	0.996322	0	0.78715	-0.34529	0.465743	1	0	15.3509	15.5946	10.2063	40.103	9.98462	18.9013	39.0626	54.9101	7.39251	5.87809	10.6977	31.0506	15.2944	13.4593
Api5	0.782644	-0.353572	0.309166	0.534779	0	2.49082	1.31662	4.5523e-05	0.000372226	1	2.86742	1.51975	2.85818e-06	1.08866e-05	1	1.19436	0.256244	0.484636	0.655228	0	2.12035	1.0843	0.00339329	0.00919582	0	1.63218	0.706798	0.0267388	0.459632	0	1.05839	0.0818759	0.797382	1	0	58.7951	73.6779	56.3145	119.715	61.3197	78.6925	166.156	176.669	41.843	50.4082	63.155	157.755	123.589	106.103
Gm6623	0.834803	-0.260492	0.50649	0.701876	0	2.48955	1.31589	0.000265316	0.00161834	0	4.0755	2.02698	3.85705e-08	2.02083e-07	1	1.45154	0.53758	0.207023	0.371654	0	2.97215	1.57151	0.000250791	0.000907465	1	1.43157	0.517597	0.145326	0.676415	0	1.14458	0.194812	0.581547	1	0	3.33528	2.30084	2.73168	5.72514	3.73163	6.77735	7.50896	10.657	1.72253	1.66307	3.4816	6.48409	5.30371	5.68558
Psma6	1.19275	0.25429	0.355322	0.575811	0	2.48924	1.3157	6.10619e-08	1.26333e-06	1	2.07145	1.05064	1.39854e-05	4.6564e-05	1	1.85847	0.894112	0.00121767	0.00775163	0	2.11936	1.08363	9.90763e-05	0.000389881	1	1.59756	0.675873	0.00484351	0.247245	0	1.16578	0.221289	0.356282	1	0	37.4578	46.2979	60.4571	89.1447	84.012	72.1034	93.6223	100.726	41.9148	48.6018	59.2066	113.079	140.877	119.273
Ahr	0.684271	-0.547359	0.136695	0.346142	0	2.48791	1.31494	9.59489e-05	0.000695518	1	7.22944	2.85388	6.28304e-16	1.00198e-14	1	2.12328	1.08629	0.00463141	0.0226268	0	5.38971	2.43021	2.36491e-09	2.29638e-08	1	0.801741	-0.318792	0.333203	0.790698	0	0.917826	-0.123707	0.70613	1	0	10.2197	22.676	37.463	37.7535	29.8194	55.1224	111.676	100.007	12.7754	10.7813	10.367	34.7949	17.494	31.922
Rap2c	0.90003	-0.151956	0.632269	0.791441	0	2.48691	1.31436	1.02922e-05	0.000104393	1	4.89525	2.29138	8.09581e-14	9.74298e-13	1	1.59031	0.669304	0.0473865	0.131043	0	3.84497	1.94297	3.8636e-08	3.00185e-07	1	1.40745	0.493079	0.0928413	0.609128	0	1.14586	0.196436	0.502731	1	0	34.5074	32.9275	49.4703	70.1059	41.2496	83.4743	144.907	160.605	27.2016	29.8779	33.8629	94.1745	61.671	70.5426
Nmi	0.714136	-0.48573	0.169191	0.385568	0	2.48546	1.31351	5.85828e-05	0.000460733	1	3.34995	1.74414	1.43254e-07	6.87269e-07	1	1.43005	0.516069	0.166079	0.321389	0	2.84818	1.51004	7.67218e-05	0.000309951	1	1.24112	0.311647	0.333162	0.790698	0	0.839935	-0.251651	0.432491	1	0	14.795	11.9132	14.3488	21.9824	20.9106	22.5159	49.6071	42.0654	7.17719	8.11464	13.1095	26.2469	26.0868	18.7107
Scnn1a	0.748885	-0.417183	0.503893	0.698974	0	2.47819	1.30929	0.0107068	0.0321674	0	3.66264	1.87288	0.000291543	0.000743942	1	3.69631	1.88608	0.000873948	0.00594089	0	4.12955	2.04598	0.000334803	0.00117327	0	0.501777	-0.994883	0.0336143	0.486634	0	0.664145	-0.590429	0.209761	1	0	0.769681	2.30084	7.68471	4.67193	4.9755	9.07411	5.19236	5.06285	2.22493	0.745514	0.73911	4.25575	2.79575	1.63331
Irf1	1.42293	0.508863	0.205676	0.425209	0	2.47664	1.30838	0.000226797	0.0014125	0	10.6317	3.4103	5.54923e-19	1.29529e-17	1	2.69388	1.42969	0.000530274	0.00398878	0	12.063	3.59252	5.28844e-15	1.25045e-13	1	1.30818	0.387556	0.267424	0.754109	0	1.25409	0.326641	0.349649	1	0	119.771	102.311	400.025	205.862	291.47	1472.23	1840.01	706.299	182.875	120.343	170.832	247.254	360.488	566.16
Rnf2	0.52626	-0.926152	0.0459053	0.19868	0	2.4761	1.30807	0.00236019	0.00962401	0	4.46408	2.15836	1.0243e-06	4.24326e-06	1	1.40852	0.494177	0.315212	0.493674	0	2.56887	1.36114	0.00648709	0.0161645	0	0.92509	-0.112335	0.791601	0.951703	0	0.914512	-0.128926	0.760549	1	0	20.2255	17.9465	17.861	47.5834	15.1618	27.6365	56.3172	63.1607	7.53605	7.13973	15.3268	37.6625	18.3369	18.5867
Nfkbie	1.03469	0.0491965	0.896036	0.949306	0	2.47337	1.30648	2.22226e-05	0.000200462	1	3.97274	1.99013	2.3459e-10	1.72222e-09	1	3.71057	1.89164	2.10256e-07	4.8253e-06	1	4.68946	2.22942	1.76188e-09	1.76091e-08	1	0.68969	-0.53598	0.0771399	0.581156	0	0.876544	-0.190101	0.529911	1	0	55.5881	68.7183	281.513	153.552	257.012	370.909	260.976	242.705	81.5329	53.3903	58.2341	112.403	137.465	227.444
Acp2	1.04555	0.0642688	0.841303	0.91765	0	2.47309	1.30631	1.7257e-06	2.2631e-05	1	2.02912	1.02086	0.000172371	0.000459935	1	2.52289	1.33508	2.28512e-05	0.000280479	1	2.16495	1.11434	0.000368717	0.00128317	0	1.02491	0.0354925	0.894807	0.977332	0	0.979952	-0.0292177	0.914804	1	0	55.1605	59.7962	131.811	164.841	138.44	142.851	91.785	138.51	71.1978	46.8814	62.377	113.079	182.772	150.099
Stat1	0.870901	-0.199419	0.545748	0.732311	0	2.46987	1.30443	2.44097e-05	0.000217675	1	8.20623	3.03672	2.22175e-20	6.25525e-19	1	1.48278	0.568305	0.103805	0.230999	0	5.24137	2.38994	1.90286e-10	2.20801e-09	1	1.45065	0.536704	0.0783074	0.585394	0	1.36354	0.447352	0.141826	1	0	124.688	86.9716	156.366	181.665	132.624	566.624	751.455	345.962	84.5474	73.2898	118.511	171.984	224.277	286.533
Riok2	0.67977	-0.556881	0.206402	0.426307	0	2.46959	1.30427	0.00145942	0.00648607	0	2.80635	1.4887	0.000303372	0.000771244	1	1.09295	0.128225	0.796179	0.8865	0	1.69331	0.759844	0.105951	0.174492	0	1.53594	0.619124	0.126299	0.656084	0	1.12659	0.171961	0.672091	1	0	16.3771	17.0006	10.1462	32.3794	12.1698	15.7762	31.7932	37.2526	7.89491	7.91392	18.0693	33.5894	25.3057	25.1613
Ppp1r3b	1.02297	0.0327655	0.950884	0.9779	0	2.46707	1.3028	0.000218819	0.00136906	0	9.40457	3.23336	8.93978e-18	1.82539e-16	1	2.34781	1.23132	0.00247634	0.013697	0	9.14575	3.1931	8.4103e-13	1.4048e-11	1	1.07491	0.10421	0.76408	0.944317	0	1.05189	0.0729867	0.832133	1	0	15.4791	19.327	47.0389	38.2126	37.4171	184.758	88.9891	203.921	15.8616	15.8565	21.6482	69.4985	23.4555	38.8894
Slc2a3	1.22998	0.298637	0.435255	0.644883	0	2.46537	1.30181	0.00011057	0.000781286	1	10.3115	3.36618	1.44195e-20	4.17821e-19	1	4.95042	2.30755	1.38142e-08	4.33639e-07	1	13.7785	3.78435	6.64213e-18	2.46798e-16	1	0.612533	-0.70714	0.0331767	0.486373	0	0.920469	-0.119559	0.717608	1	0	14.1963	30.371	161.979	70.727	98.8713	378.816	225.109	318.835	25.7661	31.9424	24.6435	87.4895	42.8819	72.7134
Srsf3	1.16081	0.215135	0.479978	0.68263	0	2.46487	1.30151	1.24292e-06	1.70145e-05	1	4.0524	2.01878	1.7653e-13	2.00668e-12	1	1.86072	0.895858	0.00336215	0.0175733	0	3.89174	1.96041	7.96152e-10	8.3707e-09	1	1.53771	0.620783	0.0191734	0.420584	0	1.20873	0.273487	0.30103	1	0	65.2946	78.3307	126.348	172.753	101.83	190.669	343.735	304.428	65.0254	86.2216	98.6712	237.811	174.57	204.185
Zfp948	0.720661	-0.472606	0.269385	0.494915	0	2.46454	1.30132	0.000935653	0.00453797	0	2.2486	1.16903	0.0030322	0.00614198	0	1.92328	0.943571	0.0362448	0.108062	0	2.45898	1.29806	0.00444609	0.0116529	0	0.923327	-0.115086	0.767349	0.945004	0	0.659002	-0.601646	0.120717	1	0	4.61809	4.95958	6.66409	15.4471	5.51339	8.81055	10.7841	15.7199	2.94265	3.44084	3.9095	11.2878	7.87333	6.36785
Malt1	0.678455	-0.559675	0.108133	0.305388	0	2.46301	1.30042	5.56256e-05	0.000441509	1	5.32502	2.41279	5.14512e-13	5.44625e-12	1	1.8811	0.911577	0.0132011	0.0507779	0	4.2375	2.08321	6.72812e-08	4.97954e-07	1	0.888323	-0.170844	0.590602	0.888375	0	0.852573	-0.230104	0.468322	1	0	93.1742	92.9026	140.396	243.669	140.961	244.361	563.412	375.276	48.2307	58.4655	82.4886	157.353	101.983	207.079
Arf4	0.931588	-0.102236	0.719765	0.848922	0	2.46206	1.29986	1.49381e-06	1.98763e-05	1	2.39102	1.25763	3.20742e-06	1.20612e-05	1	1.52751	0.611184	0.0451883	0.126444	0	1.90929	0.933033	0.0024385	0.00688325	0	1.50153	0.586436	0.0278316	0.462056	0	1.16663	0.22235	0.40514	1	0	54.3908	60.0518	66.3407	109.642	86.2644	73.986	141.152	112.914	42.7761	52.7595	64.2054	125.371	146.119	122.312
Rpf2	0.57617	-0.795434	0.0333608	0.167701	0	2.46119	1.29935	0.000156407	0.00103051	0	3.48835	1.80255	2.39693e-07	1.10348e-06	1	1.1469	0.19774	0.616149	0.759	0	1.86768	0.90125	0.0210893	0.0450225	0	1.23637	0.306111	0.363759	0.806056	0	1.07613	0.105858	0.756864	1	0	13.1701	17.9976	11.7672	27.6265	14.2541	16.7928	36.4264	34.3149	8.46909	7.68453	10.756	22.5025	23.1061	20.7575
Sacm1l	0.699782	-0.515023	0.211164	0.430959	0	2.46037	1.29888	0.000689524	0.00355132	0	2.48848	1.31526	0.000597726	0.00142918	0	1.20267	0.266238	0.544722	0.705375	0	1.68356	0.751515	0.085068	0.145999	0	1.43157	0.517595	0.170241	0.693818	0	1.03435	0.0487201	0.898422	1	0	33.6094	33.7967	26.7164	68.2966	26.5584	29.3685	65.0244	75.8803	19.1631	18.4085	33.0655	76.22	52.9549	44.9058
Csrnp1	1.19617	0.258428	0.511737	0.705773	0	2.45682	1.29679	0.000173876	0.00112458	0	11.1944	3.4847	1.11942e-20	3.26094e-19	1	4.6552	2.21884	9.42037e-08	2.33352e-06	1	10.9079	3.4473	7.03514e-15	1.63167e-13	1	0.631281	-0.663645	0.051413	0.527401	0	1.22757	0.295809	0.383396	1	0	25.0146	40.2391	204.275	75.723	176.059	431.265	360.27	277.082	38.5415	47.3688	31.276	75.672	66.9542	145.261
Fmr1	0.545388	-0.874645	0.079356	0.26141	0	2.45351	1.29485	0.00524126	0.0182284	0	4.08167	2.02916	1.83873e-05	6.00487e-05	1	1.13473	0.182351	0.7412	0.848637	0	2.66779	1.41565	0.00889324	0.0212954	0	1.17921	0.237815	0.602469	0.891173	0	0.834434	-0.261131	0.567252	1	0	31.5997	34.0779	20.2024	71.4292	20.1373	37.539	104.886	120.477	13.852	13.5053	26.2773	62.6491	39.4489	29.7304
Clec4a1	0.545374	-0.874683	0.0136623	0.111378	0	2.45316	1.29464	7.6417e-05	0.000578102	1	6.0295	2.59204	2.64195e-14	3.4074e-13	1	1.32375	0.404629	0.273102	0.448316	0	3.80342	1.9273	6.28312e-07	3.85817e-06	1	1.01065	0.0152879	0.962563	0.994023	0	0.864568	-0.209948	0.51268	1	0	33.3956	34.896	25.3355	62.1933	48.0741	128.28	112.395	148.917	20.9574	12.2723	22.679	58.0828	44.9376	34.0308
Agpat5	0.852575	-0.230101	0.462442	0.667599	0	2.45131	1.29355	6.98445e-06	7.45099e-05	1	3.40037	1.76569	1.37403e-09	8.95582e-09	1	1.87115	0.903922	0.00582533	0.0272414	0	2.57636	1.36534	4.29105e-05	0.000183466	1	1.11688	0.159475	0.572419	0.88417	0	1.12524	0.170228	0.548003	1	0	12.0583	16.7961	20.6527	37.1864	23.2638	28.7284	36.9856	45.972	9.90453	15.7705	11.1645	32.6396	32.5212	25.4507
Ddx3x	0.656684	-0.606728	0.127942	0.333804	0	2.4499	1.29272	0.000479333	0.00264821	0	3.72839	1.89855	4.63e-07	2.04356e-06	1	1.1486	0.199877	0.639205	0.776934	0	2.54493	1.34762	0.00169623	0.00501206	0	1.40067	0.486113	0.183036	0.704283	0	0.962062	-0.055799	0.878229	1	0	229.493	247.698	187.795	454.311	180.026	309.838	731.884	780.023	136.295	119.512	214.148	474.708	350.559	326.311
Lilra6	0.879583	-0.185109	0.544997	0.731933	0	2.44987	1.29271	3.54021e-06	4.18089e-05	1	6.19384	2.63083	1.23635e-19	3.16296e-18	1	2.83386	1.50277	3.21927e-06	5.07464e-05	1	5.42243	2.43894	4.5565e-13	7.96403e-12	1	0.760381	-0.395205	0.147682	0.678612	0	1.0047	0.00676813	0.980494	1	0	23.5608	38.3984	87.7438	83.2305	92.7528	162.393	166.875	175.356	35.3836	26.2937	20.4422	90.1927	43.7864	66.5316
Fam136a	1.49854	0.583561	0.136922	0.346391	0	2.44471	1.28966	0.000140706	0.000948126	1	2.32154	1.21508	0.000340501	0.000854891	1	1.79001	0.83997	0.0312615	0.0975437	0	2.40625	1.26679	0.00138723	0.00419433	0	2.04661	1.03324	0.00219063	0.188428	0	1.44568	0.531744	0.114882	1	0	4.57533	8.92213	7.86482	17.7155	10.8251	11.6721	17.5742	19.7514	7.32074	9.31893	13.6735	25.0048	25.3673	24.1896
Katna1	0.698269	-0.518146	0.144194	0.35589	0	2.44415	1.28933	8.58817e-05	0.000635617	1	4.40604	2.13948	2.03963e-10	1.52088e-09	1	1.25745	0.330496	0.377964	0.554551	0	3.05761	1.6124	2.80437e-05	0.000125296	1	1.35722	0.44065	0.173923	0.695087	0	1.0062	0.00891808	0.980179	1	0	20.7386	17.3585	18.2212	31.8663	21.7174	37.2754	69.2582	68.2235	9.18681	10.4085	20.0532	36.0552	29.1293	32.2941
Gt(ROSA)26Sor	0.780958	-0.356682	0.465949	0.670588	0	2.44285	1.28857	0.00372136	0.0138508	0	4.66677	2.22243	9.61064e-07	4.00865e-06	1	1.91949	0.940721	0.0644346	0.16358	0	4.04203	2.01508	0.000122246	0.000473718	1	0.99369	-0.00913274	0.989333	0.998151	0	0.901586	-0.149463	0.72845	1	0	3.207	3.22117	5.52339	9.77594	3.19373	6.25022	15.1777	17.6262	2.58379	2.52328	2.43128	8.65763	3.61803	6.11975
Gorab	0.709688	-0.494744	0.215481	0.435588	0	2.4412	1.28759	0.00049693	0.00272787	0	1.66655	0.736865	0.0447459	0.0694719	0	1.32391	0.40481	0.342343	0.517791	0	0.99867	-0.0019206	0.989956	0.994874	0	1.30849	0.3879	0.286181	0.763864	0	1.18431	0.244042	0.516025	1	0	5.98641	5.90548	5.76354	12.0444	5.78234	3.76519	6.47049	7.59428	2.87088	3.78492	5.83508	11.6531	10.7102	8.53871
Plekhf2	0.90207	-0.148688	0.629301	0.789354	0	2.44085	1.28738	9.04708e-06	9.37669e-05	1	4.97667	2.31518	9.84352e-15	1.34581e-13	1	1.68703	0.754484	0.0221273	0.0748651	0	4.12327	2.04379	3.51749e-09	3.33551e-08	1	1.30512	0.384187	0.178745	0.700615	0	1.08876	0.122685	0.666844	1	0	28.692	27.5845	40.5249	62.6524	39.1989	98.7987	101.77	147.385	20.2397	21.8206	33.8824	81.4255	52.2559	52.1626
Cfb	1.40684	0.492454	0.342114	0.56437	0	2.4407	1.28729	0.0044937	0.0160896	0	0.222496	-2.16815	3.18822e-06	1.19973e-05	-1	2.28842	1.19435	0.0227886	0.0764534	0	0.211385	-2.24206	6.10847e-06	3.09647e-05	-1	1.50045	0.585391	0.190716	0.713104	0	1.48079	0.566365	0.207155	1	0	313.773	232.333	664.007	449.963	760.579	56.4026	79.8027	37.0651	453.958	374.048	324.45	356.753	1546.87	909.031
Rap1b	0.911984	-0.13292	0.670514	0.817256	0	2.43908	1.28634	1.29794e-05	0.000127851	1	2.62963	1.39486	2.41419e-06	9.34868e-06	1	1.34411	0.426649	0.199483	0.362184	0	1.97372	0.980919	0.0035829	0.00964506	0	1.65492	0.726765	0.0127625	0.380902	0	1.21505	0.281021	0.333701	1	0	299.064	290.8	300.064	552.881	336.283	357.505	715.747	673.235	220.555	265.719	320.482	707.131	742.725	518.277
Cul2	0.634544	-0.656208	0.161614	0.37691	0	2.43799	1.28569	0.00312631	0.012021	0	2.97762	1.57416	0.000338271	0.000849878	1	1.36149	0.445182	0.372372	0.548663	0	1.93596	0.953049	0.0568133	0.103715	0	1.13621	0.184226	0.666982	0.91061	0	0.975962	-0.0351032	0.934117	1	0	13.5977	14.9554	10.7166	35.7821	11.8	11.5215	37.3051	34.2211	7.03365	8.28668	11.7674	29.1693	20.0431	17.0567
Mat2a	0.906425	-0.141741	0.633738	0.79219	0	2.43784	1.2856	3.95144e-06	4.59697e-05	1	2.61144	1.38484	7.15319e-07	3.05359e-06	1	1.71457	0.77785	0.0137551	0.0524286	0	2.14094	1.09824	0.000578734	0.00193277	0	1.28878	0.366006	0.182431	0.704283	0	1.10562	0.144858	0.597761	1	0	105.361	216.125	191.307	353.392	282.393	320.87	393.581	318.46	135.218	127.454	174.488	307.547	366.922	391.499
Ahctf1	0.813967	-0.296957	0.356812	0.577027	0	2.43625	1.28466	1.75632e-05	0.000164405	1	2.29851	1.2007	5.82842e-05	0.000171385	1	1.44405	0.530125	0.116531	0.249893	0	1.70527	0.769999	0.0233325	0.0488846	0	1.37323	0.457576	0.120944	0.654056	0	1.09714	0.133741	0.650495	1	0	99.2461	140.019	124.937	260.305	133.095	151.398	241.725	219.14	74.8581	85.4187	131.698	217.737	225.654	268.463
Ptprc	0.514572	-0.958556	0.00838233	0.0894212	0	2.43616	1.28461	0.000135849	0.000922786	1	5.2531	2.39317	6.66804e-12	6.06004e-11	1	1.1262	0.171463	0.657542	0.791079	0	2.92997	1.55089	8.04779e-05	0.000323609	1	1.1131	0.154587	0.640882	0.904434	0	0.922567	-0.116274	0.725636	1	0	395.702	412.489	366.075	670.057	329.123	726.607	1290.1	1535.33	192.851	162.895	267.986	725.524	341.719	452.448
Cebpe	1.18095	0.239952	0.590467	0.763255	0	2.43607	1.28455	0.000819428	0.00407996	0	4.02988	2.01074	2.82976e-07	1.29016e-06	1	5.68618	2.50746	9.03859e-08	2.26462e-06	1	5.47636	2.45322	1.64082e-07	1.12027e-06	1	0.505911	-0.983044	0.00964617	0.33633	0	0.868984	-0.202598	0.590997	1	0	4.53257	14.0095	66.3107	34.1618	58.4621	54.3317	61.2699	37.5651	8.182	16.4873	8.24692	36.0917	19.8992	24.3963
Cltc	0.702338	-0.509762	0.149056	0.36136	0	2.43541	1.28416	8.83651e-05	0.000650573	1	3.94666	1.98063	3.10589e-09	1.92122e-08	1	1.20804	0.272665	0.462984	0.635541	0	2.48033	1.31053	0.000542163	0.00182346	0	1.41591	0.501734	0.120554	0.65404	0	1.11755	0.160339	0.619098	1	0	538.178	682.121	428.573	1115.35	667.356	1007.19	1892.98	1640.21	353.262	304.227	627.972	1095.15	1004.11	1031.76
Usp9x	0.598931	-0.739538	0.0687543	0.244202	0	2.43471	1.28375	0.00066313	0.00343645	0	2.92279	1.54734	4.59683e-05	0.000138374	1	1.03247	0.0461043	0.927234	0.960711	0	1.75794	0.813889	0.0583967	0.106197	0	1.41235	0.498103	0.180598	0.70374	0	0.995792	-0.006083	0.986922	1	0	188.957	171.872	115.031	312.533	131.212	173.764	374.17	403.591	93.16	72.3722	158.52	342.524	215.417	231.289
Insig1	1.45395	0.539975	0.0558995	0.221076	0	2.43336	1.28295	2.93544e-07	4.88823e-06	1	2.25605	1.1738	2.60107e-06	1.00085e-05	1	3.33297	1.73681	3.58957e-09	1.33376e-07	1	3.28375	1.71535	5.44335e-09	4.95939e-08	1	1.0615	0.0861053	0.726575	0.931733	0	0.998903	-0.00158356	0.995005	1	0	60.0779	61.509	204.065	190.118	213.745	204.751	191.798	202.358	82.2506	108.816	74.0861	257.135	185.486	202.675
Hmga1	1.37457	0.458985	0.370252	0.590027	0	2.43245	1.28241	0.00363686	0.0135919	0	3.95847	1.98494	9.72086e-06	3.33933e-05	1	4.20779	2.07306	7.20626e-05	0.000751874	1	5.73687	2.52027	2.12292e-06	1.18381e-05	1	0.79427	-0.332299	0.43094	0.830633	0	0.947985	-0.0770643	0.861632	1	0	0.641401	1.27824	5.73352	2.59251	4.06781	7.45508	4.31366	5.06285	1.36367	1.94981	0.758561	2.53884	3.12467	4.17632
Eef1e1	1.39762	0.482977	0.133775	0.342239	0	2.43071	1.28138	5.8756e-06	6.43137e-05	1	2.64477	1.40314	7.84714e-07	3.31999e-06	1	2.7819	1.47607	7.76993e-06	0.00010938	1	3.38066	1.75731	1.44542e-07	9.9557e-07	1	1.22115	0.288238	0.299194	0.770578	0	1.09334	0.128745	0.648513	1	0	7.01265	12.3734	21.6133	30.462	29.1806	25.3774	40.5803	32.9711	11.9859	17.749	11.0283	29.9912	35.6459	33.5966
C5ar2	0.865507	-0.208382	0.61178	0.777103	0	2.43021	1.28108	0.000641283	0.00334386	0	5.52576	2.46617	2.17214e-10	1.6064e-09	1	3.31879	1.73066	8.32687e-05	0.000849841	1	5.1166	2.35519	1.97303e-07	1.33045e-06	1	0.63373	-0.658061	0.0729163	0.57248	0	0.934688	-0.0974429	0.791874	1	0	10.0914	10.6605	49.1401	27.0864	27.1299	65.7779	33.6305	59.7854	11.34	7.71321	8.01351	36.1282	11.6764	17.677
Prkcq	0.642563	-0.63809	0.0872169	0.272684	0	2.42799	1.27976	0.000204458	0.00129179	0	3.19915	1.67769	1.47768e-06	5.92809e-06	1	1.64022	0.713893	0.0689449	0.172228	0	2.20683	1.14197	0.0040426	0.0107188	0	0.951129	-0.0722872	0.832013	0.963381	0	0.931493	-0.102383	0.761037	1	0	16.4199	18.151	24.1048	32.9735	28.004	26.1304	57.9148	30.7209	7.46428	10.6666	14.9962	35.1602	16.6306	29.1309
Cx3cr1	1.13022	0.176608	0.731307	0.856156	0	2.42787	1.27969	0.0031949	0.0122438	0	1.11656	0.159066	0.719117	0.768954	0	1.90809	0.932126	0.0618182	0.158524	0	0.794598	-0.331703	0.477048	0.581355	0	1.43805	0.524111	0.219709	0.728627	0	1.58812	0.667322	0.123131	1	0	5.21673	8.97326	14.3788	9.74894	16.6074	9.41298	3.03554	4.37531	8.46909	8.94617	6.72979	26.9409	17.1857	14.431
Ccl5	1.11248	0.153783	0.65778	0.808765	0	2.4274	1.27941	1.68417e-05	0.000158602	1	2.01621	1.01165	0.000654172	0.00155005	0	3.06735	1.61699	3.54482e-06	5.49271e-05	1	2.24763	1.16841	0.000678135	0.00222997	0	0.880344	-0.183861	0.527993	0.869539	0	0.997912	-0.00301604	0.992845	1	0	12.6997	11.2485	32.6901	33.6217	43.8382	38.3297	25.2429	17.1262	12.3448	14.2795	13.2651	38.1922	29.2321	29.5237
Cript	0.868136	-0.204007	0.545619	0.732228	0	2.42685	1.27908	5.31596e-05	0.00042481	1	3.35089	1.74454	5.64343e-08	2.88078e-07	1	1.55837	0.64004	0.0767631	0.186233	0	2.83504	1.50337	5.063e-05	0.000212316	1	1.35189	0.434983	0.163497	0.686927	0	1.02607	0.0371339	0.906348	1	0	13.0418	10.8651	14.8591	25.223	15.7333	23.3065	32.8317	45.4094	7.75137	8.54474	14.6072	30.3565	22.5922	22.5356
Lrrfip1	0.585532	-0.772179	0.00942451	0.0939314	0	2.42558	1.27833	3.25333e-06	3.88834e-05	1	4.43425	2.14869	2.4851e-14	3.22031e-13	1	1.72121	0.783423	0.0118538	0.046849	0	3.03764	1.60295	5.97131e-07	3.69998e-06	1	0.825144	-0.277282	0.30534	0.773879	0	0.854741	-0.226442	0.402326	1	0	157.571	187.186	255.697	382.99	251.465	380.473	563.172	627.419	75.7194	115.039	111.839	305.391	199.259	229.863
Plaa	0.596575	-0.745225	0.0386505	0.181132	0	2.42387	1.27731	0.000125056	0.000861356	1	2.46699	1.30275	9.36949e-05	0.000264769	1	1.31486	0.394906	0.294996	0.472375	0	1.65105	0.723385	0.0556846	0.101961	0	1.09973	0.137154	0.675361	0.914288	0	0.891401	-0.165853	0.612753	1	0	37.073	40.9804	33.8007	83.4196	36.7111	36.2965	79.0837	78.068	18.9478	24.7453	26.0439	61.9733	56.6757	50.674
Pfkp	1.08822	0.121966	0.653942	0.80601	0	2.42264	1.27658	9.11894e-08	1.77884e-06	1	4.47192	2.16089	1.24016e-18	2.7648e-17	1	2.01475	1.0106	0.00020941	0.00184931	0	4.74507	2.24643	5.82821e-15	1.36333e-13	1	1.30852	0.387939	0.0993962	0.620109	0	1.02557	0.0364222	0.877333	1	0	88.385	114.761	193.919	182.502	237.715	424.45	578.669	443.469	97.7534	127.196	106.626	292.807	230.917	279.855
Papss2	0.936164	-0.0951661	0.763732	0.875458	0	2.41792	1.27377	1.00275e-05	0.000102088	1	2.36107	1.23944	1.77267e-05	5.80649e-05	1	1.55402	0.636007	0.0506789	0.137272	0	1.5404	0.623301	0.0560687	0.102544	0	1.45656	0.542565	0.0552747	0.540983	0	1.4349	0.52095	0.0671165	1	0	16.1205	20.503	24.465	32.2444	28.7436	27.4859	27.4796	29.7208	20.8139	14.6809	16.1437	53.4252	38.8527	32.1907
Tceb1	0.886148	-0.17438	0.640624	0.797241	0	2.41468	1.27183	0.00034513	0.00202047	0	2.54308	1.34658	0.000162341	0.00043605	1	1.624	0.699552	0.0852306	0.200659	0	2.77795	1.47402	0.000404632	0.00139659	0	1.31754	0.397843	0.257038	0.748369	0	0.811211	-0.30185	0.389775	1	0	12.1011	11.2485	14.5589	20.362	21.9527	19.0142	35.388	42.9093	7.60783	7.36912	15.8714	31.288	26.7858	16.85
Cnot7	0.735335	-0.443527	0.263299	0.487752	0	2.41233	1.27043	0.000554216	0.00298093	0	2.82974	1.50067	5.08131e-05	0.000151496	1	1.29717	0.375368	0.37154	0.547781	0	2.24056	1.16386	0.00612882	0.0153558	0	1.36746	0.451496	0.213739	0.725526	0	0.928692	-0.106729	0.768193	1	0	16.8475	20.9887	15.3694	38.9687	19.2969	26.2434	52.7225	48.3784	10.0481	10.4085	21.123	43.1785	30.8766	26.6705
Pdcd1	1.7243	0.78601	0.125029	0.32967	0	2.41041	1.26928	0.00252946	0.0101673	0	4.84505	2.27651	1.29392e-07	6.25432e-07	1	3.93813	1.97751	0.000112593	0.00110113	0	8.32902	3.05815	1.05431e-08	9.14067e-08	1	1.05515	0.0774494	0.855433	0.967597	0	1.00255	0.00367259	0.992246	1	0	1.069	1.32937	5.40331	3.67273	5.21083	17.094	6.63025	6.4067	1.43544	2.43726	2.27568	6.99551	3.63859	4.42442
Ccnyl1	0.769601	-0.377817	0.212644	0.432597	0	2.41006	1.26907	3.42493e-06	4.07559e-05	1	3.43524	1.78041	1.34105e-10	1.02876e-09	1	1.76941	0.823264	0.00781598	0.0342025	0	2.6907	1.42798	5.84555e-06	2.97701e-05	1	1.04819	0.0679	0.799001	0.953957	0	0.982537	-0.0254169	0.925579	1	0	10.6473	10.0725	13.5983	23.5757	17.7841	27.9754	27.2399	28.377	9.40212	5.90677	8.71372	20.9135	19.6525	17.0567
Acvr2a	0.723404	-0.467127	0.143352	0.35458	0	2.41003	1.26905	1.46605e-05	0.000141852	1	4.45257	2.15464	7.44855e-13	7.65455e-12	1	1.74833	0.805975	0.0153182	0.0568976	0	2.93827	1.55497	5.11486e-06	2.62816e-05	1	0.997143	-0.00412834	0.990828	0.998469	0	1.09621	0.132518	0.647166	1	0	13.5977	12.9869	22.0936	30.8401	16.7419	26.8082	47.5301	42.9718	9.11504	9.92108	9.76404	23.8359	17.5351	28.1385
Slc39a6	0.854028	-0.227645	0.432302	0.643074	0	2.40652	1.26695	2.0123e-06	2.57404e-05	1	3.22978	1.69144	3.50083e-10	2.49955e-09	1	1.7636	0.818521	0.00683	0.0307547	0	2.38474	1.25383	4.40362e-05	0.000187764	1	1.16534	0.220751	0.399103	0.819767	0	1.15664	0.209942	0.426171	1	0	22.8766	27.5845	35.0615	60.7351	37.7533	46.3495	77.8855	56.6602	19.4502	25.7776	19.3919	53.5896	52.6259	49.4542
Ncbp1	0.63297	-0.659792	0.0600611	0.229328	0	2.40601	1.26664	9.40566e-05	0.000684071	1	2.48361	1.31244	5.35131e-05	0.000158939	1	1.07419	0.103244	0.786394	0.880993	0	1.32491	0.405898	0.268744	0.370516	0	1.41774	0.503592	0.115703	0.647949	0	1.18653	0.246745	0.441299	1	0	46.7795	64.5768	30.1685	89.9278	59.3698	59.7536	82.279	79.4118	27.2016	30.2794	48.1005	84.1653	96.3507	73.9539
Fbxo11	0.393078	-1.34711	0.000955818	0.0339467	0	2.40557	1.26638	0.000780607	0.00392784	0	4.5075	2.17233	1.98103e-08	1.08475e-07	1	1.04034	0.0570529	0.906625	0.951665	0	2.27705	1.18717	0.00624342	0.0156178	0	0.908892	-0.137818	0.710437	0.926379	0	0.778114	-0.361946	0.32914	1	0	59.693	61.8414	44.2772	98.0565	47.3009	74.4755	150.099	190.576	22.6799	17.4909	31.4316	83.6539	43.3136	45.4019
Bccip	0.742187	-0.430144	0.202331	0.421992	0	2.40546	1.26631	4.85864e-05	0.000392283	1	2.85599	1.51399	1.48356e-06	5.94513e-06	1	1.40538	0.490963	0.165559	0.32101	0	2.21074	1.14453	0.00144972	0.00435795	0	1.27028	0.34515	0.261104	0.749775	0	0.958801	-0.060697	0.84361	1	0	12.8708	15.8246	14.709	29.8409	15.9687	23.2689	37.3051	34.7837	7.75137	10.4659	13.5568	27.3062	26.8063	22.8043
Gcsh	1.08835	0.122143	0.724349	0.851662	0	2.40501	1.26604	1.36152e-05	0.000133272	1	1.81357	0.858835	0.00301171	0.00610954	0	1.97032	0.97843	0.00333825	0.0174734	0	1.8511	0.88838	0.00765093	0.0186935	0	1.32843	0.409726	0.15367	0.681401	0	1.06627	0.0925724	0.754113	1	0	12.828	20.8098	25.9659	37.8885	35.7698	23.6831	40.0211	30.0959	12.6319	21.9927	20.1699	39.9274	52.3381	40.0885
Phf11d	0.742554	-0.429431	0.366507	0.586713	0	2.40451	1.26574	0.00440469	0.0158801	0	1.818	0.862356	0.0512381	0.0784149	0	1.30232	0.381083	0.458291	0.630763	0	1.24273	0.313509	0.5424	0.640504	0	1.37095	0.45518	0.298497	0.770026	0	1.08629	0.11941	0.790108	1	0	20.5248	9.17778	9.786	30.5161	17.616	13.517	24.3642	17.5012	10.6222	7.99994	14.3738	17.4796	41.3401	20.6128
Actr2	0.934927	-0.0970739	0.721282	0.849701	0	2.40012	1.26311	8.82865e-07	1.27741e-05	1	3.66051	1.87204	7.91602e-13	8.11968e-12	1	1.4626	0.548538	0.0580673	0.151434	0	3.06455	1.61567	7.69152e-08	5.60399e-07	1	1.53421	0.617496	0.0150301	0.40187	0	1.11674	0.159296	0.529165	1	0	292.265	353.46	376.431	597.737	442.551	735.681	1163.49	1069.45	263.618	250.063	391.748	785.415	661.339	726.824
Irak3	0.645697	-0.63107	0.0607066	0.230031	0	2.39843	1.26209	4.75293e-05	0.0003846	1	2.87573	1.52393	1.07024e-06	4.41679e-06	1	1.73981	0.798926	0.023205	0.0774491	0	2.17526	1.12119	0.00162448	0.00482617	0	0.89012	-0.167929	0.58184	0.887482	0	0.853623	-0.228329	0.455487	1	0	52.937	54.4787	76.4569	101.216	102.67	144.357	61.6693	144.166	40.3358	27.2686	36.5276	66.777	97.2346	85.5318
Neat1	1.15847	0.21222	0.534343	0.722854	0	2.39479	1.2599	2.83254e-05	0.000246752	1	9.92284	3.31075	1.65809e-24	7.68237e-23	1	4.57997	2.19534	1.36379e-09	5.68629e-08	1	11.6405	3.54108	8.55507e-20	4.20971e-18	1	0.605743	-0.723223	0.0151816	0.402259	0	0.987529	-0.0181048	0.95129	1	0	778.361	1051.33	5897.12	4010.67	2662.4	12773.8	9405.77	9768.87	1203.62	870.159	1105.85	2756.89	1541.76	3315.67
Gpcpd1	0.727391	-0.459196	0.342507	0.564631	0	2.39397	1.25941	0.00547289	0.0188777	0	4.97914	2.3159	7.62551e-07	3.23499e-06	1	1.38376	0.468593	0.367516	0.544213	0	3.97984	1.99271	0.000241251	0.000877015	1	1.25841	0.331603	0.458376	0.845209	0	0.910028	-0.136017	0.760926	1	0	68.9292	63.1963	64.9298	146.153	63.1351	166.007	199.946	422.717	31.0773	26.265	86.651	181.08	74.9508	89.0672
Ppp2ca	1.00991	0.0142205	0.969497	0.987026	0	2.39166	1.25801	1.98583e-07	3.49327e-06	1	3.05573	1.61152	4.11079e-11	3.35873e-10	1	1.89561	0.922661	0.000808409	0.00557516	0	3.07556	1.62085	1.02622e-08	8.92551e-08	1	1.27417	0.349561	0.142551	0.673176	0	1.00339	0.00488281	0.984325	1	0	61.0186	77.2314	106.715	157.09	129.43	178.244	227.346	232.516	60.3602	62.3365	86.6121	188.404	159.358	153.304
Ccdc25	0.514895	-0.957651	0.00640229	0.0784732	0	2.39046	1.25729	9.75533e-05	0.000705121	1	3.727	1.89801	7.29681e-09	4.24895e-08	1	1.02424	0.034549	0.941628	0.969357	0	2.09097	1.06417	0.00374849	0.0100217	0	1.20162	0.264975	0.400994	0.819897	0	0.917766	-0.123801	0.690561	1	0	10.3907	10.9673	7.56464	15.4201	9.81653	13.7053	30.9145	22.6266	5.02404	4.58778	6.8076	13.2787	12.5809	13.5834
Mmadhc	1.21334	0.278978	0.35968	0.579434	0	2.38537	1.25421	1.57054e-06	2.08211e-05	1	2.35395	1.23508	2.37853e-06	9.22367e-06	1	1.7705	0.824159	0.00589845	0.0274775	0	2.45616	1.2964	2.07006e-05	9.51741e-05	1	1.63468	0.709005	0.00616034	0.280246	0	1.1628	0.217608	0.402061	1	0	10.3052	14.1629	19.4219	22.2524	23.4655	25.7539	30.8347	33.7836	10.5505	16.1433	17.6608	32.9136	34.3096	39.2615
Smndc1	0.646618	-0.629013	0.0648868	0.237824	0	2.38484	1.25389	6.73392e-05	0.000520973	1	3.05753	1.61237	3.87685e-07	1.73214e-06	1	1.24757	0.31912	0.371021	0.547263	0	2.15427	1.1072	0.00219635	0.00628747	0	1.23605	0.305737	0.324661	0.787617	0	0.917737	-0.123848	0.689698	1	0	32.4976	42.9745	29.9884	62.0853	49.2171	58.4358	88.3501	97.2568	16.5793	22.2507	34.1547	65.0783	61.3627	48.2137
Gmfb	0.785341	-0.348609	0.339065	0.560864	0	2.38424	1.25353	0.00021859	0.00136841	0	3.24792	1.69952	7.35128e-07	3.12716e-06	1	1.2582	0.331365	0.38977	0.565301	0	2.23866	1.16264	0.00292606	0.00808813	0	1.48818	0.573545	0.0869916	0.598962	0	1.13939	0.188266	0.573592	1	0	74.4453	72.5019	68.502	142.669	66.1271	100.418	183.969	209.108	43.9962	41.6054	87.3123	165.792	121.718	125.207
Dkc1	0.611162	-0.710374	0.0833734	0.267364	0	2.38228	1.25234	0.000985745	0.00472708	0	3.54043	1.82392	2.32865e-06	9.05273e-06	1	1.05723	0.0802861	0.864135	0.925808	0	1.89618	0.923094	0.0340355	0.0672949	0	1.37713	0.461661	0.218968	0.728461	0	1.14112	0.190451	0.612327	1	0	26.8533	46.7837	24.0147	60.573	32.2399	43.4503	85.8737	80.3494	13.1343	24.5446	29.6617	58.1924	55.2367	47.4901
Mpp5	0.456856	-1.13019	0.0485343	0.204627	0	2.3816	1.25193	0.0186508	0.0497051	0	4.3037	2.10558	0.000113793	0.000316304	1	1.07848	0.109001	0.878055	0.935519	0	2.67392	1.41896	0.0225439	0.0475749	0	1.00874	0.0125548	0.982077	0.996322	0	0.735327	-0.443542	0.396595	1	0	9.49273	7.13259	4.80295	17.1754	4.87465	14.9855	18.9322	32.6898	3.30151	1.83511	6.18519	15.9636	4.64588	6.4919
Sms	0.536443	-0.898503	0.031021	0.161193	0	2.38071	1.25139	0.00112565	0.00525944	0	3.30106	1.72293	9.89754e-06	3.39255e-05	1	1.28224	0.358661	0.414905	0.590698	0	1.87127	0.904015	0.0396078	0.076634	0	0.995897	-0.00593118	0.990919	0.998469	0	0.946335	-0.0795778	0.831234	1	0	7.82509	9.22891	9.09558	17.1484	6.55556	7.79395	21.5683	18.6888	3.66037	4.01431	5.95178	13.1326	10.8335	8.72478
Pip5k1b	0.543472	-0.879722	0.0540083	0.216986	0	2.38069	1.25138	0.0024172	0.0098016	0	3.75941	1.91051	5.12576e-06	1.85779e-05	1	2.13086	1.09143	0.0178137	0.0637606	0	2.49351	1.31818	0.00438753	0.0115243	0	0.606903	-0.720463	0.0641754	0.554611	0	0.819391	-0.287376	0.471749	1	0	2.138	2.86326	4.5628	6.0222	5.47978	6.70204	5.19236	6.84423	1.57898	0.94623	1.59492	5.75349	2.24071	1.73669
Abcc1	1.18356	0.243131	0.41316	0.627335	0	2.37993	1.25092	2.00452e-06	2.57168e-05	1	4.13464	2.04776	2.86512e-14	3.66924e-13	1	3.59462	1.84584	3.01222e-09	1.13467e-07	1	4.14232	2.05044	6.8367e-11	8.634e-10	1	0.783607	-0.351798	0.174914	0.695952	0	1.18136	0.240444	0.353652	1	0	80.902	107.935	393.301	262.006	363.212	484.844	369.616	319.21	104.787	131.383	99.138	227.929	222.098	348.082
Tmx3	0.568603	-0.814507	0.079471	0.261488	0	2.37944	1.25062	0.00370953	0.0138234	0	3.92748	1.9736	7.17954e-06	2.53079e-05	1	1.21264	0.278146	0.577178	0.730855	0	2.40571	1.26646	0.0112721	0.0262606	0	1.11569	0.157934	0.709805	0.926379	0	0.928282	-0.107365	0.800212	1	0	32.6259	28.9138	27.1366	65.461	19.2969	32.3807	86.9921	102.726	14.9286	14.1934	23.282	61.1513	33.2612	30.454
Acot7	1.69133	0.758155	0.0782726	0.259456	0	2.37906	1.25039	0.000886709	0.00434845	0	2.29814	1.20047	0.00141428	0.00310857	0	4.67637	2.22539	9.84352e-07	1.85398e-05	1	3.97665	1.99155	9.75121e-06	4.77037e-05	1	0.860424	-0.21688	0.557909	0.879198	0	0.977392	-0.0329909	0.928748	1	0	7.61129	17.6142	60.367	36.8083	80.314	59.716	58.7935	32.5023	16.7946	33.3188	14.0042	53.1147	45.5132	54.0647
Zc3h15	0.470698	-1.08713	0.00827822	0.0893097	0	2.37652	1.24885	0.00103301	0.00492565	0	3.80164	1.92662	6.7003e-07	2.86811e-06	1	0.959987	-0.0589134	0.873365	0.932565	0	2.14866	1.10343	0.0116645	0.027025	0	1.16521	0.220594	0.556056	0.878177	0	0.832815	-0.263932	0.481046	1	0	33.139	29.5785	22.4238	48.0425	19.8012	30.1968	80.7612	91.2251	12.273	13.9927	17.9137	45.0416	31.5344	28.6347
Akirin1	0.876696	-0.189851	0.490585	0.689546	0	2.37651	1.24884	9.51435e-07	1.36211e-05	1	3.29443	1.72003	2.60774e-11	2.20146e-10	1	1.56478	0.645963	0.0249775	0.0820286	0	2.76883	1.46927	7.04201e-07	4.3e-06	1	1.33146	0.413013	0.0999067	0.620594	0	1.04311	0.0608914	0.808504	1	0	39.8524	43.0768	54.2733	87.4974	52.8815	97.2173	111.196	136.041	33.0869	31.9424	43.9187	96.9508	84.4071	77.8614
Fam107b	0.514427	-0.958962	0.00712229	0.0825384	0	2.37603	1.24855	0.000150053	0.000995854	1	3.27147	1.70994	2.93218e-07	1.33352e-06	1	1.16141	0.215881	0.566015	0.7225	0	1.87467	0.906636	0.0158645	0.0352888	0	1.05241	0.0736916	0.820442	0.96112	0	0.897722	-0.155659	0.63119	1	0	83.3394	86.7926	76.607	140.428	79.3391	117.587	197.47	163.511	32.9433	39.0248	59.1288	147.929	61.3832	102.609
Sumo1	0.612654	-0.706856	0.0934616	0.283604	0	2.37475	1.24778	0.00136861	0.00615003	0	3.16888	1.66398	2.51208e-05	7.98195e-05	1	1.01602	0.0229227	0.977347	0.988365	0	1.88467	0.914314	0.0412329	0.0792032	0	1.43191	0.51794	0.178469	0.700285	0	1.03011	0.0427986	0.913696	1	0	16.2488	10.7628	9.39576	19.903	11.8	12.6134	28.5979	35.0962	6.60302	6.10748	11.9619	27.8907	16.7128	14.2656
Mpzl3	0.817739	-0.290288	0.57528	0.754057	0	2.37257	1.24645	0.00682602	0.0225689	0	3.8661	1.95088	2.91509e-05	9.13758e-05	1	1.89038	0.918676	0.0801136	0.192048	0	4.39499	2.13586	8.85879e-05	0.000352544	1	1.02603	0.0370689	0.941286	0.989161	0	0.719243	-0.475449	0.29172	1	0	1.79592	2.3264	3.51215	3.86177	4.37037	13.3664	2.47636	11.2508	1.65075	1.66307	1.75052	5.42471	3.57692	3.0392
Vma21	0.56456	-0.8248	0.0850723	0.269142	0	2.37213	1.24618	0.0049487	0.0174137	0	2.84682	1.50935	0.000751484	0.00175711	0	1.31664	0.396856	0.43799	0.612625	0	1.58381	0.663395	0.193635	0.283396	0	1.01704	0.0243766	0.956414	0.993582	0	1.01478	0.0211615	0.967055	1	0	8.03889	8.61535	6.39392	19.3898	7.09345	6.43848	16.296	16.9074	3.01442	5.13258	5.83508	13.2969	13.4032	6.76067
Ly75	0.688161	-0.539182	0.140166	0.350424	0	2.36747	1.24335	0.000218555	0.00136841	0	7.1249	2.83287	1.32475e-15	2.01274e-14	1	1.81128	0.857007	0.0260146	0.0845784	0	4.32145	2.11152	1.68594e-07	1.14892e-06	1	0.899417	-0.152938	0.645367	0.906329	0	1.13456	0.182137	0.582434	1	0	12.1011	11.4019	17.5308	29.5169	16.7755	40.9276	58.1545	53.3475	5.81353	7.22576	11.0283	24.95	9.66179	22.8043
Utp20	0.661495	-0.596197	0.0688936	0.244269	0	2.36557	1.24219	4.02366e-05	0.000334001	1	2.53758	1.34345	9.49303e-06	3.26517e-05	1	1.14177	0.191275	0.578622	0.732006	0	1.38452	0.469389	0.169122	0.254967	0	1.3705	0.454704	0.127736	0.656098	0	1.2124	0.277863	0.352992	1	0	61.66	104.228	79.2186	126.52	78.465	80.048	158.647	106.226	43.8527	62.7092	57.9618	103.435	149.018	137.095
Slfn2	1.45266	0.538701	0.0302525	0.159283	0	2.36468	1.24165	1.83221e-08	4.3701e-07	1	4.84822	2.27745	1.46485e-23	5.99328e-22	1	3.02671	1.59775	5.89684e-10	2.80074e-08	1	7.13828	2.83558	4.52132e-25	4.74912e-23	1	1.13492	0.182594	0.400837	0.819897	0	0.986624	-0.0194271	0.928636	1	0	118.531	116.729	389.579	334.137	344.385	773.333	908.344	837.496	171.248	154.264	187.092	428.151	345.337	438.72
Slc16a10	1.09609	0.132369	0.720294	0.849051	0	2.36199	1.24	0.000102354	0.000734154	1	1.59932	0.677462	0.0322656	0.0519866	0	2.21316	1.14611	0.00179753	0.0106084	0	1.38962	0.47469	0.189581	0.27877	0	1.16979	0.226253	0.471608	0.852204	0	1.2615	0.335136	0.286971	1	0	69.7844	58.4668	155.736	133.244	136.725	119.959	61.2699	85.881	81.5329	63.4834	65.917	108.019	214.512	175.467
Snrpd1	0.607816	-0.718294	0.0427793	0.190899	0	2.36022	1.23892	0.000151214	0.00100234	0	2.56889	1.36114	3.46524e-05	0.000107175	1	1.24015	0.310516	0.407179	0.582966	0	1.92826	0.947296	0.0115886	0.0268891	0	1.15671	0.210032	0.515226	0.867788	0	0.809756	-0.304441	0.346083	1	0	12.657	13.0125	11.1368	20.308	16.3049	15.8891	27.6394	30.7834	5.09581	8.8028	9.29723	21.3701	20.8037	13.0665
March7	0.716384	-0.481194	0.22591	0.447399	0	2.35464	1.23551	0.000803019	0.00401473	0	5.65431	2.49935	7.01417e-11	5.57256e-10	1	1.28759	0.364678	0.385676	0.56145	0	4.06547	2.02342	4.37506e-06	2.28021e-05	1	1.31004	0.389616	0.283939	0.763202	0	0.996352	-0.00527272	0.988755	1	0	42.7173	35.5096	41.2753	72.5094	37.249	96.0501	148.262	232.61	24.2589	20.1576	39.523	99.3253	43.2108	55.3465
Tstd3	0.583806	-0.776439	0.0890208	0.276189	0	2.35379	1.23499	0.00337615	0.0127704	0	1.28514	0.361924	0.383866	0.454743	0	0.890831	-0.166776	0.706899	0.826342	0	0.798834	-0.324033	0.480822	0.584544	0	1.54247	0.62524	0.133647	0.662408	0	0.939254	-0.0904122	0.831199	1	0	8.80857	8.41083	4.20258	12.2604	6.52194	5.19597	7.34919	8.09432	3.51683	3.75625	7.66341	16.2376	11.8203	7.42227
Sept2	0.802267	-0.317846	0.382274	0.599634	0	2.35311	1.23457	0.000265328	0.00161834	0	2.48741	1.31464	0.00010651	0.000297421	1	1.23579	0.305433	0.427321	0.601786	0	1.85998	0.895285	0.0205981	0.04413	0	1.52762	0.611286	0.067858	0.562145	0	1.07289	0.101508	0.761452	1	0	103.137	115.067	86.3029	216.475	101.695	137.957	234.455	236.485	72.7768	58.0928	131.581	225.555	210.504	181.877
Osbpl3	1.07155	0.0997051	0.790893	0.890624	0	2.35021	1.23279	1.32301e-05	0.000129852	1	1.80337	0.850699	0.00271985	0.0055692	0	1.9087	0.932588	0.00434061	0.021475	0	1.89678	0.923554	0.00496974	0.0128253	0	1.31935	0.399824	0.150539	0.679808	0	1.01874	0.0267854	0.928482	1	0	6.28573	6.08443	9.72597	14.6099	11.0604	13.8559	11.2634	10.0632	5.3829	6.27953	8.05241	18.6303	12.6631	15.4234
Capza1	0.770398	-0.376323	0.208408	0.428425	0	2.35011	1.23273	8.02003e-06	8.38381e-05	1	3.19308	1.67495	2.02374e-09	1.28307e-08	1	1.31557	0.395686	0.203649	0.367675	0	2.39528	1.26019	7.63937e-05	0.000308969	1	1.37622	0.460714	0.0909257	0.60733	0	1.02699	0.038429	0.88786	1	0	101.897	105.123	94.9783	188.605	124.925	192.966	250.432	300.427	73.1356	60.6734	105.304	221.135	175.947	165.151
Fxr1	0.368908	-1.43867	0.00193524	0.0472942	0	2.34976	1.23251	0.00406737	0.0149101	0	3.29125	1.71863	7.67426e-05	0.000220036	1	0.749846	-0.415335	0.364741	0.541363	0	1.58453	0.664053	0.175497	0.262549	0	1.15601	0.20916	0.620951	0.897076	0	0.766271	-0.384074	0.364199	1	0	86.4181	57.3419	31.2492	93.9787	36.4086	49.0228	136.519	156.136	21.1727	17.8923	40.3593	81.3525	57.0457	48.4825
Aspa	0.618892	-0.692241	0.236744	0.45885	0	2.34881	1.23193	0.0241977	0.0607249	0	0.209022	-2.25827	8.73329e-05	0.000248056	-1	0.622119	-0.684738	0.24318	0.413914	0	0.0983173	-3.34641	1.72311e-07	1.17352e-06	-1	2.33663	1.22443	0.0251464	0.458432	0	1.31605	0.396217	0.540431	1	0	8.93685	17.0262	5.34328	12.7735	6.11852	0.301215	2.55624	1.12508	6.3877	4.73115	12.9344	10.7764	32.3567	13.542
Pkn2	0.583396	-0.777453	0.0564028	0.222286	0	2.34636	1.23042	0.00110916	0.00520913	0	3.29245	1.71916	6.88087e-06	2.43573e-05	1	1.17213	0.229126	0.598446	0.747106	0	1.99423	0.995835	0.0215088	0.0457748	0	1.16782	0.223823	0.547397	0.874784	0	0.963176	-0.0541279	0.884433	1	0	49.1741	47.1927	34.8814	96.3551	38.1567	54.407	108.64	125.259	20.9574	21.7633	41.4485	85.7178	54.6816	57.4554
Pot1b	0.658587	-0.602554	0.104043	0.300124	0	2.34501	1.22959	0.000329827	0.00194633	0	1.72079	0.783072	0.0213495	0.0357977	0	1.10951	0.149919	0.705789	0.825594	0	1.08088	0.112205	0.781062	0.841565	0	1.39194	0.477102	0.158084	0.684052	0	1.04849	0.0683163	0.841161	1	0	38.7406	51.1297	35.5118	60.681	53.4194	47.2532	49.2875	49.2222	29.0676	13.2759	46.3889	54.996	74.0463	79.226
Tmem5	0.914544	-0.128876	0.69242	0.832706	0	2.34452	1.2293	6.07567e-05	0.000475775	1	1.20467	0.268636	0.377646	0.448609	0	1.82758	0.869938	0.0133305	0.0511494	0	0.911181	-0.134191	0.695669	0.77244	0	1.17317	0.230418	0.444884	0.838494	0	1.20911	0.273941	0.381061	1	0	11.3742	10.3026	12.8479	27.3024	19.2296	6.96561	11.7427	11.0008	8.54086	8.05729	12.9928	21.5345	24.6479	23.5073
Atp6v1c1	0.792109	-0.336228	0.278983	0.504242	0	2.34322	1.22849	1.76743e-05	0.000165021	1	6.73017	2.75064	4.84981e-20	1.32118e-18	1	1.73607	0.795827	0.0144772	0.0545526	0	4.76413	2.25221	6.30948e-11	8.0052e-10	1	1.06911	0.0964057	0.732091	0.93203	0	1.11898	0.162185	0.563938	1	0	30.7017	26.6641	44.4273	66.7573	38.1231	97.4055	135.8	176.606	21.388	17.8923	28.767	63.5806	40.1684	55.9048
Gm17066	0.52435	-0.931399	0.144944	0.356598	0	2.343	1.22836	0.0387127	0.0879754	0	3.97903	1.99242	0.00100293	0.00228632	0	1.38545	0.47035	0.499088	0.668142	0	3.22511	1.68935	0.0162659	0.036013	0	0.886587	-0.173666	0.769482	0.945648	0	0.646932	-0.628314	0.283225	1	0	5.08845	5.54757	5.16317	14.4749	2.45413	5.72309	20.6097	25.1893	1.93784	2.66665	3.69555	11.9088	4.09084	3.59742
Cd53	0.975508	-0.0357742	0.900173	0.951659	0	2.34244	1.22801	2.64722e-05	0.000232836	1	4.52388	2.17756	4.34832e-13	4.6589e-12	1	1.92117	0.941985	0.00474279	0.0230986	0	4.25058	2.08766	2.46172e-09	2.38402e-08	1	1.18941	0.250247	0.385101	0.814527	0	1.03823	0.0541248	0.85097	1	0	136.063	176.193	213.131	364.626	322.197	528.144	684.673	778.367	153.736	92.4725	210.705	418.562	274.148	377.709
AI839979	1.3392	0.421367	0.355683	0.57604	0	2.34076	1.22698	0.00237789	0.0096775	0	4.67612	2.22531	6.39913e-08	3.24574e-07	1	2.81636	1.49383	0.00137442	0.00858446	0	6.84373	2.77478	1.5998e-08	1.34123e-07	1	1.11286	0.154269	0.695335	0.921321	0	0.91481	-0.128456	0.738377	1	0	1.62488	2.47979	6.54401	4.69893	6.25299	13.6677	14.4587	14.4073	3.94746	2.0645	2.45073	10.1919	4.35809	4.89994
Pvrl2	1.45317	0.5392	0.153454	0.366893	0	2.34056	1.22686	0.000124919	0.000861356	1	2.49823	1.32091	3.99397e-05	0.000121996	1	4.6573	2.21949	8.77352e-09	2.97646e-07	1	4.40431	2.13892	2.96072e-08	2.36598e-07	1	0.730198	-0.45364	0.143196	0.673176	0	0.824142	-0.279035	0.37225	1	0	2.43732	3.37456	14.2287	11.0452	15.6325	16.2656	14.6185	7.9068	4.01923	3.64155	5.03762	10.3197	11.4091	8.12521
Zfx	0.683082	-0.549869	0.22286	0.443841	0	2.33976	1.22636	0.00346889	0.0130805	0	4.17609	2.06215	1.59528e-06	6.36248e-06	1	1.17474	0.232346	0.634458	0.773961	0	2.92585	1.54886	0.00165432	0.0049068	0	1.36049	0.444125	0.283745	0.763202	0	0.974963	-0.0365804	0.92977	1	0	33.4384	32.135	23.2943	69.7278	22.4906	54.2564	104.486	129.072	17.3688	14.6236	35.0688	72.4026	35.4608	49.3302
Dhx36	0.637951	-0.648482	0.204194	0.42367	0	2.33775	1.22512	0.0100856	0.0307237	0	3.17137	1.66511	0.00054813	0.00132122	0	1.05681	0.079713	0.900328	0.947621	0	2.08645	1.06105	0.0542025	0.0996816	0	1.41117	0.496892	0.291207	0.766725	0	0.969673	-0.0444296	0.925068	1	0	24.3305	26.5619	15.4595	49.0957	16.1031	22.1017	60.3113	76.9116	11.0529	9.92108	27.5999	55.544	27.5053	30.8055
Psmd6	1.33414	0.415909	0.123918	0.328736	0	2.33642	1.2243	2.34489e-07	4.08542e-06	1	2.58895	1.37237	8.0059e-09	4.6396e-08	1	1.99692	0.997779	0.000242251	0.00210194	0	2.74208	1.45527	1.39743e-07	9.66786e-07	1	1.56094	0.642417	0.00608837	0.279451	0	1.25961	0.332973	0.155749	1	0	20.7386	22.1903	41.2453	47.0433	40.3419	43.4127	66.0629	67.286	23.3259	30.5948	31.8012	67.1971	66.4608	67.1519
Ppp4r2	0.594156	-0.751086	0.0531585	0.214696	0	2.33416	1.22291	0.000647057	0.00336753	0	5.71041	2.51359	1.49267e-11	1.30656e-10	1	1.45697	0.542975	0.182217	0.341148	0	4.15457	2.0547	1.56405e-06	8.94073e-06	1	0.951845	-0.0712017	0.840817	0.965834	0	0.816657	-0.292198	0.40664	1	0	28.6065	23.852	29.0278	61.6802	23.869	67.397	112.714	146.729	15.0003	14.4515	17.2524	52.8225	28.3892	27.8697
Ccdc80	0.780492	-0.357544	0.520643	0.712987	0	2.33228	1.22174	0.0152946	0.042622	0	5.38621	2.42927	2.85726e-06	1.08866e-05	1	1.54227	0.625058	0.279548	0.455312	0	4.26799	2.09356	0.000436241	0.00149482	0	1.18004	0.238841	0.625824	0.899385	0	0.984873	-0.0219901	0.968216	1	0	2.18076	3.17004	2.82173	6.13022	3.46268	9.7142	9.42614	15.2198	2.72733	0.802862	2.80084	9.31517	3.00132	2.33626
Xiap	0.639517	-0.644946	0.0959113	0.286893	0	2.33167	1.22136	0.000659066	0.00342188	0	4.92283	2.29949	5.37202e-10	3.74498e-09	1	1.29549	0.373501	0.3597	0.536432	0	3.03814	1.60319	0.000138544	0.000529551	1	1.15101	0.202902	0.565987	0.882907	0	1.03624	0.0513515	0.884721	1	0	74.2315	79.8646	72.3144	163.977	63.1351	162.581	255.704	284.051	41.4124	34.3797	71.9077	160.769	85.8666	98.0401
Sec23a	0.77519	-0.367379	0.283946	0.508823	0	2.33106	1.22099	0.000117351	0.000816005	1	1.67591	0.744946	0.0180193	0.0307375	0	1.2955	0.373508	0.299131	0.476293	0	1.14896	0.200327	0.580751	0.675338	0	1.39482	0.480079	0.12512	0.656084	0	1.13072	0.177237	0.5754	1	0	30.0603	31.726	25.8158	56.0901	38.1567	26.7329	43.1366	36.7526	20.6703	15.7132	35.3217	64.4573	55.7095	47.3247
Yme1l1	0.826908	-0.274201	0.454088	0.660162	0	2.32963	1.2201	0.000351272	0.00204983	0	3.14529	1.65319	1.68094e-06	6.6773e-06	1	1.4435	0.529567	0.17159	0.328678	0	2.97324	1.57203	8.43759e-05	0.000337627	1	1.33452	0.416322	0.21654	0.726964	0	0.874756	-0.193047	0.566262	1	0	61.7883	62.6339	69.8529	140.725	58.7983	114.387	193.156	247.392	46.58	36.2721	71.3825	150.613	97.4813	111.437
Plcl1	0.555914	-0.847065	0.0421044	0.189269	0	2.32715	1.21856	0.00134075	0.00606291	0	3.28578	1.71624	7.79071e-06	2.72425e-05	1	1.36359	0.44741	0.288859	0.466456	0	1.5829	0.66257	0.115451	0.186981	0	0.948576	-0.0761647	0.837833	0.965323	0	1.15397	0.206604	0.578367	1	0	4.36153	6.36565	6.3639	10.181	5.44616	8.35873	10.4646	6.84423	4.30632	1.69174	3.13149	6.28317	6.53713	8.06319
Arl4a	0.442147	-1.1774	0.0169497	0.125787	0	2.32563	1.21762	0.00747522	0.0241837	0	1.73452	0.79454	0.0796415	0.116047	0	1.04011	0.0567403	0.936178	0.966309	0	0.81067	-0.302813	0.542411	0.640504	0	0.988486	-0.0167081	0.973642	0.994459	0	0.946088	-0.0799534	0.855832	1	0	8.93685	8.20631	4.83296	15.6631	6.21938	3.38867	9.90543	7.65679	2.15316	2.92471	6.12684	10.0823	8.55172	7.79441
Rhoc	1.84652	0.884811	0.0336091	0.167936	0	2.32558	1.21759	0.000820826	0.00408506	0	0.32727	-1.61145	1.20005e-05	4.04736e-05	-1	4.56508	2.19064	6.04437e-07	1.22275e-05	1	0.521337	-0.939711	0.0172135	0.0377971	0	0.940666	-0.0882458	0.805662	0.955909	0	1.15916	0.213076	0.555343	1	0	86.974	74.2403	405.429	214.234	484.237	55.273	40.3407	30.4396	167.085	180.988	98.5156	169.792	493.245	375.352
Tppp3	2.77512	1.47255	0.00256475	0.0525272	0	2.3246	1.21698	0.00347382	0.0130946	0	0.646606	-0.629041	0.128052	0.175514	0	8.63313	3.10988	3.65871e-09	1.35207e-07	1	1.67209	0.74165	0.121266	0.194552	0	0.747235	-0.420365	0.306323	0.774192	0	1.07313	0.101825	0.807206	1	0	15.0515	20.1707	109.567	133.947	212.972	39.6851	32.2725	16.5012	39.0439	87.4259	20.2283	99.7819	127.577	113.732
Vbp1	1.04248	0.0600234	0.929485	0.966375	0	2.32337	1.21622	0.0026137	0.0104082	0	3.81695	1.93242	2.81202e-06	1.07258e-05	1	1.91394	0.936544	0.0451184	0.126298	0	4.40278	2.13841	1.18844e-05	5.72926e-05	1	1.26542	0.339613	0.39446	0.818022	0	0.903714	-0.146062	0.714095	1	0	6.07193	6.36565	10.7766	17.2294	7.69858	12.0863	30.1956	39.9403	4.37809	6.59494	8.34417	21.571	10.5663	13.0665
Zfyve16	0.669938	-0.577901	0.140886	0.350978	0	2.32209	1.21543	0.000803617	0.00401587	0	3.4249	1.77606	1.39336e-06	5.62286e-06	1	1.38485	0.469734	0.255097	0.427692	0	2.39451	1.25973	0.00268033	0.00748081	0	1.12331	0.167751	0.638664	0.903847	0	0.958217	-0.0615754	0.862877	1	0	24.0739	23.3407	27.6169	49.9329	20.9106	31.2888	68.0599	71.0362	13.9955	11.6128	21.9399	48.5485	26.1896	35.8915
Spag9	0.642015	-0.639321	0.04099	0.186997	0	2.31971	1.21394	2.58962e-05	0.000228875	1	5.0906	2.34783	3.81645e-15	5.47843e-14	1	1.35753	0.440983	0.17561	0.33357	0	3.72552	1.89744	2.99937e-08	2.38987e-07	1	1.09705	0.133633	0.638401	0.903705	0	0.877257	-0.188929	0.5063	1	0	154.834	151.881	169.544	295.898	159.082	381.979	662.945	669.203	95.9591	78.021	121.331	261.3	181.148	242.723
Myef2	0.453263	-1.14158	0.00876928	0.0907156	0	2.31799	1.21288	0.00254755	0.0102202	0	2.94551	1.55852	0.000126171	0.000346739	1	0.910401	-0.135426	0.744778	0.850863	0	1.52089	0.604914	0.187331	0.276494	0	1.154	0.206646	0.602167	0.891173	0	0.87785	-0.187954	0.635811	1	0	19.6696	16.9239	10.2363	29.0308	10.657	13.9312	34.669	34.9399	6.10062	7.02504	11.6118	22.74	16.7745	18.1318
Ndel1	0.790687	-0.338822	0.164766	0.380591	0	2.31671	1.21208	5.69041e-08	1.19084e-06	1	3.39992	1.7655	6.45828e-15	9.07983e-14	1	1.92107	0.941908	0.000207722	0.00183887	0	2.88078	1.52646	4.19381e-09	3.89568e-08	1	0.953518	-0.0686674	0.754669	0.940345	0	0.933173	-0.0997832	0.649576	1	0	58.3675	74.3937	112.359	140.077	130.304	173.312	194.993	205.671	54.5467	49.3186	53.7022	133.864	122.438	108.646
Mapk8	0.62353	-0.68147	0.112145	0.311803	0	2.3158	1.21151	0.0022188	0.00914648	0	2.87451	1.52332	0.000139023	0.00037863	1	1.22534	0.293185	0.521877	0.686783	0	1.79958	0.847664	0.0619998	0.11169	0	1.17836	0.236785	0.54427	0.874453	0	0.995973	-0.00582112	0.987584	1	0	13.8115	13.0636	10.6565	27.4104	11.2957	12.8017	30.9944	28.8458	6.74656	5.50534	12.7594	24.0916	15.7467	18.3593
Gpr65	0.415126	-1.26838	0.012161	0.104769	0	2.31567	1.21143	0.00962899	0.0295145	0	4.74804	2.24733	3.24004e-06	1.21797e-05	1	1.00851	0.0122201	1	1	0	2.40252	1.26455	0.0199108	0.0428666	0	0.953117	-0.0692753	0.882054	0.974248	0	0.820414	-0.285576	0.535287	1	0	17.3178	15.3389	8.76538	29.2738	11.3294	15.7009	45.6928	56.3164	5.16758	4.6738	10.3864	22.813	13.7938	10.4615
Setd8	0.748439	-0.418043	0.125599	0.330534	0	2.31559	1.21138	1.38395e-06	1.86645e-05	1	3.28096	1.71412	1.57515e-11	1.37326e-10	1	2.67941	1.42191	1.04189e-06	1.93894e-05	1	3.00977	1.58965	5.98938e-08	4.47524e-07	1	0.646807	-0.628592	0.0112393	0.358999	0	0.815874	-0.293582	0.235679	1	0	57.8544	75.5185	143.698	200.002	192.565	217.892	164.079	220.234	39.7617	64.2576	45.5914	109.59	132.387	104.883
Nras	0.87309	-0.195798	0.453465	0.659839	0	2.31522	1.21115	5.22509e-07	8.1425e-06	1	2.83734	1.50454	6.13659e-10	4.23475e-09	1	1.51601	0.600276	0.0275901	0.0886945	0	2.19105	1.13162	4.42078e-05	0.000188422	1	1.33336	0.415068	0.0814198	0.591333	0	1.13062	0.177113	0.457362	1	0	88.3423	96.2772	106.776	182.664	130.405	171.203	221.275	214.453	73.7816	69.8776	98.0099	190.084	181.806	187.955
Cct4	1.12199	0.166062	0.621801	0.783545	0	2.31391	1.21033	3.33934e-05	0.000284551	1	2.39542	1.26028	1.60942e-05	5.30774e-05	1	1.4731	0.558857	0.0910072	0.210271	0	2.02746	1.01967	0.0023097	0.00656549	0	1.76239	0.817533	0.00475731	0.245962	0	1.32561	0.406659	0.159266	1	0	53.0652	54.4276	64.2394	111.505	61.7567	72.5553	139.874	114.696	43.7091	53.2756	83.6751	140.422	134.587	143.628
Scfd1	0.731553	-0.450965	0.272578	0.497573	0	2.31341	1.21002	0.0014918	0.00660576	0	3.00113	1.58551	3.7664e-05	0.000115671	1	1.19244	0.253911	0.563877	0.72095	0	2.42073	1.27544	0.00388415	0.0103438	0	1.41923	0.505111	0.179465	0.701673	0	0.906946	-0.140912	0.707536	1	0	19.1565	19.9917	16.6002	36.9973	16.4057	22.5535	55.5184	64.1607	12.2012	9.86373	20.7923	40.9319	30.8766	27.5802
Metap1	0.850867	-0.232995	0.42592	0.637976	0	2.31137	1.20875	7.82578e-06	8.22015e-05	1	2.02003	1.01438	0.000171287	0.000457712	1	1.59364	0.67233	0.0284476	0.0906436	0	1.59305	0.671795	0.0287174	0.0583753	0	1.23405	0.3034	0.254893	0.748326	0	1.07892	0.109581	0.684676	1	0	25.9126	28.4537	32.0897	60.465	37.4171	34.3009	49.2875	46.472	19.3784	21.0464	28.8059	47.1968	52.8726	60.3705
Dcun1d5	0.694133	-0.526715	0.111077	0.309962	0	2.3108	1.20839	7.16068e-05	0.00054932	1	2.93516	1.55344	4.22758e-07	1.87503e-06	1	1.22871	0.297147	0.391159	0.566789	0	1.8314	0.872947	0.0120386	0.0278327	0	1.3054	0.384497	0.200067	0.71681	0	1.11247	0.153769	0.609692	1	0	24.5443	22.1903	24.2849	41.3182	20.4735	27.8248	44.4946	56.0352	13.1343	16.0859	19.2752	44.3475	36.2009	31.8599
Usp16	0.455299	-1.13511	0.00360287	0.0608051	0	2.30998	1.20788	0.000789008	0.00395917	0	3.37834	1.75632	1.51154e-06	6.04838e-06	1	0.969372	-0.0448781	0.895899	0.944888	0	1.92911	0.947935	0.021484	0.0457309	0	1.08493	0.117602	0.740537	0.9347	0	0.797345	-0.326723	0.357885	1	0	35.7046	31.1124	24.8853	48.6907	23.5328	31.2511	66.7019	95.3504	11.1964	12.5304	21.726	38.4479	33.9396	32.997
Cpeb2	0.514382	-0.959089	0.0182634	0.129312	0	2.30903	1.20729	0.0012946	0.00590965	0	6.38777	2.67531	9.121e-12	8.1939e-11	1	1.49747	0.582527	0.171172	0.328108	0	3.69391	1.88515	2.19016e-05	0.000100442	1	0.793128	-0.334375	0.364804	0.80646	0	0.889503	-0.168929	0.646933	1	0	35.9184	32.0583	34.8214	80.0709	37.7533	94.0922	90.7466	191.638	20.3832	14.8529	17.2718	61.0965	25.1207	34.8578
Ddx1	0.776442	-0.36505	0.241152	0.463466	0	2.30775	1.20649	2.70164e-05	0.000236859	1	2.20652	1.14177	7.05898e-05	0.000204001	1	1.0667	0.0931598	0.781626	0.877812	0	1.58416	0.663719	0.0416912	0.0800131	0	1.67978	0.748269	0.00864504	0.314159	0	1.08148	0.113002	0.692462	1	0	47.4637	59.0548	43.4366	78.4776	48.5448	51.9597	106.723	94.6941	32.2974	42.0642	49.5398	88.9872	104.656	92.7473
Tug1	0.609528	-0.714236	0.125168	0.329956	0	2.3071	1.20608	0.00529538	0.0183816	0	3.41466	1.77174	5.45373e-05	0.000161585	1	1.09848	0.135513	0.79498	0.885836	0	2.26855	1.18177	0.018285	0.039774	0	1.28015	0.356315	0.403773	0.821744	0	0.917469	-0.124269	0.770976	1	0	53.4501	49.2123	32.3899	101.702	35.0302	68.2629	112.315	168.731	29.7854	16.8888	47.128	106.229	57.0457	53.2584
Thumpd3	0.69504	-0.524832	0.199092	0.418881	0	2.30648	1.20569	0.00145106	0.00645416	0	2.21007	1.14409	0.00252964	0.00522575	0	1.02536	0.0361275	0.950009	0.973488	0	1.5963	0.674734	0.119727	0.192422	0	1.56341	0.644699	0.0858816	0.598536	0	0.962276	-0.055477	0.88234	1	0	17.104	15.9013	11.0468	27.1404	12.5396	15.0984	31.2341	32.7523	7.89491	8.3727	17.9526	32.0734	22.8594	24.417
Parp14	0.643762	-0.6354	0.081586	0.265083	0	2.30583	1.20529	0.000354817	0.00206501	0	7.67472	2.94011	2.09159e-16	3.5869e-15	1	1.29308	0.370816	0.332734	0.50972	0	4.61428	2.20611	6.00778e-08	4.48592e-07	1	1.14795	0.199065	0.549734	0.875909	0	1.07074	0.0986071	0.767019	1	0	269.602	155.076	242.759	363.384	217.443	883.954	1280.92	774.336	137.73	82.2073	190.049	259.51	275.813	410.147
Cnnm4	1.10078	0.138525	0.698448	0.835312	0	2.30572	1.20521	9.45589e-05	0.00068681	1	1.68447	0.752298	0.014183	0.0248175	0	2.50234	1.32328	0.000214712	0.0018885	0	1.69899	0.764679	0.0296965	0.0600193	0	1.01427	0.0204412	0.946978	0.990216	0	1.09136	0.126131	0.679053	1	0	26.6395	38.8074	83.3311	53.4976	109.058	74.965	44.9739	46.8783	32.7998	43.756	31.5483	73.9551	103.895	71.5143
Actr3	0.859845	-0.217852	0.452348	0.659331	0	2.30559	1.20513	7.37154e-06	7.81235e-05	1	3.31762	1.73015	2.20841e-10	1.62894e-09	1	1.44157	0.527638	0.081977	0.195229	0	2.63817	1.39954	7.33847e-06	3.68069e-05	1	1.3752	0.459643	0.0835485	0.59497	0	1.08129	0.112759	0.670796	1	0	273.878	319.714	314.983	582.398	386.206	557.249	920.007	871.999	212.66	252.987	299.807	686.309	576.974	501.944
Nemf	0.371767	-1.42753	0.00143044	0.0424679	0	2.30554	1.20511	0.00355558	0.0133475	0	3.26561	1.70735	4.59218e-05	0.000138348	1	0.839225	-0.252871	0.563463	0.720589	0	1.44001	0.526077	0.264863	0.36662	0	1.0213	0.0304126	0.940789	0.989161	0	0.843091	-0.24624	0.546252	1	0	55.3315	52.0756	27.4068	75.696	32.0718	33.9244	86.9921	111.102	15.0721	13.9927	30.6925	59.7632	40.4151	37.897
Gpc1	1.65607	0.727766	0.0503405	0.207988	0	2.30501	1.20477	0.000167756	0.00109402	0	7.7929	2.96216	2.19383e-18	4.78352e-17	1	6.9896	2.80521	1.91685e-12	1.61074e-10	1	12.181	3.60656	3.71508e-18	1.43405e-16	1	0.546091	-0.872787	0.00568188	0.269865	0	1.05936	0.0831985	0.790208	1	0	3.54908	6.64686	49.3503	24.7909	33.551	79.8221	53.042	54.7538	7.17719	8.77413	9.45283	23.635	12.3959	22.763
Hat1	0.747814	-0.41925	0.370004	0.589724	0	2.30238	1.20312	0.00613378	0.0206743	0	2.59018	1.37305	0.00187725	0.00400451	0	1.33816	0.420254	0.410453	0.586193	0	1.95285	0.965579	0.0579169	0.105465	0	1.28659	0.36355	0.403323	0.82134	0	0.991857	-0.0117955	0.977608	1	0	11.6307	9.07552	6.33389	21.8743	13.3128	14.0065	27.0003	19.7201	3.80391	5.24727	13.9458	23.4706	16.8156	13.1492
Rnmt	0.738122	-0.43807	0.275928	0.500786	0	2.3016	1.20264	0.00124953	0.00574247	0	3.52956	1.81949	1.5584e-06	6.2245e-06	1	1.10963	0.150077	0.7337	0.844656	0	2.28546	1.19248	0.00566638	0.0143452	0	1.53099	0.61446	0.0955524	0.613108	0	1.13991	0.188917	0.608478	1	0	20.8241	18.4067	14.2888	35.296	15.6661	28.6531	52.7225	53.16	12.3448	8.57342	22.3873	40.0917	29.191	30.6608
Mdm2	0.735229	-0.443733	0.0857657	0.270157	0	2.30121	1.20239	3.91787e-07	6.27548e-06	1	4.54964	2.18575	3.01426e-19	7.25281e-18	1	1.74224	0.800946	0.00287805	0.0154876	0	3.14352	1.65238	2.62391e-09	2.5366e-08	1	0.971105	-0.0423004	0.856528	0.967925	0	1.0641	0.0896311	0.701324	1	0	68.6299	69.5875	102.573	151.149	107.478	184.344	230.94	236.548	50.1686	45.0176	57.2033	125.791	106.136	118.86
Fam188a	0.898339	-0.154668	0.580695	0.75736	0	2.29973	1.20147	3.53688e-06	4.18089e-05	1	3.93785	1.97741	7.44327e-14	9.01445e-13	1	1.6086	0.685807	0.0198144	0.0690259	0	3.0961	1.63045	8.45618e-08	6.10141e-07	1	1.28428	0.360955	0.157399	0.684052	0	1.14255	0.192257	0.451827	1	0	14.2391	18.5089	23.7145	33.5407	21.8519	39.271	52.8822	60.1917	11.9859	15.3117	16.7078	35.3976	29.6843	36.5531
Alas1	0.995619	-0.0063339	0.971603	0.98788	0	2.2994	1.20126	4.63873e-06	5.28399e-05	1	6.15286	2.62126	1.10172e-21	3.61416e-20	1	3.0816	1.62368	1.25841e-07	3.0033e-06	1	6.51743	2.7043	6.24517e-17	1.96606e-15	1	0.74289	-0.428779	0.0971508	0.61516	0	0.939915	-0.0893975	0.729772	1	0	37.1157	37.9638	111.608	100.19	135.313	279.566	166.715	287.52	32.6562	42.2363	37.1306	92.8412	65.3713	99.6321
Slc35a3	0.734625	-0.444921	0.246201	0.469209	0	2.29809	1.20044	0.000728837	0.0037118	0	2.94666	1.55908	1.38549e-05	4.61575e-05	1	1.37103	0.45526	0.261005	0.434703	0	2.14364	1.10007	0.00725027	0.0178503	0	1.23133	0.300218	0.392068	0.81796	0	1.00981	0.014083	0.970038	1	0	20.0117	23.7242	24.3149	47.8805	17.7504	27.0717	57.4355	56.2852	10.9093	16.2866	20.8312	45.5895	29.4376	35.7675
F11r	1.37856	0.463164	0.29914	0.524872	0	2.29716	1.19985	0.00111565	0.00522957	0	2.41377	1.27129	0.000608865	0.00145255	0	3.55684	1.8306	3.30177e-05	0.000387417	1	3.36913	1.75238	7.66144e-05	0.000309747	1	0.890184	-0.167825	0.640895	0.904434	0	0.987456	-0.0182112	0.971004	1	0	1.96696	2.53092	8.34512	7.85856	7.93391	10.8814	5.67166	6.21919	2.65556	2.78134	3.8317	10.7033	3.90583	6.86405
Ffar2	1.42379	0.509741	0.379513	0.597214	0	2.29697	1.19973	0.0161255	0.0444274	0	17.0596	4.09252	8.65287e-14	1.03209e-12	1	6.23542	2.64049	1.43994e-05	0.000186153	1	18.6901	4.2242	1.63772e-10	1.9404e-09	1	0.524346	-0.931408	0.0560296	0.542613	0	1.29915	0.377567	0.433939	1	0	0.513121	2.86326	15.9698	8.10161	8.16924	24.775	48.7283	23.3454	2.08139	3.38349	1.86723	5.42471	3.08355	8.39399
Cacybp	0.602675	-0.730549	0.063485	0.235396	0	2.29688	1.19968	0.000952204	0.0045965	0	3.02716	1.59797	1.32278e-05	4.42574e-05	1	1.63248	0.707069	0.0871531	0.204018	0	1.91252	0.935475	0.0243714	0.0507476	0	0.847918	-0.238004	0.506233	0.865681	0	0.95392	-0.0680593	0.848815	1	0	18.8572	23.264	27.0766	53.6326	22.457	20.0308	52.0834	48.9097	9.4739	17.9784	10.542	32.3108	27.5258	27.6629
Nkrf	0.412079	-1.27901	0.00529114	0.0717106	0	2.29587	1.19904	0.00454963	0.0162472	0	2.12956	1.09055	0.0099602	0.018074	0	0.887685	-0.17188	0.699434	0.821307	0	1.245	0.31615	0.513333	0.613797	0	1.06568	0.0917802	0.826028	0.962975	0	0.704891	-0.504527	0.228686	1	0	9.36445	14.2141	4.74291	18.0936	8.57265	7.90691	16.9351	19.2826	3.37328	5.62003	5.48498	12.6211	12.2109	8.66276
Cdv3	0.770718	-0.375726	0.216035	0.435835	0	2.29502	1.19851	1.89183e-05	0.00017499	1	2.45132	1.29356	4.13373e-06	1.52557e-05	1	1.39505	0.480317	0.129026	0.269396	0	1.79545	0.844349	0.00812252	0.0196785	0	1.26791	0.342456	0.215548	0.726959	0	1.05225	0.0734807	0.791519	1	0	84.2801	96.3795	93.4773	188.524	96.0473	111.864	201.544	173.387	57.2022	71.9421	79.5711	161.171	167.313	150.906
Ikbke	1.57918	0.659179	0.0498063	0.206998	0	2.2942	1.19799	5.29664e-05	0.000423576	1	3.32385	1.73286	8.17229e-09	4.731e-08	1	4.0474	2.017	1.22299e-08	3.92938e-07	1	5.16837	2.36971	4.79484e-11	6.23557e-10	1	0.895129	-0.159832	0.584382	0.887834	0	1.01559	0.0223207	0.938992	1	0	105.746	123.171	619.82	295.79	474.354	793.74	419.064	561.914	209.574	166.307	166.553	297.903	443.682	502.605
Phf6	0.670284	-0.577155	0.180112	0.397478	0	2.29327	1.19741	0.00266371	0.0105658	0	2.89855	1.53533	0.000135065	0.000368862	1	1.08496	0.117637	0.809399	0.893931	0	2.07352	1.05208	0.0218856	0.046396	0	1.41672	0.502552	0.200882	0.717839	0	0.936977	-0.093914	0.810412	1	0	10.7755	11.6576	8.43517	21.0912	6.95898	13.2158	29.7163	26.9706	5.95707	6.853	9.64734	25.2788	12.807	13.6454
Swt1	0.515732	-0.955306	0.0233807	0.142767	0	2.292	1.19661	0.00206593	0.00860925	0	4.40033	2.13761	8.31974e-08	4.15949e-07	1	1.17552	0.2333	0.6034	0.750233	0	2.50936	1.32732	0.0031685	0.00867704	0	1.00545	0.00784469	0.985286	0.997114	0	0.904372	-0.145012	0.705271	1	0	8.12441	9.12665	8.61529	14.7719	7.02621	13.4417	21.1689	30.3459	3.22974	3.44084	6.53529	14.6486	6.41379	9.5311
Psma2	1.36404	0.447891	0.110803	0.30957	0	2.29185	1.19651	1.37705e-06	1.86174e-05	1	2.10247	1.07208	1.46988e-05	4.87905e-05	1	1.9733	0.980613	0.000547414	0.00408467	0	2.44971	1.29261	6.6795e-06	3.36874e-05	1	1.58423	0.663783	0.00683518	0.28993	0	1.17068	0.227349	0.354565	1	0	37.1585	41.9008	60.6072	78.6666	94.8371	76.3581	114.232	100.195	46.7953	46.3653	68.465	118.357	132.367	120.141
Dnm1l	0.667932	-0.582228	0.0998238	0.293691	0	2.29003	1.19537	0.000250832	0.00154371	0	2.24484	1.16661	0.000354397	0.000886722	1	1.2564	0.329293	0.374698	0.551272	0	1.69412	0.760539	0.0407931	0.0784548	0	1.21742	0.283824	0.378216	0.81187	0	0.885059	-0.176154	0.584503	1	0	36.9447	44.5595	37.6131	80.1249	35.8707	42.5467	82.5985	82.1308	20.8139	28.2435	32.4625	74.7405	61.1982	51.1082
Mir3064	1.7502	0.807522	0.174135	0.391088	0	2.28987	1.19526	0.0145451	0.0409881	0	3.82949	1.93715	0.000109825	0.000305975	1	1.76842	0.822459	0.166159	0.321389	0	4.33263	2.11524	0.0004479	0.00153189	0	2.26628	1.18033	0.0167912	0.405487	0	1.54626	0.628779	0.194053	1	0	1.15452	1.48276	3.54217	1.5123	1.98348	5.53483	5.0326	6.65672	1.57898	1.66307	3.61775	4.4932	1.85013	9.6138
2310001H17Rik	1.39339	0.478596	0.238904	0.461094	0	2.28705	1.19349	0.000789388	0.00395926	0	4.46978	2.1602	2.83352e-09	1.76372e-08	1	2.91255	1.54228	0.000196419	0.00175875	0	7.018	2.81106	1.37176e-10	1.64853e-09	1	1.09406	0.129694	0.709996	0.926379	0	0.887345	-0.172433	0.61927	1	0	3.33528	5.24079	15.4295	7.93958	14.3214	36.1459	22.0476	32.471	7.39251	4.81717	5.91288	18.7582	8.09946	14.3483
Far1	0.774991	-0.367748	0.404706	0.620939	0	2.28655	1.19317	0.00384033	0.0142161	0	3.03896	1.60358	0.000120757	0.000333541	1	1.5539	0.635893	0.177486	0.33579	0	2.55545	1.35358	0.00487233	0.0126126	0	1.14038	0.18952	0.641645	0.904697	0	0.921621	-0.117754	0.772415	1	0	64.3966	79.43	70.4532	200.65	64.1436	92.7744	223.352	235.329	42.7043	46.2792	78.1123	186.011	90.0602	106.269
Tctex1d2	0.834051	-0.261793	0.637643	0.795162	0	2.28624	1.19298	0.0187473	0.0498892	0	8.08243	3.01479	1.16135e-08	6.56314e-08	1	1.66005	0.731229	0.227457	0.395093	0	7.52425	2.91155	3.46404e-06	1.84771e-05	1	1.14818	0.19935	0.692056	0.920606	0	0.895633	-0.15902	0.747128	1	0	1.53936	0.869205	1.38085	2.5385	2.0171	6.7397	6.94978	13.2197	0.861263	0.487452	1.57547	3.61648	1.15119	2.04681
Skiv2l2	0.718731	-0.476476	0.266386	0.492137	0	2.2859	1.19276	0.00276349	0.0108826	0	2.75986	1.46459	0.000262927	0.000676133	1	1.15266	0.20497	0.65887	0.791456	0	1.94499	0.959761	0.0361944	0.0709216	0	1.42533	0.5113	0.194619	0.713487	0	1.01985	0.0283509	0.943569	1	0	36.6026	41.8241	26.5663	75.777	33.2485	41.7183	94.5809	92.6315	21.2445	16.1146	47.0502	74.2656	59.2247	59.8123
Eif5a2	0.965438	-0.0507451	0.914497	0.958306	0	2.28516	1.1923	0.0280909	0.0686345	0	3.14369	1.65246	0.00265012	0.0054422	0	1.94722	0.961415	0.130175	0.271174	0	2.80183	1.48637	0.0208385	0.0445393	0	1.1327	0.17977	0.738966	0.934446	0	1.08302	0.115063	0.838759	1	0	1.58212	1.94293	1.8011	7.29145	1.21026	2.22146	6.3906	6.31294	1.57898	1.23297	2.27568	5.86308	2.89854	2.93583
Rtp4	0.951349	-0.0719538	0.83557	0.914698	0	2.28473	1.19203	0.000493462	0.00271429	0	4.51741	2.17549	6.27226e-10	4.32019e-09	1	1.63736	0.711369	0.0680076	0.170354	0	3.95746	1.98457	1.16584e-06	6.81051e-06	1	1.32748	0.40869	0.225889	0.733622	0	1.08595	0.118954	0.724412	1	0	65.5084	23.6475	59.3764	86.9032	72.4473	189.352	191.239	148.167	51.1016	24.602	51.4654	95.3069	109.137	85.9246
Cse1l	0.740929	-0.432594	0.240327	0.462532	0	2.28414	1.19165	0.000465987	0.00259043	0	2.44615	1.29051	0.00015774	0.000424632	1	1.25418	0.326747	0.399287	0.575146	0	1.6001	0.678161	0.0799866	0.138804	0	1.34937	0.432287	0.198445	0.71604	0	1.13269	0.179752	0.594778	1	0	29.0341	37.3502	28.1873	68.9447	27.7687	36.1082	66.5422	56.879	21.5316	19.1827	32.9877	69.1332	49.1724	50.2812
Itk	0.71725	-0.479451	0.178445	0.396217	0	2.27745	1.18742	0.000279216	0.00168703	0	1.88189	0.912182	0.00527151	0.0101348	0	1.28536	0.362178	0.32989	0.507209	0	1.25497	0.327653	0.378092	0.486545	0	1.2708	0.345732	0.282645	0.763202	0	1.07555	0.105075	0.751345	1	0	14.1536	12.6035	16.3	15.042	20.2382	16.3786	20.6097	13.5009	9.40212	8.48739	10.8533	26.3747	11.882	27.2701
Naa35	0.793873	-0.33302	0.301699	0.527068	0	2.27725	1.18729	6.98747e-05	0.000536787	1	2.64891	1.4054	2.8989e-06	1.10186e-05	1	1.32212	0.402853	0.235581	0.405337	0	1.89025	0.918577	0.00729664	0.0179483	0	1.36736	0.451394	0.126429	0.656084	0	1.11249	0.153791	0.604093	1	0	26.4257	23.264	23.2643	45.7741	29.4496	39.2333	50.2461	51.4099	14.0673	15.6845	29.1365	53.1512	42.2241	39.3235
Gnl3	0.611306	-0.710033	0.0765419	0.256643	0	2.27695	1.1871	0.00134802	0.00608502	0	3.58453	1.84179	1.02043e-06	4.23174e-06	1	1.3463	0.429005	0.308781	0.486673	0	2.48849	1.31527	0.00220215	0.00630076	0	1.03385	0.0480299	0.895637	0.977626	0	0.880552	-0.18352	0.61566	1	0	25.4422	36.0209	29.8083	60.438	33.9208	34.2633	84.1163	111.195	14.2108	22.7095	19.353	42.868	44.5265	40.9982
B3gnt7	0.80789	-0.307769	0.625514	0.78641	0	2.27682	1.18702	0.0362613	0.0836398	0	9.20918	3.20307	8.53196e-08	4.25003e-07	1	2.41311	1.2709	0.0508984	0.137832	0	4.74992	2.2479	0.000865345	0.00275759	0	0.761993	-0.392151	0.475669	0.854132	0	1.56604	0.647125	0.238293	1	0	0.897961	3.09335	4.893	4.21284	5.51339	7.60569	12.1421	9.09439	1.36367	2.63797	0.875262	5.04115	1.66512	4.42442
Tiparp	0.771151	-0.374914	0.362106	0.581712	0	2.27515	1.18596	0.00193485	0.00818918	0	4.64273	2.21497	1.89049e-08	1.03777e-07	1	1.40275	0.48826	0.263902	0.437338	0	3.79259	1.92318	2.44911e-05	0.000111197	1	1.25072	0.322757	0.392753	0.81796	0	0.944	-0.0831406	0.8253	1	0	23.0049	21.8324	21.8534	50.0679	22.3898	43.1491	100.173	111.82	13.9955	13.2185	24.5268	51.69	37.496	28.8001
Ahi1	0.522036	-0.93778	0.00645143	0.0784732	0	2.27341	1.18486	0.000168135	0.00109524	0	5.79346	2.53442	7.76064e-15	1.07585e-13	1	1.12587	0.171046	0.634037	0.773642	0	4.04247	2.01524	5.27866e-08	3.98508e-07	1	1.05401	0.0758941	0.806214	0.955957	0	0.748151	-0.418599	0.170042	1	0	9.36445	9.48456	7.86482	14.0698	9.88377	28.6908	30.5151	54.9726	4.88049	3.87094	5.97123	12.5663	10.6485	10.3374
Kcnj2	0.56968	-0.811776	0.130016	0.337479	0	2.27301	1.18461	0.0169695	0.046182	0	11.2606	3.49321	7.18541e-11	5.70447e-10	1	1.44525	0.531323	0.353393	0.529702	0	7.26502	2.86097	3.45344e-06	1.84386e-05	1	0.89587	-0.158638	0.745619	0.936401	0	0.882973	-0.179559	0.71182	1	0	10.6473	7.59276	14.649	18.1206	6.72365	69.3172	30.0358	99.1632	5.74176	2.81002	7.02155	20.9865	5.77652	8.62141
Sub1	0.634934	-0.655322	0.101913	0.296968	0	2.27266	1.18438	0.00140541	0.00627411	0	3.07909	1.62251	1.52464e-05	5.04397e-05	1	1.21702	0.283349	0.505187	0.673912	0	2.50873	1.32696	0.0020843	0.00600921	0	1.18566	0.245693	0.502433	0.863798	0	0.779286	-0.359775	0.326123	1	0	55.1605	51.7688	46.0783	92.1153	56.9829	68.4889	162.96	171.012	22.6082	29.7632	49.2675	108.129	69.8733	53.4238
Wtap	0.605756	-0.723192	0.0611233	0.230879	0	2.27164	1.18373	0.000910957	0.00445049	0	2.99197	1.5811	1.15587e-05	3.90436e-05	1	1.09668	0.13314	0.750531	0.855379	0	1.96719	0.976135	0.0170363	0.0374909	0	1.25474	0.327387	0.352568	0.801817	0	0.921316	-0.118232	0.736927	1	0	64.3539	71.8372	49.8306	121.713	52.4781	77.9018	150.099	173.95	39.7617	30.2794	53.6633	124.896	85.0238	71.2042
Socs4	0.767839	-0.381125	0.317903	0.542102	0	2.27037	1.18293	0.000782448	0.0039353	0	3.61614	1.85445	2.28241e-07	1.05336e-06	1	1.36097	0.444635	0.268923	0.443429	0	2.86186	1.51695	0.000235582	0.000857832	1	1.28087	0.35712	0.304098	0.772551	0	0.970198	-0.0436484	0.899882	1	0	15.5647	14.7253	16.9304	30.246	14.6239	23.1559	51.1248	55.8164	9.68921	9.37628	15.6964	35.1602	19.7347	24.2929
Klhl2	0.9215	-0.117944	0.656653	0.808233	0	2.27007	1.18273	1.48607e-06	1.97973e-05	1	2.79481	1.48275	2.12193e-09	1.34234e-08	1	1.75562	0.81198	0.00361451	0.0185549	0	2.62406	1.3918	1.04087e-06	6.12964e-06	1	1.19151	0.252795	0.296677	0.769652	0	0.981456	-0.0270046	0.912613	1	0	35.7902	51.9989	76.3068	77.8294	77.2547	118.001	95.0602	132.603	37.2496	43.5266	40.5927	100.841	80.4807	94.3806
Trmt10a	0.506126	-0.982433	0.0188996	0.131305	0	2.26869	1.18186	0.00185056	0.00789053	0	2.61221	1.38527	0.00030348	0.000771338	1	0.980899	-0.0278235	0.933888	0.964799	0	1.29449	0.372386	0.38984	0.498131	0	1.17035	0.226939	0.537512	0.873402	0	1.02138	0.030516	0.957141	1	0	4.23325	3.45125	3.36206	5.23904	2.65584	2.63564	6.8699	5.53164	1.86607	1.94981	1.98393	5.07768	4.2553	3.8662
Slirp	1.30391	0.382843	0.37617	0.594753	0	2.26819	1.18154	0.00111442	0.00522937	0	1.29553	0.373546	0.300829	0.369658	0	1.89624	0.923144	0.028539	0.0908922	0	1.95891	0.970054	0.0221847	0.0469025	0	1.55961	0.641183	0.0749924	0.57497	0	0.862299	-0.21374	0.555962	1	0	4.74637	5.39418	8.19503	8.66872	12.0353	6.62674	10.864	12.3759	4.80872	5.16125	9.72514	15.2513	19.6319	10.172
Rai14	0.648386	-0.625074	0.0326395	0.165301	0	2.26774	1.18125	1.13022e-05	0.000113479	1	2.28641	1.19308	9.40227e-06	3.23599e-05	1	1.69405	0.760473	0.0126233	0.049091	0	1.35244	0.435562	0.150707	0.231974	0	0.867955	-0.204308	0.440749	0.835023	0	1.09615	0.132448	0.61861	1	0	85.8194	91.7011	121.815	190.55	138.743	94.9958	133.324	131.915	67.968	37.0463	67.7648	123.052	118.1	150.409
Gem	0.870115	-0.200723	0.565444	0.748262	0	2.26628	1.18032	0.000320091	0.0019014	0	2.63664	1.3987	2.33969e-05	7.47333e-05	1	1.3672	0.451224	0.227497	0.395099	0	2.40923	1.26857	0.000871213	0.00277386	0	1.44224	0.528308	0.103678	0.62862	0	0.952214	-0.0706429	0.824616	1	0	5.55881	9.07552	7.95488	11.4773	10.6906	18.0353	22.1275	13.0947	4.30632	6.70963	7.95516	18.9774	9.66179	14.8032
Adrbk2	0.992922	-0.0102473	0.966402	0.98562	0	2.26509	1.17957	7.35779e-06	7.81113e-05	1	4.70379	2.23382	1.66962e-16	2.92291e-15	1	2.59887	1.37789	6.07848e-06	8.91293e-05	1	5.09083	2.3479	1.61445e-13	3.03028e-12	1	0.865383	-0.20859	0.420577	0.828943	0	0.917421	-0.124345	0.631279	1	0	21.2945	42.6933	85.2823	81.5022	83.1379	199.781	139.235	150.448	32.1538	27.3833	35.9247	67.5076	69.2566	79.5154
Ccdc88b	1.52223	0.60619	0.134387	0.343241	0	2.26507	1.17956	0.000920636	0.00448374	0	4.5287	2.1791	2.76812e-09	1.72597e-08	1	4.23261	2.08155	1.11484e-06	2.05624e-05	1	6.6946	2.743	5.36818e-10	5.80614e-09	1	0.814617	-0.295806	0.399909	0.819897	0	1.02974	0.0422812	0.904135	1	0	88.3423	132.324	718.311	222.308	460.671	1043.3	564.37	608.605	155.889	211.468	136.58	272.259	379.544	489.704
Spty2d1	0.538619	-0.892662	0.0112131	0.101378	0	2.26435	1.1791	0.000280825	0.00169582	0	4.02192	2.00788	1.48502e-09	9.59904e-09	1	1.16906	0.225355	0.543373	0.70426	0	2.28024	1.18918	0.00148666	0.0044494	0	1.04323	0.0610558	0.84888	0.966791	0	0.950026	-0.0739605	0.817261	1	0	55.5453	54.8366	41.0352	98.5426	53.9573	89.1974	131.007	157.355	24.6178	29.1324	35.3022	89.1516	59.5742	53.1964
D330045A20Rik	0.548587	-0.866207	0.0436044	0.193161	0	2.263	1.17823	0.0028604	0.0111716	0	0.244468	-2.03228	2.29193e-06	8.91948e-06	-1	1.15724	0.210682	0.649731	0.785747	0	0.104196	-3.26262	7.85114e-12	1.1466e-10	-1	1.07266	0.101199	0.795701	0.952948	0	1.28758	0.364659	0.465367	1	0	8.46649	7.72058	7.02431	13.3136	7.7322	0.677735	0.95859	0.906314	2.94265	4.70248	5.52388	5.91787	12.6631	11.5572
Etf1	0.749579	-0.415848	0.169335	0.385619	0	2.26205	1.17763	2.39643e-05	0.000214228	1	3.78469	1.92018	1.48054e-11	1.29698e-10	1	1.59042	0.669407	0.0340156	0.103419	0	3.13197	1.64707	4.79623e-07	3.02855e-06	1	1.06612	0.0923679	0.736809	0.933206	0	0.905795	-0.142743	0.60333	1	0	103.693	119.669	144.389	259.495	128.993	227.869	432.724	389.059	80.241	82.7521	88.1292	210.979	188.672	168.5
Fem1c	0.898443	-0.154501	0.629423	0.789417	0	2.26048	1.17663	8.72138e-05	0.000643298	1	6.34077	2.66466	2.2664e-17	4.38792e-16	1	1.64305	0.716376	0.0355907	0.106548	0	5.50083	2.45965	1.81662e-11	2.51518e-10	1	1.23605	0.305741	0.301615	0.772461	0	1.03562	0.0504961	0.864784	1	0	42.589	50.8229	71.744	102.134	56.3778	162.242	305.151	303.74	35.7424	38.9101	51.1348	129.992	69.2977	85.3457
Sf3b1	0.756481	-0.402624	0.275629	0.500547	0	2.25845	1.17533	0.00059906	0.00317676	0	4.08708	2.03107	7.10566e-09	4.14427e-08	1	1.27829	0.35421	0.36265	0.539359	0	3.01883	1.59399	7.32938e-05	0.000297644	1	1.33653	0.418497	0.21628	0.726959	0	1.02417	0.0344571	0.918875	1	0	214.955	218.707	195	431.924	204.567	448.397	714.31	801.087	146.845	100.386	244.743	480.79	284.776	345.787
C1galt1c1	0.690295	-0.534715	0.27094	0.496102	0	2.25828	1.17523	0.00853125	0.0268652	0	3.10657	1.63532	0.000293073	0.000747148	1	1.34237	0.424786	0.406412	0.582172	0	1.72368	0.785488	0.125057	0.199347	0	1.16115	0.215553	0.622448	0.897092	0	1.24408	0.315076	0.47596	1	0	4.44705	5.82878	4.35267	11.6123	4.74017	4.59354	9.98532	12.0633	4.01923	1.86379	4.78477	11.3426	6.24933	6.47123
Ddx21	0.836849	-0.25696	0.417304	0.630829	0	2.25687	1.17432	6.35271e-05	0.000494986	1	2.75693	1.46306	7.52587e-07	3.19681e-06	1	1.28799	0.36512	0.27109	0.44606	0	2.15757	1.10941	0.00101193	0.00316924	0	1.46636	0.55224	0.0573575	0.547356	0	1.06932	0.0966933	0.739039	1	0	120.669	210.245	168.854	282.233	188.363	227.832	455.171	388.402	111.103	173.561	130.686	299.419	337.094	301.191
Psme4	0.672706	-0.571952	0.142045	0.352691	0	2.25681	1.17428	0.0011232	0.00525474	0	3.16113	1.66044	5.3942e-06	1.94412e-05	1	1.1358	0.183705	0.659737	0.791974	0	2.0013	1.00094	0.0156042	0.0347878	0	1.33664	0.418616	0.239933	0.7379	0	1.06256	0.0875463	0.806195	1	0	63.4987	78.254	49.3803	133.731	58.3949	81.7047	170.469	173.512	39.8334	33.4048	69.6903	130.303	93.5344	99.0118
Ms4a7	1.87205	0.904621	0.173427	0.39005	0	2.25674	1.17424	0.0259134	0.0643016	0	8.11071	3.01983	1.97298e-08	1.08143e-07	1	5.14738	2.36384	0.000299598	0.0025079	0	10.9699	3.45548	2.6928e-07	1.77634e-06	1	0.820179	-0.285989	0.559709	0.879451	0	1.38203	0.466791	0.340769	1	0	0.641401	0.255648	1.56096	2.67353	2.48775	4.25467	5.99119	4.18779	1.22012	0.344084	0.953063	3.06853	0.82228	1.61264
Nfyb	0.586124	-0.770722	0.0431821	0.191977	0	2.25631	1.17397	0.000839232	0.00416149	0	4.33049	2.11453	4.71267e-09	2.84899e-08	1	0.978906	-0.0307581	0.923047	0.959077	0	2.65099	1.40653	0.000595982	0.00198794	0	1.35091	0.433933	0.211687	0.723778	0	0.957449	-0.0627325	0.856361	1	0	14.2819	10.2259	9.72597	17.3104	8.87522	21.7628	35.7075	39.909	5.02404	6.76698	9.55008	23.1783	11.9025	13.4593
Fsd1l	0.993131	-0.00994403	0.965622	0.985225	0	2.25596	1.17374	0.00865874	0.0271337	0	0.674757	-0.567559	0.218852	0.281861	0	1.99252	0.994591	0.0560235	0.14747	0	0.587487	-0.767372	0.130887	0.20665	0	1.1243	0.169027	0.701886	0.922793	0	1.14072	0.189945	0.711542	1	0	4.83189	2.24971	4.77293	11.9094	4.33675	1.46843	3.03554	1.81263	3.37328	1.83511	5.23212	7.06857	8.49004	8.10454
Anxa5	1.15714	0.210565	0.465117	0.670131	0	2.25484	1.17302	3.92834e-06	4.5777e-05	1	3.33134	1.7361	1.67829e-11	1.45045e-10	1	3.24309	1.69737	1.37245e-08	4.32064e-07	1	3.26155	1.70556	1.19097e-08	1.02766e-07	1	0.804525	-0.31379	0.21064	0.722572	0	1.18189	0.2411	0.336719	1	0	82.7407	62.7361	193.078	250.421	263.971	232.99	270.642	208.015	89.1408	66.3221	96.9791	219.582	142.378	207.203
Zfp597	0.79041	-0.339327	0.331474	0.553675	0	2.25469	1.17293	0.000268432	0.00163636	0	4.52616	2.17829	4.4757e-11	3.64055e-10	1	1.66769	0.737853	0.0442949	0.124486	0	3.89595	1.96198	3.13121e-07	2.04822e-06	1	1.06858	0.0956979	0.762772	0.943375	0	0.918249	-0.123042	0.698476	1	0	14.7522	16.4382	25.9059	37.0243	15.0946	46.9143	56.7166	78.693	10.6222	11.2687	14.9962	36.5849	19.0152	27.8077
Rbbp8	0.662503	-0.594001	0.0716232	0.249494	0	2.25324	1.172	0.000104743	0.000747364	1	4.15253	2.05399	2.90739e-11	2.43374e-10	1	1.62455	0.700044	0.040937	0.117559	0	3.3092	1.72648	1.08464e-06	6.37022e-06	1	0.918846	-0.122105	0.681499	0.915153	0	0.831331	-0.266506	0.367615	1	0	18.6006	17.8698	28.3674	38.6177	21.8519	34.188	77.6458	69.3799	11.7706	11.6988	12.7399	34.6488	21.4615	25.5334
2510009E07Rik	1.02072	0.0295924	0.920577	0.961597	0	2.2525	1.17153	1.01232e-06	1.42508e-05	1	0.940606	-0.0883375	0.707603	0.759169	0	2.48425	1.31281	2.08624e-06	3.51699e-05	1	0.752508	-0.410222	0.119658	0.192341	0	0.925492	-0.111708	0.635507	0.903215	0	1.27586	0.351473	0.143824	1	0	34.8494	28.6326	79.6689	92.9795	63.7402	26.2057	25.163	20.3139	37.2496	30.2794	29.7784	66.777	66.8103	85.2217
Trim30a	1.11869	0.161809	0.634575	0.792794	0	2.25149	1.17088	8.21365e-05	0.00061372	1	4.50914	2.17285	1.25274e-12	1.24977e-11	1	1.97762	0.983764	0.00384781	0.0195141	0	5.00538	2.32348	1.17658e-10	1.42336e-09	1	1.2736	0.348917	0.234503	0.735621	0	1.00778	0.0111753	0.969779	1	0	113.314	92.0846	160.478	282.476	166.242	449.3	541.524	551.195	139.596	66.2074	138.933	305.136	225.922	244.852
Lcp1	0.708987	-0.496169	0.078784	0.260247	0	2.25116	1.17067	6.69208e-06	7.16708e-05	1	4.24412	2.08546	5.5562e-15	7.86216e-14	1	1.32616	0.40726	0.164347	0.31968	0	3.06137	1.61418	1.18305e-07	8.29499e-07	1	1.2035	0.267237	0.297825	0.770026	0	0.9829	-0.0248829	0.922764	1	0	577.261	595.942	663.197	887.261	783.339	1719.6	1602.6	2065.14	387.425	350.65	509.5	1222.04	773.375	813.307
Pcgf5	0.866316	-0.207035	0.534531	0.722854	0	2.25113	1.17065	0.000154537	0.00102137	0	4.05691	2.02038	1.86861e-10	1.40583e-09	1	1.50171	0.58661	0.0971972	0.220225	0	3.06054	1.61378	9.46636e-06	4.65184e-05	1	1.29859	0.376941	0.216331	0.726959	0	1.14831	0.199513	0.515599	1	0	10.519	8.76874	10.8667	20.6051	11.9009	19.3154	35.388	33.8774	7.03365	7.68453	10.1919	21.1692	17.9257	17.2635
Brox	0.664838	-0.588926	0.0785113	0.259794	0	2.25104	1.17059	0.000146646	0.000978	1	3.14211	1.65174	1.21355e-07	5.89718e-07	1	1.17975	0.238475	0.498302	0.667335	0	1.83414	0.875107	0.0129729	0.0297037	0	1.26854	0.343165	0.259511	0.749378	0	1.13894	0.187697	0.538688	1	0	38.7834	32.5952	33.4105	61.4642	31.3658	44.1281	74.4505	77.818	20.2397	17.5483	33.2211	61.8271	49.7685	48.5859
Riok3	0.676946	-0.562886	0.0539517	0.216887	0	2.25094	1.17053	1.33358e-05	0.000130773	1	4.49868	2.1695	4.43271e-15	6.30697e-14	1	1.43829	0.524358	0.0840941	0.198884	0	3.26139	1.70549	6.95858e-08	5.13271e-07	1	1.05942	0.0832748	0.753434	0.939556	0	0.933763	-0.0988723	0.709148	1	0	109.252	107.602	133.972	213.855	119.984	250.31	369.616	440.968	67.6809	59.2684	93.1279	181.847	155.802	157.997
4930453N24Rik	0.598234	-0.741219	0.087539	0.273456	0	2.24737	1.16824	0.00348965	0.0131447	0	2.30132	1.20246	0.00278049	0.00568059	0	1.21064	0.275775	0.554065	0.712806	0	1.41142	0.497149	0.280928	0.383943	0	1.11045	0.151143	0.702604	0.922838	0	0.975425	-0.0358968	0.929833	1	0	10.5617	10.0214	7.14438	21.0912	9.11055	8.47168	15.5771	19.5326	4.01923	5.27595	9.00548	17.6075	12.7659	11.1231
Psat1	1.36553	0.449458	0.248965	0.472616	0	2.24458	1.16644	0.00061441	0.00323929	0	2.0106	1.00762	0.00303071	0.00614011	0	1.82138	0.865036	0.0266769	0.0863208	0	2.16065	1.11147	0.00478107	0.0124176	0	1.68279	0.750852	0.0264429	0.459632	0	1.27066	0.345579	0.307439	1	0	11.0749	22.5993	24.6451	30.354	37.2154	33.2843	43.1366	33.0648	14.4979	35.3546	19.1002	40.8406	64.8368	49.4956
Cul1	0.638576	-0.64707	0.090114	0.277845	0	2.24448	1.16638	0.000942559	0.004558	0	2.70084	1.43341	5.41679e-05	0.000160687	1	1.11542	0.157589	0.701307	0.822534	0	1.82816	0.870388	0.0310119	0.062286	0	1.28494	0.361704	0.29923	0.770578	0	0.943404	-0.0840519	0.809496	1	0	47.4637	47.0393	36.6825	77.3704	44.0399	45.6341	91.5454	121.977	25.0484	23.7991	41.5458	91.1243	57.4157	54.6229
Ipo5	0.747141	-0.420547	0.167415	0.383806	0	2.24231	1.16499	3.33938e-05	0.000284551	1	2.15887	1.11028	7.58402e-05	0.000217734	1	1.28273	0.359218	0.2573	0.429909	0	1.3063	0.385491	0.223947	0.319875	0	1.30606	0.385217	0.165003	0.686927	0	1.23477	0.30424	0.273662	1	0	113.571	134.701	110.348	226.548	140.827	115.027	205.698	166.012	77.3702	88.4868	112.248	185.335	225.983	212.661
Clcn5	1.09084	0.125434	0.739962	0.861213	0	2.24217	1.16489	0.000328197	0.00194005	0	4.59547	2.20021	4.48377e-11	3.6444e-10	1	2.80775	1.48941	8.32444e-05	0.000849841	1	4.62826	2.21047	1.58175e-08	1.32711e-07	1	0.871091	-0.199104	0.533637	0.871566	0	1.08309	0.11516	0.719127	1	0	30.83	45.9656	121.995	120.012	81.6251	123.385	227.745	182.544	41.7713	46.3366	37.6363	63.4527	84.2426	134.242
Snora31	0.971208	-0.0421473	0.951044	0.9779	0	2.2414	1.1644	0.000145458	0.000973045	1	3.83171	1.93799	4.2534e-10	3.0035e-09	1	2.02385	1.0171	0.00346589	0.0179438	0	2.79644	1.48359	2.658e-05	0.00011944	1	1.07538	0.104851	0.719479	0.929361	0	1.33053	0.412004	0.16701	1	0	1.75316	2.70987	4.50276	4.80695	4.40399	6.17492	7.26931	5.62539	2.36847	2.23654	2.02283	4.54799	4.46087	5.74761
Dnajb4	0.709813	-0.494489	0.200573	0.420097	0	2.24134	1.16436	0.000983346	0.00472113	0	1.73082	0.791453	0.025022	0.0413963	0	1.79894	0.847144	0.0350822	0.105589	0	1.37733	0.461875	0.249678	0.349543	0	0.884313	-0.177371	0.609013	0.891738	0	0.891988	-0.164904	0.636288	1	0	10.0486	11.1463	11.6772	31.1642	14.355	10.2413	15.9765	17.6262	8.39732	5.67738	8.53867	16.9317	18.6863	14.9893
Igf2r	0.917953	-0.123508	0.637434	0.795032	0	2.24087	1.16406	1.84348e-06	2.38887e-05	1	5.04397	2.33456	2.51873e-20	7.037e-19	1	2.65477	1.40859	6.70924e-07	1.33649e-05	1	4.94038	2.30462	6.23377e-15	1.45508e-13	1	0.774831	-0.368047	0.126655	0.656084	0	0.937198	-0.0935735	0.697811	1	0	112.972	124.833	335.036	318.717	293.319	677.659	404.525	679.954	101.055	107.067	119.25	259.784	197.594	276.443
Skap2	0.630286	-0.665921	0.0173549	0.126648	0	2.24066	1.16393	6.07051e-06	6.63143e-05	1	6.01747	2.58916	5.79234e-22	1.94694e-20	1	1.43861	0.524677	0.0706662	0.175166	0	3.85721	1.94756	1.89526e-10	2.20253e-09	1	0.981672	-0.0266866	0.916527	0.982579	0	0.983282	-0.0243236	0.92369	1	0	81.4579	77.2825	102.243	141.292	98.9721	248.691	304.992	364.713	48.159	41.2614	60.5682	147.673	88.1896	100.376
Hmox1	0.909702	-0.136534	0.672647	0.818992	0	2.23997	1.16348	0.000125985	0.000865026	1	4.97493	2.31468	1.70017e-13	1.93869e-12	1	3.31714	1.72994	1.33219e-06	2.40147e-05	1	4.32764	2.11358	6.59013e-09	5.92515e-08	1	0.614294	-0.702999	0.0193703	0.42405	0	1.04576	0.0645587	0.828985	1	0	130.675	168.754	451.027	449.153	589.899	933.241	380.001	630.482	159.405	146.58	102.795	234.395	364.209	316.739
1810055G02Rik	0.850391	-0.233801	0.547684	0.733422	0	2.23937	1.16309	0.00112252	0.00525474	0	1.43872	0.524789	0.140455	0.190128	0	2.18084	1.12489	0.0061071	0.0282926	0	1.13567	0.183538	0.666503	0.748753	0	0.87314	-0.195714	0.576759	0.885899	0	1.07731	0.107439	0.764797	1	0	6.15745	8.76874	13.2982	16.7973	18.8598	10.8814	6.07107	8.40684	4.95226	9.86373	4.20126	11.1782	18.748	12.8184
Cggbp1	0.691455	-0.532292	0.140504	0.350805	0	2.23897	1.16283	0.000489741	0.00269518	0	3.31238	1.72787	3.31067e-07	1.49507e-06	1	1.23829	0.308347	0.416479	0.592225	0	2.17603	1.1217	0.00350068	0.00945165	0	1.25022	0.322183	0.327917	0.789684	0	1.05254	0.0738764	0.822866	1	0	68.8437	73.2177	59.0162	142.939	61.8912	105.087	166.875	191.795	44.2115	41.4907	61.5601	146.96	94.7884	88.1575
Arl4c	0.954423	-0.0672993	0.807774	0.899319	0	2.23895	1.16282	1.31688e-05	0.000129484	1	4.68221	2.22719	5.53168e-16	8.89958e-15	1	2.6387	1.39983	6.38774e-06	9.26689e-05	1	4.63355	2.21212	5.9295e-12	8.82477e-11	1	0.809818	-0.304331	0.247353	0.743007	0	0.964434	-0.0522456	0.841613	1	0	33.0535	30.2943	99.3309	77.6674	73.6912	131.518	186.366	122.602	25.192	34.8385	30.498	89.9188	45.1637	67.9169
Nudcd1	0.738003	-0.438301	0.315361	0.540254	0	2.23773	1.16204	0.00388956	0.0143643	0	2.24027	1.16367	0.00400345	0.00788847	0	1.47176	0.557543	0.225613	0.39314	0	1.66827	0.738356	0.107865	0.177163	0	1.122	0.166076	0.674764	0.914097	0	0.991028	-0.0130027	0.97265	1	0	5.43053	8.64092	6.63407	17.2564	7.22792	6.25022	13.6599	15.4386	4.52163	4.90319	6.12684	15.4157	9.51789	10.0066
Utp6	0.696451	-0.521905	0.126806	0.332109	0	2.23767	1.162	0.000226934	0.00141255	0	2.79264	1.48163	3.116e-06	1.1766e-05	1	1.15671	0.210022	0.560458	0.717939	0	1.84102	0.880505	0.0144984	0.0326692	0	1.34729	0.430055	0.167451	0.691372	0	1.05644	0.0792164	0.800464	1	0	38.5268	45.2242	31.6394	77.2623	36.4086	52.2609	92.3442	86.8498	22.3211	28.3295	36.6832	69.0418	67.2009	59.5849
Psmb7	1.35671	0.440116	0.113087	0.313465	0	2.23606	1.16096	2.12365e-06	2.70067e-05	1	2.14256	1.09933	7.07201e-06	2.49611e-05	1	2.14923	1.10382	8.91503e-05	0.000899241	1	2.68787	1.42647	5.74122e-07	3.56956e-06	1	1.41152	0.497245	0.0401688	0.496095	0	1.08145	0.112971	0.642194	1	0	39.8096	46.4769	79.7889	78.5856	119.95	100.945	132.765	114.477	46.2211	57.9207	71.2658	123.727	136.252	132.836
Ube2j1	0.594432	-0.750417	0.0241465	0.14393	0	2.23443	1.15991	0.000154552	0.00102137	0	2.74775	1.45825	2.33917e-06	9.09038e-06	1	1.22805	0.296367	0.394049	0.569743	0	1.72726	0.788483	0.0238253	0.0498024	0	1.08155	0.113107	0.708293	0.926079	0	0.945631	-0.0806509	0.789693	1	0	62.3869	58.16	44.9075	114.638	62.4627	75.3039	114.072	122.977	33.3022	31.9711	42.1293	97.2978	78.8361	64.0093
Wapal	0.544029	-0.878244	0.0302603	0.159283	0	2.23382	1.15951	0.00197115	0.00830422	0	4.09831	2.03503	1.15866e-07	5.6556e-07	1	1.06364	0.0890139	0.84557	0.915734	0	2.64923	1.40557	0.0012891	0.00393876	0	1.14254	0.192244	0.603179	0.891173	0	0.841602	-0.248789	0.501141	1	0	95.4405	85.7189	72.2843	158.305	58.3949	122.143	254.905	342.837	44.1397	41.1753	62.4354	153.865	85.3527	90.99
Anxa7	0.909292	-0.137184	0.600864	0.770105	0	2.23367	1.15942	1.92719e-06	2.48263e-05	1	1.49977	0.584737	0.015486	0.0268651	0	1.6746	0.743819	0.00708774	0.0316543	0	1.29735	0.375568	0.17129	0.257419	0	1.21286	0.278408	0.246814	0.742939	0	1.05116	0.0719838	0.765824	1	0	90.9079	98.9104	117.972	187.66	171.218	115.064	126.534	127.853	80.6717	75.2109	102.931	166.869	236.837	174.661
Ptpro	1.00302	0.00435622	0.999445	1	0	2.23308	1.15903	9.86859e-05	0.00071205	1	2.62663	1.39321	3.26278e-06	1.22567e-05	1	1.68754	0.754921	0.025847	0.0841838	0	2.61306	1.38574	6.20384e-05	0.000254969	1	1.32727	0.408458	0.164549	0.686927	0	1.00822	0.011815	0.967971	1	0	47.2071	39.4977	55.6541	87.0113	76.7505	116.269	99.2141	124.196	47.8001	25.5482	57.0866	87.6539	108.335	95.249
Uspl1	0.950983	-0.0725089	0.796806	0.893404	0	2.233	1.15898	1.57146e-05	0.000149666	1	2.67378	1.41888	1.50797e-07	7.19032e-07	1	1.69858	0.764328	0.0122499	0.0479976	0	2.64649	1.40408	6.78561e-06	3.42068e-05	1	1.25018	0.322131	0.224079	0.732886	0	0.960784	-0.0577166	0.827851	1	0	28.6492	43.8948	47.8794	82.9875	54.1254	88.7456	102.809	96.788	29.4983	28.1575	45.747	75.3798	71.4973	84.436
Ddx5	0.621447	-0.686296	0.0394535	0.183121	0	2.23258	1.15871	0.000164324	0.0010755	0	4.0474	2.017	1.52848e-10	1.16032e-09	1	1.05362	0.0753607	0.837081	0.910422	0	2.47818	1.30928	0.000239481	0.000871158	1	1.31682	0.397055	0.191474	0.713285	0	1.01496	0.0214178	0.943842	1	0	432.903	379.689	313.362	612.698	358.135	671.861	1141.2	1207.58	211.44	186.895	358.955	700.683	477.745	512.653
Ltv1	0.597904	-0.742014	0.0178305	0.127893	0	2.2318	1.15821	5.61877e-05	0.000444778	1	1.98857	0.991729	0.000556405	0.00133969	0	1.10487	0.14388	0.66189	0.792903	0	1.28916	0.366431	0.258569	0.359502	0	1.20772	0.272287	0.336653	0.792134	0	0.922289	-0.116709	0.680921	1	0	25.3995	39.3443	24.5551	48.3396	34.4923	32.1924	47.8496	45.3782	16.6511	23.7991	17.583	43.0324	50.8375	35.8502
Slmo2	0.737489	-0.439306	0.118353	0.321134	0	2.2312	1.15782	6.47059e-06	6.96401e-05	1	3.01453	1.59194	8.40777e-10	5.69768e-09	1	1.5146	0.598937	0.038882	0.113154	0	2.66168	1.41233	2.00985e-06	1.13057e-05	1	1.08639	0.119539	0.635834	0.903215	0	0.835253	-0.259715	0.303758	1	0	20.7386	22.9572	26.5063	41.6963	31.0969	47.6297	59.5125	67.411	15.431	16.4873	16.3966	39.3246	40.744	27.8283
Hdac2	0.577696	-0.791618	0.0361248	0.173922	0	2.22914	1.15649	0.000893188	0.00437542	0	2.81935	1.49536	2.05657e-05	6.65068e-05	1	1.03412	0.0484041	0.916643	0.956239	0	1.66147	0.732461	0.0650477	0.116336	0	1.24525	0.31643	0.356988	0.804207	0	0.980294	-0.0287134	0.933746	1	0	26.725	23.673	19.7521	41.4262	16.9436	22.2899	47.7698	55.5664	11.6988	15.197	16.6494	40.658	30.0749	26.5878
Nufip1	0.627404	-0.672533	0.0530449	0.214695	0	2.22787	1.15566	0.000283945	0.00170805	0	2.93472	1.55322	1.45022e-06	5.83722e-06	1	1.13722	0.185509	0.612263	0.756174	0	1.74244	0.801112	0.0272924	0.0558527	0	1.22906	0.297557	0.343109	0.795716	0	1.0567	0.0795717	0.806692	1	0	12.5715	14.0862	11.6171	22.1174	11.7328	14.2701	30.595	25.033	6.3877	10.0358	8.53867	18.0459	21.4821	16.3951
Tcp1	1.03671	0.0520122	0.853589	0.92472	0	2.22592	1.1544	9.96745e-07	1.41239e-05	1	2.27019	1.18281	5.51438e-07	2.39149e-06	1	1.51148	0.595959	0.0254755	0.0832967	0	1.94275	0.958097	0.00038029	0.0013184	0	1.52673	0.61045	0.00900986	0.321646	0	1.21144	0.276723	0.2361	1	0	105.104	106.784	137.094	185.365	157.939	152.641	253.707	211.39	92.0116	116.157	121.136	227.107	264.466	241.896
Gimap4	0.45753	-1.12806	0.0136165	0.111171	0	2.22541	1.15407	0.00635673	0.0212552	0	1.67487	0.744053	0.0764592	0.111887	0	0.729676	-0.454672	0.316522	0.495045	0	0.935513	-0.0961701	0.820861	0.871522	0	1.39539	0.480671	0.25103	0.745889	0	0.819134	-0.287828	0.49163	1	0	98.3909	83.4948	39.114	108.859	51.0661	59.2265	109.519	86.5686	23.6847	33.4621	67.473	146.54	58.2174	73.0029
Zfp52	0.640627	-0.642444	0.139432	0.349871	0	2.22246	1.15216	0.0040727	0.0149246	0	2.07272	1.05152	0.00890443	0.0163565	0	1.45383	0.539863	0.238687	0.408429	0	2.1848	1.1275	0.0150521	0.0337498	0	0.979264	-0.0302301	0.94066	0.989161	0	0.607769	-0.718404	0.0714892	1	0	10.5617	15.7991	14.709	29.6789	13.1447	18.2612	25.4825	42.6905	6.67479	6.07881	12.4871	26.7765	15.7261	13.8521
Hook1	0.827639	-0.272927	0.625846	0.786646	0	2.22199	1.15186	0.0324802	0.076966	0	2.04583	1.03269	0.0569172	0.0861407	0	0.918279	-0.122996	0.826648	0.90414	0	1.59828	0.676521	0.289058	0.39211	0	2.00261	1.00188	0.063612	0.554611	0	1.05934	0.0831602	0.884661	1	0	3.93393	1.96849	1.86114	4.69893	1.51282	2.93685	6.71013	4.53157	1.43544	1.66307	4.08456	9.16905	2.56963	4.46577
Actn1	0.715896	-0.482179	0.135502	0.34448	0	2.21886	1.14982	0.000107725	0.000763111	1	6.62426	2.72776	1.98472e-18	4.33622e-17	1	2.3292	1.21983	0.000371149	0.00296826	0	5.59484	2.4841	6.89767e-12	1.021e-10	1	0.68196	-0.552241	0.0595518	0.552474	0	0.847607	-0.238532	0.414624	1	0	24.8008	24.0054	59.0462	59.2228	52.2428	166.384	100.572	142.479	14.7132	14.939	22.6012	55.3248	22.7361	38.2071
Rasa2	0.669121	-0.57966	0.163854	0.379547	0	2.21827	1.14943	0.00277688	0.0109314	0	4.44819	2.15322	4.92109e-08	2.53098e-07	1	1.38778	0.472779	0.280714	0.456803	0	3.43279	1.77938	8.89232e-05	0.000353621	1	1.06951	0.0969455	0.798139	0.95362	0	0.867037	-0.205835	0.586535	1	0	17.7454	20.682	19.632	43.3166	17.0445	35.4681	69.0185	93.4753	12.1295	10.1218	16.2799	42.247	18.9947	24.3343
Cdk17	0.81744	-0.290816	0.355319	0.575811	0	2.21723	1.14876	7.41399e-05	0.000564797	1	3.3014	1.72308	4.68902e-09	2.83626e-08	1	1.35468	0.437957	0.18157	0.340335	0	2.6489	1.4054	3.01564e-05	0.000133635	1	1.3379	0.419969	0.142387	0.673176	0	1.01879	0.0268583	0.926946	1	0	39.2537	48.8033	48.9901	80.8	49.1835	84.3027	151.058	114.883	35.7424	27.0966	45.1246	102.065	63.3156	74.0986
Gtf2h1	0.6559	-0.608452	0.0922864	0.28171	0	2.21695	1.14858	0.000562772	0.00301655	0	3.7277	1.89829	2.27742e-08	1.23467e-07	1	1.39701	0.482341	0.202398	0.366049	0	2.62229	1.39083	0.000328926	0.00115536	0	1.04084	0.057753	0.860472	0.968648	0	0.932388	-0.100998	0.758645	1	0	32.7114	28.8116	33.2604	67.5944	28.004	48.5333	86.5927	106.851	18.0148	16.4587	25.9467	54.0462	36.9615	43.1484
Atp6v1d	0.658001	-0.603838	0.0595672	0.22818	0	2.21668	1.1484	9.89612e-05	0.000713566	1	5.38963	2.43019	2.14096e-15	3.1907e-14	1	1.43684	0.522897	0.117998	0.252253	0	3.81178	1.93046	3.76614e-08	2.93238e-07	1	1.01511	0.0216407	0.941139	0.989161	0	0.93037	-0.104123	0.720792	1	0	46.9933	33.9757	41.3954	77.3974	55.6046	130.878	134.442	197.295	22.6082	19.5554	37.539	72.9871	50.5291	53.5272
Fam45a	0.704597	-0.50513	0.153295	0.366674	0	2.21665	1.14838	0.000411287	0.00233397	0	1.89806	0.924528	0.00442417	0.00864418	0	1.40471	0.490275	0.184757	0.344427	0	1.29289	0.370595	0.319534	0.425215	0	1.11182	0.152925	0.633362	0.902654	0	1.03441	0.0488021	0.880282	1	0	16.7192	16.3104	12.7878	34.8639	21.9191	19.466	19.4913	25.033	10.3352	9.06087	15.4046	32.4204	25.0179	19.9305
Pira6	0.760889	-0.394241	0.205836	0.425459	0	2.21464	1.14707	5.55331e-05	0.000441195	1	2.88741	1.52977	1.07984e-07	5.29075e-07	1	1.57912	0.659117	0.0407358	0.117105	0	2.0516	1.03675	0.00147108	0.00441065	0	1.06707	0.0936501	0.739278	0.934446	0	1.07086	0.0987646	0.726327	1	0	10.519	15.4156	18.9116	21.1452	21.5157	20.6709	27.1601	32.1585	9.25858	8.65944	11.6702	30.0094	15.9522	19.7238
Naa50	0.754613	-0.406191	0.309943	0.535223	0	2.21335	1.14623	0.00201974	0.0084665	0	3.3485	1.74352	3.77507e-06	1.40173e-05	1	1.49687	0.581949	0.169166	0.325403	0	2.50953	1.32742	0.0021118	0.00607408	0	1.11579	0.158071	0.666416	0.91061	0	1.00689	0.00989942	0.979455	1	0	38.2703	46.4769	49.7105	98.8666	41.7203	49.8512	135.561	133.791	22.034	42.7524	31.0232	87.5443	71.5589	53.2584
Prkaa1	0.564288	-0.825497	0.0242157	0.144128	0	2.21163	1.14511	0.000699833	0.00359425	0	2.71976	1.44348	2.22545e-05	7.13885e-05	1	1.07821	0.10864	0.785916	0.880639	0	1.55178	0.633926	0.0991599	0.165479	0	1.15746	0.210957	0.527132	0.86899	0	0.989012	-0.0159408	0.962604	1	0	57.9826	53.5583	34.9715	98.3805	46.9983	65.2508	80.2021	114.102	25.4073	26.3511	42.4988	83.3251	64.5284	60.9288
Ranbp6	0.677526	-0.561651	0.279547	0.504923	0	2.21162	1.14511	0.017969	0.0483361	0	2.12698	1.08881	0.0244344	0.0404794	0	0.877194	-0.189032	0.707986	0.826861	0	1.29732	0.375539	0.508055	0.609019	0	1.70817	0.772449	0.1091	0.635226	0	1.11081	0.151612	0.755918	1	0	11.0321	10.3793	5.04309	17.4185	5.68148	7.68099	16.6156	17.4075	4.01923	4.32972	13.2456	22.5938	12.9715	12.5496
Dhcr24	1.26143	0.335063	0.415104	0.629139	0	2.21138	1.14495	0.00148052	0.0065638	0	1.32467	0.405634	0.255284	0.321763	0	3.61782	1.85512	1.47686e-05	0.00019025	1	1.76329	0.818266	0.0470314	0.0884591	0	0.771041	-0.37512	0.292023	0.766968	0	0.947649	-0.0775745	0.827829	1	0	43.7863	91.1898	216.313	186.985	329.593	175.194	108.161	73.8177	64.8818	132.931	57.6312	219.966	152.204	192.896
Ptpn2	0.43494	-1.20111	0.00182168	0.0466423	0	2.21102	1.14471	0.00126225	0.00579362	0	4.8367	2.27402	5.57888e-10	3.8719e-09	1	1.10295	0.141364	0.733935	0.844838	0	2.84171	1.50676	0.000280347	0.000999516	1	0.871877	-0.197804	0.57285	0.88417	0	0.740287	-0.433844	0.215616	1	0	41.1779	42.4376	31.9996	70.511	35.8034	60.9961	155.931	139.666	14.6415	13.7633	26.005	50.3567	36.2626	33.9894
Pglyrp1	1.19363	0.255357	0.502238	0.69811	0	2.2079	1.14268	0.000637306	0.00333426	0	3.11054	1.63716	1.32765e-06	5.38156e-06	1	4.40018	2.13756	1.00977e-07	2.49001e-06	1	4.33557	2.11622	1.32473e-07	9.19986e-07	1	0.598921	-0.739562	0.0252914	0.458432	0	0.856349	-0.223729	0.497761	1	0	17.6599	28.5304	122.085	58.1966	124.993	138.86	71.415	90.3501	32.728	30.9675	19.2363	70.6126	51.2692	60.9288
Pfkfb4	1.56128	0.642733	0.0505417	0.208504	0	2.20577	1.14128	7.63834e-05	0.000578102	1	4.84897	2.27768	2.1426e-14	2.78309e-13	1	3.62978	1.85988	5.62358e-08	1.46893e-06	1	8.0295	3.00531	1.08145e-16	3.28159e-15	1	0.948758	-0.0758884	0.789775	0.950806	0	0.942829	-0.0849317	0.766511	1	0	18.4723	28.7093	107.946	67.0273	82.2975	224.97	112.475	231.36	33.661	38.6807	38.2392	104.366	68.3109	71.3902
Mtmr6	0.788702	-0.342449	0.283258	0.508038	0	2.20501	1.14079	0.000108396	0.000766416	1	3.53574	1.82201	1.26383e-09	8.28699e-09	1	1.28117	0.357463	0.284156	0.461031	0	2.78249	1.47638	1.77101e-05	8.27481e-05	1	1.35742	0.440867	0.130379	0.657002	0	1.00221	0.00318082	0.99121	1	0	86.3326	79.4044	85.3123	147.719	85.424	208.253	191.079	292.239	58.0635	44.5301	93.3224	161.39	125.233	145.696
3110043O21Rik	0.766967	-0.382764	0.296936	0.522424	0	2.20496	1.14075	0.000769988	0.00388515	0	6.56719	2.71528	2.32191e-14	3.01241e-13	1	1.69954	0.765144	0.0484911	0.133061	0	5.3839	2.42865	4.2371e-09	3.92588e-08	1	0.995021	-0.00720132	0.983756	0.997114	0	0.935517	-0.0961635	0.774494	1	0	19.4558	17.333	25.4856	39.1848	29.0798	87.4278	69.4978	139.947	11.7706	8.86015	21.5315	39.2698	22.4688	31.5498
D16Ertd472e	0.810671	-0.302812	0.321004	0.545188	0	2.2037	1.13993	4.54556e-05	0.000372226	1	4.56125	2.18943	2.53551e-14	3.27786e-13	1	1.7468	0.804718	0.0114767	0.0457429	0	3.52103	1.816	3.96782e-08	3.07845e-07	1	1.02268	0.0323519	0.907089	0.98044	0	1.05015	0.0705949	0.80109	1	0	14.5384	19.0202	29.7182	35.242	23.0621	42.7349	79.2435	55.7852	11.1964	15.5985	13.9264	35.0689	22.6333	32.3355
Nfkbia	1.18001	0.238803	0.402006	0.617827	0	2.20336	1.13971	6.39299e-06	6.90089e-05	1	3.23532	1.69391	3.7578e-11	3.09113e-10	1	3.48888	1.80276	1.57538e-09	6.42145e-08	1	4.54654	2.18477	6.84581e-13	1.16667e-11	1	0.745221	-0.42426	0.0891004	0.604166	0	0.839694	-0.252064	0.311952	1	0	139.825	144.774	582.507	382.126	524.848	669.376	635.386	636.232	195.937	177.576	130.453	309.994	386.307	413.683
Gtf2f1	0.741286	-0.431898	0.136124	0.345176	0	2.20203	1.13884	1.89079e-05	0.00017499	1	2.39431	1.25961	2.42996e-06	9.40307e-06	1	1.51048	0.595007	0.0483308	0.13283	0	2.17706	1.12238	0.000246974	0.000896329	1	1.08066	0.111914	0.670604	0.91104	0	0.815258	-0.294671	0.262964	1	0	41.52	55.2201	58.4459	78.2615	82.6	101.434	103.847	110.789	27.1298	44.3008	35.983	80.0374	91.8487	65.1051
Slx4ip	0.405634	-1.30175	0.000747008	0.0309556	0	2.20036	1.13774	0.00130437	0.00593953	0	2.27164	1.18373	0.000939946	0.00215623	0	0.80797	-0.307627	0.424103	0.598412	0	0.911923	-0.133017	0.721095	0.793426	0	1.10454	0.143445	0.682493	0.916015	0	1.01051	0.0150785	0.972087	1	0	9.23617	8.41083	4.74291	10.4241	6.18576	6.96561	7.58884	9.53192	2.58379	2.46593	5.50443	8.47498	7.50331	7.62902
Rab18	0.740525	-0.433379	0.227053	0.448117	0	2.19564	1.13464	0.000618205	0.00325459	0	2.54631	1.34841	5.19154e-05	0.00015453	1	1.15409	0.206757	0.587107	0.73906	0	1.81601	0.860772	0.0231364	0.0486043	0	1.40883	0.494493	0.131607	0.657974	0	1.03832	0.054253	0.869569	1	0	48.4471	51.4876	42.8663	89.3337	40.7789	50.303	106.483	115.539	30.7184	34.1503	46.0193	97.791	81.3235	64.6296
Ppp1r2	0.848228	-0.237476	0.469523	0.673371	0	2.19554	1.13458	0.000173313	0.00112227	0	5.36248	2.4229	1.04466e-14	1.41939e-13	1	2.01584	1.01138	0.00346061	0.0179367	0	5.13942	2.36161	1.09617e-10	1.3305e-09	1	0.923819	-0.114318	0.701295	0.922793	0	0.88503	-0.176202	0.553529	1	0	21.6793	26.3574	46.4385	65.2179	33.6519	98.008	104.327	168.106	20.2397	21.2472	19.6642	62.1924	34.248	37.8143
Kdm7a	0.695851	-0.52315	0.194368	0.412582	0	2.19523	1.13437	0.00238072	0.00968243	0	5.05076	2.3365	1.56398e-09	1.00322e-08	1	1.45065	0.536699	0.206987	0.371652	0	3.94701	1.98076	9.1989e-06	4.52652e-05	1	1.053	0.074512	0.839856	0.965323	0	0.890438	-0.167414	0.649774	1	0	105.361	100.904	127.278	236.324	85.1887	225.159	398.694	597.323	65.5996	62.3365	87.2928	228.788	97.7486	146.068
Psmd12	1.01822	0.026053	0.937765	0.970273	0	2.19484	1.13412	4.6579e-06	5.30031e-05	1	2.14971	1.10415	8.42899e-06	2.92777e-05	1	1.59622	0.67466	0.0163896	0.0597541	0	2.06982	1.0495	0.000222785	0.000813403	1	1.40007	0.485495	0.0472079	0.513133	0	1.05752	0.0806805	0.744215	1	0	26.6823	31.3681	40.675	57.3594	41.0143	42.3961	68.7789	69.2861	27.2016	29.4191	31.9957	62.1924	71.8673	60.66
Tmem263	0.683526	-0.548931	0.175884	0.39372	0	2.19473	1.13404	0.00237862	0.0096775	0	3.06169	1.61433	2.01421e-05	6.52333e-05	1	1.50817	0.592803	0.165868	0.321296	0	2.08099	1.05727	0.0144306	0.03253	0	0.99459	-0.00782579	0.986675	0.997709	0	1.00563	0.00810061	0.987295	1	0	7.82509	6.80025	8.46519	18.3096	6.25299	11.5968	17.3345	16.7512	3.66037	5.10391	6.08794	15.9454	7.83222	9.09693
Tmem167	0.692005	-0.531146	0.139198	0.349579	0	2.19243	1.13253	0.000621176	0.00326708	0	2.95103	1.56122	3.04274e-06	1.15093e-05	1	1.11081	0.151608	0.693062	0.817482	0	1.9415	0.95717	0.0116006	0.0269113	0	1.36581	0.449757	0.169148	0.69205	0	1.05183	0.0728981	0.824247	1	0	32.8397	40.2902	29.268	62.8685	29.7185	42.2455	74.6103	96.1942	22.8235	22.0213	31.0037	70.5944	48.9873	46.8905
Arl13b	0.684101	-0.54772	0.130097	0.337479	0	2.19199	1.13224	0.00064088	0.00334386	0	3.79941	1.92578	1.33591e-08	7.47234e-08	1	1.99146	0.993825	0.00912925	0.0383569	0	2.5753	1.36474	0.000408482	0.00140854	0	0.752936	-0.4094	0.21056	0.722572	0	1.00926	0.0132933	0.971047	1	0	12.9991	11.8877	20.8028	38.0506	15.4308	21.0098	38.104	37.0963	6.74656	9.51965	9.14163	22.0824	13.5265	20.344
Snx6	0.717737	-0.478473	0.152614	0.365943	0	2.19042	1.13121	0.000238937	0.0014781	0	3.81454	1.93151	8.14905e-10	5.53608e-09	1	1.22227	0.289564	0.410397	0.58619	0	2.49594	1.31958	0.000223527	0.000815841	1	1.28622	0.36314	0.23307	0.735621	0	1.09691	0.133442	0.662433	1	0	22.9622	21.679	23.5945	36.2952	21.9191	33.4349	64.3853	69.3799	12.2012	14.2795	21.3758	41.9913	33.0968	30.1646
Ap3m1	0.701791	-0.510887	0.164236	0.38007	0	2.18939	1.13053	0.000855556	0.00422518	0	1.4677	0.553558	0.0999229	0.14154	0	1.03465	0.0491436	0.910379	0.953294	0	0.977887	-0.0322599	0.920169	0.944375	0	1.48502	0.570482	0.0895399	0.604166	0	1.05331	0.0749344	0.825671	1	0	38.313	49.5702	28.6976	70.9971	36.7111	28.6908	48.968	51.3473	24.0436	22.9676	45.358	71.0144	75.362	56.2356
Ptprf	1.66377	0.734455	0.212137	0.432266	0	2.1893	1.13047	0.023534	0.0595656	0	1.9495	0.963103	0.0540856	0.0823	0	2.30833	1.20685	0.0402232	0.116151	0	2.07282	1.05159	0.0743292	0.130145	0	1.57785	0.657962	0.180356	0.703393	0	1.56434	0.645556	0.196714	1	0	1.96696	1.8151	3.54217	4.91498	4.63932	4.25467	4.5533	3.00021	3.66037	1.6344	4.16236	13.918	3.86472	2.8738
Tmcc3	0.816407	-0.292639	0.401108	0.617455	0	2.18777	1.12946	0.000473717	0.00262285	0	0.523367	-0.934106	0.00390012	0.00770432	0	0.869522	-0.201706	0.560041	0.717939	0	0.424081	-1.23759	0.000464	0.00158299	0	2.05413	1.03853	0.0012778	0.158621	0	1.00756	0.0108615	0.981126	1	0	64.4394	46.528	35.7219	61.6802	47.2673	22.5159	31.953	16.3136	41.0536	45.4764	49.2481	76.3661	155.678	65.1671
Ttc39c	1.32644	0.407562	0.260735	0.485052	0	2.18699	1.12895	0.000353195	0.00205886	0	2.535	1.34199	2.419e-05	7.71312e-05	1	2.41242	1.27048	0.000538945	0.00403526	0	2.73992	1.45413	8.60999e-05	0.000344022	1	1.20246	0.265988	0.393309	0.818022	0	1.22718	0.295343	0.344616	1	0	7.69681	11.1463	27.8871	15.4471	25.0456	31.6653	23.7251	22.2203	11.8424	14.1648	11.5535	21.297	27.9164	32.997
Prpf39	0.353749	-1.4992	0.00202215	0.0479614	0	2.1868	1.12882	0.0117061	0.0345429	0	3.90628	1.9658	1.75663e-05	5.76235e-05	1	0.931978	-0.101632	0.819415	0.899989	0	2.09941	1.06998	0.0385287	0.0749616	0	0.829998	-0.26882	0.543687	0.874342	0	0.658217	-0.603365	0.173158	1	0	34.6356	27.1499	19.6621	49.1498	17.5151	28.2766	71.7345	94.5379	8.75618	8.65944	15.2685	36.3109	18.5424	16.8086
BC027231	0.742429	-0.429675	0.171045	0.387411	0	2.18646	1.12859	7.76634e-05	0.000586313	1	3.22068	1.68736	5.96358e-09	3.53671e-08	1	1.3418	0.424169	0.189881	0.350396	0	1.98946	0.992379	0.00240808	0.00681499	0	1.20974	0.274694	0.327975	0.789684	0	1.20187	0.265286	0.347492	1	0	10.9466	15.1344	14.679	23.6297	14.2541	18.2988	28.8376	30.9084	8.82795	10.0644	10.1336	21.9911	19.0563	22.5769
Spsb4	2.01138	1.00819	0.039623	0.183563	0	2.18643	1.12858	0.00610439	0.0206007	0	0.742292	-0.429942	0.309415	0.378336	0	4.2923	2.10175	2.56139e-05	0.000311241	1	1.01584	0.0226718	1	1	0	1.02446	0.0348607	0.934299	0.988711	0	1.46948	0.555304	0.181836	1	0	1.79592	2.60761	11.1969	6.10321	11.2621	3.72754	0.95859	1.90638	3.44505	6.62361	3.2482	8.63936	11.5736	9.03491
Hspe1	0.686237	-0.543221	0.0763306	0.256465	0	2.18628	1.12848	6.14399e-05	0.000480092	1	2.01427	1.01026	0.000336487	0.000846174	1	1.30749	0.386803	0.227314	0.395093	0	1.39864	0.484022	0.130652	0.206369	0	1.14743	0.198412	0.476854	0.854565	0	0.988296	-0.0169847	0.948584	1	0	24.3732	19.1481	21.7033	28.1666	35.4336	23.5701	38.5833	29.2833	10.4787	16.0572	17.9721	32.1282	38.0099	27.725
Sar1b	1.21332	0.278965	0.374042	0.593296	0	2.18607	1.12834	2.87485e-05	0.000249443	1	2.44627	1.29059	1.93762e-06	7.61385e-06	1	1.8164	0.861081	0.00557953	0.0263059	0	2.31857	1.21324	0.000114045	0.00044462	1	1.46023	0.546196	0.0406656	0.496095	0	1.28011	0.356267	0.183483	1	0	13.726	12.6546	19.1217	32.1904	20.5071	22.93	31.7932	37.0026	13.4931	14.4515	19.8782	35.562	33.4463	35.9122
Slc35f5	1.53364	0.616957	0.0475869	0.202587	0	2.18516	1.12774	3.7005e-05	0.000310478	1	1.63105	0.705805	0.00957428	0.0174432	0	2.23064	1.15746	0.000243725	0.00211138	0	2.05961	1.04237	0.000954846	0.00301031	0	1.50235	0.587223	0.0297824	0.471512	0	1.2145	0.280357	0.297939	1	0	15.2653	19.6849	40.5249	36.8353	39.7368	41.8313	23.3257	42.6592	28.7806	21.2758	30.4786	61.8271	53.1604	60.9288
Plek	1.09292	0.128184	0.677356	0.822526	0	2.18468	1.12742	2.77859e-05	0.000242826	1	3.83555	1.93943	1.78678e-12	1.74899e-11	1	1.77443	0.827354	0.00691453	0.0310458	0	3.83582	1.93953	1.44656e-09	1.4686e-08	1	1.3456	0.428252	0.10761	0.634443	0	1.09284	0.128081	0.629883	1	0	525.863	517.305	759.526	1128.77	888.228	1311.72	2560.95	2129.68	630.947	424.054	655.202	1030.48	1280.8	1424.85
Trappc8	0.734791	-0.444595	0.225448	0.447049	0	2.18456	1.12735	0.000882407	0.00433427	0	2.67292	1.41842	3.26209e-05	0.000101582	1	1.19298	0.254567	0.51171	0.678705	0	1.8649	0.899096	0.0205986	0.04413	0	1.34553	0.428171	0.201682	0.717997	0	1.05316	0.0747221	0.824021	1	0	51.2693	54.8366	43.2565	99.1637	47.4354	62.7658	103.288	130.79	32.8716	26.7812	57.1644	99.9463	73.2241	82.3272
Cd200r4	0.543393	-0.879931	0.0764642	0.256575	0	2.18426	1.12715	0.0132733	0.0383083	0	3.7544	1.90858	4.01585e-05	0.000122533	1	1.18082	0.239791	0.661533	0.792903	0	2.01912	1.01373	0.0533794	0.0983665	0	1.00481	0.00692556	0.992542	0.999084	0	1.01039	0.0149169	0.985269	1	0	2.65112	2.14745	2.79171	3.88877	1.78177	2.71094	5.51189	6.31294	1.00481	0.516125	2.27568	3.67127	2.52851	2.31558
Ttpal	0.958709	-0.0608354	0.799817	0.895135	0	2.18263	1.12606	7.98146e-07	1.1672e-05	1	1.77968	0.831615	0.000253386	0.000654062	0	1.56243	0.643789	0.0127255	0.049395	0	1.53837	0.621399	0.0162551	0.0359964	0	1.33925	0.421431	0.0617625	0.554611	0	1.10909	0.149375	0.50949	1	0	48.6609	55.2968	69.8529	82.2313	91.6434	87.6913	81.5601	70.755	43.6373	45.333	60.3736	96.0193	113.783	116.606
Psmc5	1.20323	0.266917	0.384479	0.60121	0	2.18262	1.12606	2.79775e-05	0.000244305	1	1.80683	0.85346	0.00143289	0.0031463	0	1.86049	0.89568	0.00358591	0.0184254	0	1.98887	0.991948	0.00130961	0.00398945	0	1.41156	0.49729	0.0618563	0.554611	0	1.09309	0.128418	0.631388	1	0	39.8524	45.7866	77.1473	70.7	91.2399	75.6427	98.3354	81.7245	33.4457	73.2325	47.6532	101.974	131.77	103.726
Tmem128	1.65972	0.730943	0.0117343	0.103238	0	2.18187	1.12556	6.16511e-06	6.71462e-05	1	2.1425	1.0993	1.07174e-05	3.64724e-05	1	2.06498	1.04613	0.000313718	0.00259626	0	2.8058	1.48841	4.55144e-07	2.89069e-06	1	1.75365	0.810363	0.00105885	0.149441	0	1.26728	0.341739	0.168549	1	0	7.52577	9.02439	20.0523	14.3939	16.9436	22.3276	23.7251	23.7829	11.4835	13.6773	15.9492	25.0231	30.6094	34.4856
Piga	0.689851	-0.535643	0.170111	0.386099	0	2.1815	1.12532	0.0015885	0.00696897	0	2.98502	1.57774	1.25534e-05	4.21949e-05	1	1.30262	0.381418	0.352376	0.528685	0	1.99919	0.999414	0.0149342	0.0335405	0	1.1552	0.208144	0.553519	0.877087	0	1.03001	0.0426591	0.908287	1	0	6.11469	8.38527	5.7035	15.231	7.42963	10.8061	15.4173	17.3762	3.80391	4.87452	6.22409	12.3837	9.33288	11.0817
Uba3	0.905064	-0.143908	0.683196	0.826576	0	2.17973	1.12415	0.000754542	0.00381603	0	2.87042	1.52126	6.37297e-06	2.27362e-05	1	1.66742	0.737615	0.0532569	0.141888	0	2.42875	1.28022	0.000971261	0.00305765	0	1.18311	0.24259	0.461727	0.846525	0	1.06963	0.0971135	0.770099	1	0	16.8475	17.9721	21.4331	44.9369	20.7088	27.147	47.2905	52.5037	12.7036	12.7024	21.726	44.384	29.0882	29.5857
Nck1	0.63745	-0.649617	0.14771	0.359738	0	2.1785	1.12334	0.0068994	0.0227632	0	1.8145	0.859573	0.0380337	0.0601048	0	0.9739	-0.038155	0.917442	0.956675	0	1.18879	0.249491	0.606787	0.697889	0	1.42588	0.511851	0.214199	0.726004	0	0.972972	-0.0395293	0.924177	1	0	33.2246	25.3348	19.3919	45.126	20.9778	17.4328	36.8258	50.1285	13.4931	11.7562	30.5758	50.2471	41.4224	30.268
Jrkl	0.535542	-0.900928	0.139169	0.349579	0	2.17814	1.1231	0.0474836	0.103417	0	2.70469	1.43546	0.0119563	0.0212592	0	0.964842	-0.051635	0.912259	0.954203	0	1.78428	0.835341	0.20667	0.298856	0	1.20889	0.273687	0.626424	0.899661	0	0.811811	-0.300784	0.593811	1	0	10.2624	6.92807	5.25322	15.7171	3.8661	7.41743	14.0593	24.4705	2.51202	2.46593	8.69427	16.749	6.96883	6.3265
Kpna2	0.729243	-0.455529	0.186801	0.404323	0	2.17798	1.12299	0.000375313	0.0021602	0	1.79735	0.845872	0.00735975	0.0137385	0	1.14393	0.194001	0.592656	0.743304	0	1.23797	0.307975	0.389878	0.498131	0	1.38839	0.473416	0.12832	0.656098	0	1.05875	0.082366	0.799282	1	0	13.5549	16.5149	9.69595	23.5757	18.3556	13.4417	23.5653	19.0326	10.7658	10.3225	11.8063	25.151	27.5053	19.0415
Hcar2	1.31046	0.390077	0.278545	0.504051	0	2.1775	1.12267	0.000414851	0.00234932	0	23.8896	4.57831	1.40089e-36	3.92393e-34	1	4.20631	2.07256	5.09421e-08	1.35399e-06	1	30.4192	4.92691	6.29189e-29	1.20584e-26	1	0.678379	-0.559837	0.0743287	0.57488	0	1.02914	0.0414441	0.89431	1	0	17.5744	29.1439	145.559	53.7947	95.8456	786.586	542.163	805.931	37.465	30.7668	23.8849	63.7998	52.2148	84.2293
Hacd2	0.872597	-0.196612	0.535819	0.723888	0	2.17715	1.12244	0.000128995	0.000882102	1	2.01791	1.01286	0.000579046	0.00138869	0	1.5718	0.652415	0.0504746	0.136896	0	1.9058	0.930399	0.00576044	0.014553	0	1.2086	0.273333	0.345261	0.797422	0	0.923906	-0.114182	0.698689	1	0	5.85813	9.8169	8.6453	12.5305	15.9687	15.4749	14.4587	15.0636	5.45467	7.08239	7.91626	13.6622	15.0066	16.2091
Ube2q2	0.602666	-0.73057	0.0708905	0.248208	0	2.17699	1.12234	0.00262224	0.0104317	0	2.30622	1.20553	0.00126861	0.00281672	0	1.15861	0.212393	0.622646	0.764454	0	1.31659	0.396807	0.350969	0.458172	0	1.13236	0.179339	0.625806	0.899385	0	1.05567	0.0781575	0.83388	1	0	28.3499	30.1921	20.2924	58.0615	23.3647	19.8049	44.0153	51.8474	17.5124	14.4802	20.909	42.6489	43.0053	29.565
Snx16	0.889991	-0.168137	0.680323	0.824844	0	2.1767	1.12214	0.00359846	0.0134714	0	2.27533	1.18608	0.00232426	0.00484639	0	2.10314	1.07255	0.0175392	0.062881	0	2.26899	1.18205	0.0096926	0.0229778	0	0.920899	-0.118885	0.760158	0.942564	0	0.892395	-0.164245	0.670263	1	0	2.18076	2.35197	4.29263	6.88637	3.1265	2.9745	6.31072	6.25044	1.36367	1.83511	2.72304	5.33339	3.33024	4.52779
Prpf38a	0.761763	-0.392586	0.293129	0.518481	0	2.17454	1.12071	0.00114099	0.0053243	0	3.2677	1.70828	1.02772e-06	4.25581e-06	1	1.282	0.358399	0.363566	0.540353	0	2.62788	1.3939	0.000529864	0.00178817	0	1.29206	0.369678	0.277994	0.762989	0	0.94722	-0.0782286	0.817007	1	0	15.0943	14.9043	11.4971	26.4112	19.7675	23.4572	50.4059	44.5344	9.33035	8.86015	15.9492	31.4159	23.7022	19.4137
Ccng2	0.888545	-0.170484	0.653366	0.805572	0	2.1745	1.12069	0.00194211	0.0082057	0	3.57019	1.836	6.32408e-07	2.71664e-06	1	1.4383	0.52436	0.205287	0.36945	0	3.42095	1.7744	3.59145e-05	0.000156307	1	1.34334	0.42582	0.23472	0.735621	0	0.927297	-0.108896	0.761986	1	0	30.7017	18.4578	35.872	37.5104	32.5761	86.976	54.4799	110.414	15.7898	11.8709	37.5974	53.2974	39.5311	49.5162
[truncated: 9,902 more rows]
[truncated: 3 more columns]
