# Supplementary material for: Thermoneutrality and severe malaria: investigating the effect of warmer environmental temperatures on the inflammatory response and disease progression
Source: Front Immunol. 2023 Jun 7;14:1128466. doi: 10.3389/fimmu.2023.1128466 (PMC10283000; doi:10.3389/fimmu.2023.1128466)
Supplement: Supplementary Table 3 — Gene Ontology enrichment analysis for genes upregulated following nHZ injection in both ST and TT conditions. The transcriptome of peritoneal cells from mice housed at sub-optimal (ST) or thermoneutral temperature (TT) and injected with either PBS, 1 mg of native hemozoin (nHZ), or 108 L. major (Lm) promastigotes was assessed by RNA-seq. [file Table_3.xlsx]

## Sheet: nHZ Upreg
Gene Ontology enrichment analysis for genes UPregulated following nHZ injection in both ST and TT conditions
Threshold: category of minimum 10 genes and adjusted p value > 0.01
source	term name	term id	adjusted p value	-log10 adj. P-value	term size	query size	intersection size	effective domain size	genes
GO:BP	response to stress	GO:0006950	3.46281e-51	50.4606	3942	372	178	27543	CXCL10,CHIL1,CCL7,CHIL3,UPP1,IL1R2,SERPINE1,WFDC21,IFIT1BL2,SLC7A11,CXCL9,MMP14,FLRT3,TREM1,CXCL3,ARG2,GZMB,CXCR2,CCL12,LCN2,IL6,IL1B,AK4,IL1RN,RSAD2,IFIT3B,TREML4,MEFV,FOSL1,TREM3,ITGB2L,NOS2,S100A8,CCL3,MET,PDPN,SAA1,S100A9,IL1A,IFIT1,IFIT3,IFNLR1,LTF,SNAI1,PTGES,IFITM1,TARM1,CLEC4N,CCL4,SPHK1,CLEC4E,NQO1,PTGS2,TNF,PRF1,FPR2,NLRP12,VCAM1,CCL17,EDN1,CCL2,TIMP1,IFI205,CCL22,FASL,PROCR,OLR1,CXCL1,…
GO:BP	response to external stimulus	GO:0009605	1.08345e-46	45.9652	3104	372	153	27543	CXCL10,AA467197,CHIL1,CCL7,PROK2,UPP1,SERPINE1,WFDC21,IFIT1BL2,CXCL9,MMP14,FLRT3,TREM1,CXCL3,ARG2,GZMB,CXCR2,CCL12,LCN2,IL6,IL1B,RSAD2,IFIT3B,TREML4,MEFV,FOSL1,TREM3,ITGB2L,NOS2,S100A8,CCL3,MET,SAA1,S100A9,IL1A,IFIT1,IFIT3,IFNLR1,LTF,ITGB8,PTGES,IFITM1,TARM1,CLEC4N,CCL4,SPHK1,GZMA,CLEC4E,NQO1,PTGS2,TNF,PRF1,FPR2,NLRP12,VCAM1,CCL17,EDN1,CCL2,IFI205,CCL22,FASL,ITGA1,CXCL1,ISG15,IL18RAP,PMAIP1,OASL1…
GO:BP	defense response	GO:0006952	2.31743e-44	43.635	1771	372	115	27543	CXCL10,CHIL1,CCL7,CHIL3,IL1R2,SERPINE1,WFDC21,IFIT1BL2,CXCL9,TREM1,CXCL3,ARG2,GZMB,CXCR2,CCL12,LCN2,IL6,IL1B,IL1RN,RSAD2,IFIT3B,TREML4,MEFV,TREM3,ITGB2L,NOS2,S100A8,CCL3,SAA1,S100A9,IL1A,IFIT1,IFIT3,IFNLR1,LTF,PTGES,IFITM1,TARM1,CLEC4N,CCL4,SPHK1,CLEC4E,PTGS2,TNF,PRF1,FPR2,NLRP12,VCAM1,CCL17,EDN1,CCL2,TIMP1,IFI205,CCL22,FASL,OLR1,CXCL1,ISG15,IL18RAP,PMAIP1,OASL1,CXCL2,CLDN1,CCRL2,HAVCR2,TNFAIP3,N…
GO:BP	cellular response to chemical stimulus	GO:0070887	2.51915e-44	43.5987	3457	372	158	27543	CXCL10,CHIL1,CCL7,IL1R2,SERPINE1,IFIT1BL2,SLC7A11,CXCL9,FLRT3,TREM1,CXCL3,CXCR2,CCL12,LCN2,IL6,IL1B,AK4,IL1RN,LY6I,IFIT3B,SLC40A1,TREM3,ITGB2L,NOS2,HAS1,GCNT2,S100A8,CCL3,MET,CHRM3,S100A9,IL1A,IFIT1,IFIT3,IFNLR1,LTF,ITGB8,PTGES,IFITM1,CCL4,TGM2,SPHK1,NQO1,PTGS2,TNF,FPR2,NLRP12,VCAM1,CCL17,EDN1,CCL2,IFI205,CCL22,FASL,ITGA1,CXCL1,ISG15,IL18RAP,OASL1,CXCL2,TNIP3,RETNLG,CLDN1,GPLD1,MT2,HSPA1L,CHST11,…
GO:BP	immune system process	GO:0002376	9.0362e-44	43.044	2849	372	143	27543	OLFM4,CXCL10,CCL7,MRGPRA2A,SERPINE1,WFDC21,IFIT1BL2,SLC7A11,CXCL9,MMP14,TREM1,CXCL3,ARG2,GZMB,CXCR2,CCL12,LCN2,IL6,IL1B,IL1RN,RSAD2,TREML4,MEFV,SLC40A1,TREM3,ITGB2L,NOS2,S100A8,CCL3,PDPN,H2-Q10,S100A9,IL1A,IFIT1,IFIT3,IFNLR1,LTF,ITGB8,IFITM1,TARM1,CLEC4N,CCL4,SPHK1,CLEC4E,TNF,PRF1,FPR2,NLRP12,VCAM1,CCL17,EDN1,CCL2,IFI205,CCL22,FASL,ITGA1,OLR1,CXCL1,ISG15,IL18RAP,PMAIP1,OASL1,SDC4,CXCL2,BCL2A1A,TN…
GO:BP	inflammatory response	GO:0006954	7.09086e-41	40.1493	745	372	76	27543	CXCL10,CHIL1,CCL7,CHIL3,IL1R2,SERPINE1,CXCL9,TREM1,CXCL3,CXCR2,CCL12,IL6,IL1B,IL1RN,MEFV,ITGB2L,NOS2,S100A8,CCL3,SAA1,S100A9,IL1A,PTGES,TARM1,CCL4,SPHK1,PTGS2,TNF,FPR2,NLRP12,VCAM1,CCL17,CCL2,TIMP1,CCL22,OLR1,CXCL1,IL18RAP,CXCL2,CCRL2,HAVCR2,TNFAIP3,NAMPT,XCL1,SIGLECE,NLRP3,IL10,CSF1,NR1H3,PPARG,IL1RAP,AIF1,OSM,USP18,ICAM1,SLC7A2,PTAFR,JUN,HP,FCGR1,TNIP1,KDM6B,ADORA2B,TLR2,LILR4B,LILRB4A,AOAH,TLR…
GO:BP	immune response	GO:0006955	8.72552e-39	38.0592	1834	372	110	27543	OLFM4,CXCL10,CCL7,MRGPRA2A,WFDC21,IFIT1BL2,CXCL9,TREM1,CXCL3,ARG2,GZMB,CXCR2,CCL12,LCN2,IL6,IL1B,IL1RN,RSAD2,TREML4,MEFV,TREM3,ITGB2L,NOS2,S100A8,CCL3,S100A9,IL1A,IFIT1,IFIT3,IFNLR1,LTF,ITGB8,IFITM1,TARM1,CLEC4N,CCL4,CLEC4E,TNF,PRF1,FPR2,CCL17,EDN1,CCL2,IFI205,CCL22,FASL,CXCL1,ISG15,IL18RAP,OASL1,CXCL2,TNIP3,GM6377,CLDN1,GPLD1,CCRL2,BCL2A1D,HAVCR2,TNFAIP3,VEGFA,XCL1,NLRP3,FAS,IL10,CSF1,MARCO,NR1H…
GO:BP	biological process involved in interspecies interaction between organisms	GO:0044419	2.53328e-35	34.5963	1886	372	107	27543	CXCL10,AA467197,CCL7,SERPINE1,WFDC21,IFIT1BL2,CXCL9,TREM1,CXCL3,ARG2,GZMB,CCL12,LCN2,IL6,IL1B,RSAD2,IFIT3B,TREML4,MEFV,TREM3,NOS2,S100A8,CCL3,SAA1,S100A9,IL1A,IFIT1,IFIT3,IFNLR1,LTF,ITGB8,IFITM1,TARM1,CLEC4N,CCL4,GZMA,CLEC4E,PTGS2,TNF,PRF1,VCAM1,CCL17,EDN1,CCL2,IFI205,CCL22,FASL,CXCL1,ISG15,IL18RAP,PMAIP1,OASL1,CXCL2,TNIP3,CLDN1,MT2,HAVCR2,TNFAIP3,ACTA2,XCL1,NLRP3,IL10,CSF1,MARCO,NR1H3,SOD2,RAB20…
GO:BP	response to organic substance	GO:0010033	4.62975e-35	34.3344	3750	372	151	27543	CXCL10,CHIL1,CCL7,IL1R2,SERPINE1,WFDC21,IFIT1BL2,SLC7A11,CXCL9,MMP14,FLRT3,CXCL3,CXCR2,CCL12,IL6,IL1B,IL1RN,LY6I,IFIT3B,MEFV,FOSL1,NOS2,HAS1,GCNT2,S100A8,CCL3,CHRM3,S100A9,IL1A,IFIT1,IFIT3,IFNLR1,LTF,ITGB8,IFITM1,CCL4,TGM2,SPHK1,NQO1,IDI1,PTGS2,TNF,FPR2,NLRP12,VCAM1,CCL17,EDN1,CCL2,TIMP1,IFI205,CCL22,FASL,HMGCS1,SQLE,CXCL1,ISG15,IL18RAP,PMAIP1,OASL1,CXCL2,TNIP3,CLDN1,GPLD1,HSPA1L,CHST11,LY6C2,CCR…
GO:BP	positive regulation of biological process	GO:0048518	7.03119e-35	34.153	6629	372	205	27543	OLFM4,CXCL10,CHIL1,CCL7,PROK2,MRGPRA2A,CHIL3,SERPINE1,CXCL9,MMP14,FLRT3,TREM1,ARG2,CXCR2,CCL12,LCN2,IGF2BP2,IL6,IL1B,IL1RN,RSAD2,TREML4,MEFV,FOSL1,SLC40A1,TREM3,ITGB2L,NOS2,GCNT2,S100A8,CCL3,MET,PDPN,CHRM3,S100A9,IL1A,MAFF,IFNLR1,LTF,ITGB8,G0S2,SNAI1,HTRA4,PTGES,IFITM1,TARM1,CLEC4N,CCL4,TGM2,SPHK1,GZMA,CLEC4E,NQO1,PTGS2,TNF,PRF1,FPR2,NLRP12,VCAM1,CCL17,EDN1,CCL2,TIMP1,IFI205,CYP51,CCL22,PIWIL2,FA…
GO:BP	response to other organism	GO:0051707	1.00291e-34	33.9987	1734	372	102	27543	CXCL10,AA467197,CCL7,SERPINE1,WFDC21,IFIT1BL2,CXCL9,TREM1,CXCL3,ARG2,GZMB,CCL12,LCN2,IL6,IL1B,RSAD2,IFIT3B,TREML4,MEFV,TREM3,NOS2,S100A8,CCL3,SAA1,S100A9,IL1A,IFIT1,IFIT3,IFNLR1,LTF,ITGB8,IFITM1,TARM1,CLEC4N,CCL4,GZMA,CLEC4E,PTGS2,TNF,PRF1,VCAM1,CCL17,EDN1,CCL2,IFI205,CCL22,FASL,CXCL1,ISG15,IL18RAP,PMAIP1,OASL1,CXCL2,TNIP3,CLDN1,MT2,HAVCR2,TNFAIP3,ACTA2,XCL1,NLRP3,IL10,CSF1,MARCO,NR1H3,SOD2,RAB20…
GO:BP	response to external biotic stimulus	GO:0043207	1.22568e-34	33.9116	1738	372	102	27543	CXCL10,AA467197,CCL7,SERPINE1,WFDC21,IFIT1BL2,CXCL9,TREM1,CXCL3,ARG2,GZMB,CCL12,LCN2,IL6,IL1B,RSAD2,IFIT3B,TREML4,MEFV,TREM3,NOS2,S100A8,CCL3,SAA1,S100A9,IL1A,IFIT1,IFIT3,IFNLR1,LTF,ITGB8,IFITM1,TARM1,CLEC4N,CCL4,GZMA,CLEC4E,PTGS2,TNF,PRF1,VCAM1,CCL17,EDN1,CCL2,IFI205,CCL22,FASL,CXCL1,ISG15,IL18RAP,PMAIP1,OASL1,CXCL2,TNIP3,CLDN1,MT2,HAVCR2,TNFAIP3,ACTA2,XCL1,NLRP3,IL10,CSF1,MARCO,NR1H3,SOD2,RAB20…
GO:BP	regulation of response to stimulus	GO:0048583	1.30761e-34	33.8835	3926	372	154	27543	OLFM4,CXCL10,CHIL1,CCL7,IL1R2,SERPINE1,IFIT1BL2,SLC7A11,MMP14,TREM1,ARG2,CXCR2,CCL12,IL6,IL1B,IL1RN,LY6I,RSAD2,TREML4,MEFV,TREM3,ITGB2L,DUSP8,GCNT2,S100A8,CCL3,MET,S100A9,IL1A,IFNLR1,LTF,G0S2,SNAI1,PTGES,CLEC4N,CCL4,TGM2,SPHK1,CLEC4E,PTGS2,TNF,FPR2,NLRP12,CCL17,EDN1,CCL2,TIMP1,IFI205,CCL22,FASL,ITGA1,CXCL1,ISG15,IL18RAP,PMAIP1,OASL1,DUSP16,TNIP3,GM6377,CLDN1,GPLD1,CHST11,LY6C2,GADD45B,BCL2A1D,HAV…
GO:BP	response to biotic stimulus	GO:0009607	1.67397e-34	33.7763	1780	372	103	27543	CXCL10,AA467197,CCL7,SERPINE1,WFDC21,IFIT1BL2,CXCL9,TREM1,CXCL3,ARG2,GZMB,CCL12,LCN2,IL6,IL1B,RSAD2,IFIT3B,TREML4,MEFV,TREM3,NOS2,S100A8,CCL3,SAA1,S100A9,IL1A,IFIT1,IFIT3,IFNLR1,LTF,ITGB8,IFITM1,TARM1,CLEC4N,CCL4,GZMA,CLEC4E,PTGS2,TNF,PRF1,VCAM1,CCL17,EDN1,CCL2,IFI205,CCL22,FASL,CXCL1,ISG15,IL18RAP,PMAIP1,OASL1,CXCL2,TNIP3,CLDN1,MT2,HAVCR2,TNFAIP3,ACTA2,XCL1,NLRP3,IL10,CSF1,MARCO,NR1H3,SOD2,RAB20…
GO:BP	positive regulation of cellular process	GO:0048522	1.04762e-31	30.9798	6072	372	190	27543	OLFM4,CXCL10,CHIL1,CCL7,MRGPRA2A,SERPINE1,CXCL9,MMP14,FLRT3,TREM1,ARG2,CXCR2,CCL12,LCN2,IL6,IL1B,IL1RN,RSAD2,TREML4,MEFV,FOSL1,SLC40A1,ITGB2L,NOS2,GCNT2,S100A8,CCL3,MET,PDPN,S100A9,IL1A,MAFF,IFNLR1,LTF,G0S2,SNAI1,HTRA4,PTGES,IFITM1,CLEC4N,CCL4,TGM2,SPHK1,GZMA,NQO1,PTGS2,TNF,PRF1,FPR2,NLRP12,VCAM1,CCL17,EDN1,CCL2,TIMP1,CYP51,CCL22,PIWIL2,FASL,ITGA1,FABP3,CXCL1,ISG15,IL18RAP,SPON1,PMAIP1,OASL1,SDC4…
GO:BP	regulation of multicellular organismal process	GO:0051239	1.23965e-31	30.9067	2854	372	126	27543	CXCL10,CHIL1,PROK2,CHIL3,IL1R2,SERPINE1,MMP14,FLRT3,ARG2,CXCR2,LCN2,IL6,IL1B,RSAD2,MEFV,ITGB2L,NOS2,GCNT2,CCL3,MET,PDPN,CHRM3,S100A9,IL1A,MAFF,LTF,ITGB8,G0S2,SNAI1,PTGES,TARM1,CLEC4N,CCL4,TGM2,SPHK1,CLEC4E,PTGS2,TNF,SGMS2,NLRP12,PHOSPHO1,EDN1,CCL2,TIMP1,IFI205,CYP51,FASL,PROCR,ISG15,GPLD1,SPP1,HAVCR2,TNFAIP3,PLK2,VEGFA,LIPG,XCL1,CXCR4,IFRD1,NLRP3,FAS,HMGCR,IL10,CSF1,GDF15,MYBPC3,KDR,NR1H3,HSPA1A,…
GO:BP	intracellular signal transduction	GO:0035556	1.30921e-31	30.883	2516	372	118	27543	OLFM4,RHOV,CHIL1,CCL7,CXCR2,CCL12,IL6,IL1B,IL1RN,NOS2,DUSP8,GCNT2,S100A8,CCL3,MET,PDPN,CHRM3,S100A9,IL1A,LTF,SNAI1,CLEC4N,CCL4,TGM2,SPHK1,RND1,PTGS2,TNF,NLRP12,VCAM1,CCL17,EDN1,CCL2,CCL22,FASL,ITGA1,PMAIP1,OASL1,BCL2A1A,DUSP16,TNIP3,MT2,CCRL2,GADD45B,BCL2A1D,HAVCR2,TNFAIP3,RHOU,ACTA2,PLK2,VEGFA,XCL1,RASIP1,CXCR4,NLRP3,FAS,HMGCR,CSF1,GDF15,MARCO,KDR,SOD2,HSPA1A,NDRG1,CD44,EZR,SEMA4D,DUSP5,RHOB,GLR…
GO:BP	cell migration	GO:0016477	2.80902e-31	30.5514	1505	372	91	27543	RHOV,CXCL10,CCL7,SERPINE1,CXCL9,MMP14,FLRT3,TREM1,CXCL3,CXCR2,CCL12,LCN2,IL1B,IL1RN,TREM3,ITGB2L,HAS1,GCNT2,S100A8,CCL3,MET,PDPN,S100A9,IL1A,ITGB8,SNAI1,IFITM1,CCL4,SPHK1,RND1,PTGS2,TNF,NLRP12,VCAM1,CCL17,EDN1,CCL2,TIMP1,CCL22,ITGA1,CXCL1,SDC4,CXCL2,RETNLG,CLDN1,GPLD1,CCRL2,SPP1,TNFAIP3,RHOU,ACTA2,PLK2,VEGFA,XCL1,CXCR4,NLRP3,FAS,CSF1,OSGIN1,ITGB5,KDR,SOD2,CD44,CD274,SEMA4D,RHOB,SRGAP1,ITGA5,CASS4…
GO:BP	regulation of response to external stimulus	GO:0032101	6.25333e-31	30.2039	946	372	73	27543	CXCL10,CCL7,SERPINE1,IFIT1BL2,TREM1,ARG2,CXCR2,CCL12,IL6,IL1B,TREML4,MEFV,TREM3,S100A8,CCL3,MET,S100A9,IFNLR1,LTF,PTGES,CLEC4N,SPHK1,PTGS2,TNF,NLRP12,EDN1,CCL2,IFI205,CXCL1,ISG15,IL18RAP,OASL1,HAVCR2,TNFAIP3,VEGFA,XCL1,SIGLECE,CXCR4,NLRP3,HMGCR,IL10,CSF1,KDR,NR1H3,PPARG,FGL2,SEMA4D,AIF1,OSM,USP18,SLC7A2,N4BP1,CACNB3,TRIB1,ANXA2,FCGR1,TNIP1,ADORA2B,OAS3,TLR2,AOAH,LRP8,KLF4,PDGFB,SEMA4A,IRF7,C3,NFK…
GO:BP	cellular response to organic substance	GO:0071310	1.45093e-30	29.8384	2794	372	123	27543	CXCL10,CHIL1,CCL7,IL1R2,SERPINE1,IFIT1BL2,CXCL9,FLRT3,CXCL3,CXCR2,CCL12,IL6,IL1B,IL1RN,IFIT3B,NOS2,HAS1,GCNT2,CCL3,CHRM3,IL1A,IFIT1,IFIT3,IFNLR1,LTF,ITGB8,IFITM1,CCL4,TGM2,SPHK1,PTGS2,TNF,FPR2,NLRP12,VCAM1,CCL17,EDN1,CCL2,IFI205,CCL22,FASL,CXCL1,ISG15,IL18RAP,OASL1,CXCL2,TNIP3,CLDN1,GPLD1,HSPA1L,CHST11,CCRL2,SPP1,HAVCR2,TNFAIP3,VEGFA,XCL1,CXCR4,NLRP3,DGAT2,FAS,HMGCR,IL10,CSF1,HTR7,GDF15,ITGB5,KDR…
GO:BP	response to cytokine	GO:0034097	3.65485e-30	29.4371	1155	372	79	27543	CXCL10,CHIL1,CCL7,IL1R2,WFDC21,IFIT1BL2,CXCL9,CXCL3,CXCR2,CCL12,IL6,IL1B,IL1RN,IFIT3B,MEFV,FOSL1,NOS2,CCL3,IL1A,IFIT1,IFIT3,IFNLR1,IFITM1,CCL4,SPHK1,PTGS2,TNF,NLRP12,VCAM1,CCL17,EDN1,CCL2,TIMP1,IFI205,CCL22,FASL,CXCL1,ISG15,IL18RAP,OASL1,CXCL2,CLDN1,CCRL2,SPP1,XCL1,CXCR4,FAS,CSF1,UGCG,HSPA1A,RAB20,CD44,OCSTAMP,CD274,CD300LF,IFI47,FOS,IL1RAP,SH2B2,NRP2,AIF1,OSM,USP18,ICAM1,TRAF1,JUN,OAS3,TLR2,CDC4…
GO:BP	cellular response to stimulus	GO:0051716	4.14537e-30	29.3824	8778	372	231	27543	OLFM4,RHOV,CXCL10,CHIL1,CCL7,PROK2,MRGPRA2A,MRGPRA2B,UPP1,IL1R2,SERPINE1,IFIT1BL2,SLC7A11,CXCL9,MMP14,FLRT3,TREM1,CXCL3,ARG2,GZMB,CXCR2,CCL12,LCN2,IL6,IL1B,AK4,IL1RN,LY6I,RSAD2,IFIT3B,TREML4,FOSL1,SLC40A1,TREM3,ITGB2L,NOS2,DUSP8,HAS1,GCNT2,S100A8,CCL3,MET,PDPN,CHRM3,S100A9,IL1A,IFIT1,IFIT3,IFNLR1,GPR84,LTF,GPR141,ITGB8,G0S2,SNAI1,PTGES,IFITM1,CLEC4N,CCL4,TGM2,SPHK1,RND1,GZMA,CLEC4E,NQO1,PTGS2,TNF…
GO:BP	positive regulation of multicellular organismal process	GO:0051240	4.42358e-30	29.3542	1595	372	92	27543	CHIL1,PROK2,CHIL3,SERPINE1,MMP14,FLRT3,CXCR2,LCN2,IL6,IL1B,RSAD2,MEFV,ITGB2L,NOS2,GCNT2,CCL3,PDPN,CHRM3,S100A9,IL1A,LTF,ITGB8,G0S2,SNAI1,TARM1,CLEC4N,CCL4,TGM2,SPHK1,CLEC4E,PTGS2,TNF,EDN1,CCL2,IFI205,ISG15,HAVCR2,VEGFA,LIPG,XCL1,CXCR4,NLRP3,HMGCR,IL10,CSF1,KDR,HSPA1A,OCSTAMP,CD274,EZR,PPARG,SEMA4D,FOS,DUSP5,RHOB,EGR2,FDPS,LIF,IL1RAP,ITGA5,TNFSF9,HILPDA,AIF1,OSM,ICAM1,GLIPR2,PTAFR,BTG1,TRIB1,JUN,A…
GO:BP	regulation of immune system process	GO:0002682	6.05777e-29	28.2177	1507	372	88	27543	OLFM4,CXCL10,CCL7,SERPINE1,SLC7A11,MMP14,TREM1,ARG2,CXCR2,CCL12,IL6,IL1B,RSAD2,TREML4,TREM3,ITGB2L,CCL3,IL1A,LTF,TARM1,CLEC4N,SPHK1,CLEC4E,TNF,FPR2,VCAM1,EDN1,CCL2,IFI205,CXCL1,ISG15,IL18RAP,OASL1,SDC4,TNIP3,GM6377,GPLD1,BCL2A1D,HAVCR2,TNFAIP3,VEGFA,XCL1,NLRP3,FAS,IL10,CSF1,NR1H3,HSPA1A,OCSTAMP,CD274,EZR,CD300LF,FGL2,FOS,LIF,TNFSF9,SH2B2,AIF1,USP18,SLC15A3,ICAM1,SLC7A2,PTAFR,N4BP1,CACNB3,TRIB1,JU…
GO:BP	cell motility	GO:0048870	9.85867e-29	28.0062	1697	372	93	27543	RHOV,CXCL10,CCL7,SERPINE1,CXCL9,MMP14,FLRT3,TREM1,CXCL3,CXCR2,CCL12,LCN2,IL1B,IL1RN,TREM3,ITGB2L,HAS1,GCNT2,S100A8,CCL3,MET,PDPN,S100A9,IL1A,ITGB8,SNAI1,IFITM1,CCL4,SPHK1,RND1,PTGS2,TNF,NLRP12,VCAM1,CCL17,EDN1,CCL2,TIMP1,CCL22,ITGA1,CXCL1,SDC4,CXCL2,RETNLG,CLDN1,GPLD1,CCRL2,SPP1,TNFAIP3,RHOU,ACTA2,PLK2,VEGFA,XCL1,CXCR4,NLRP3,FAS,CSF1,OSGIN1,ITGB5,KDR,SOD2,CD44,CD274,SEMA4D,RHOB,SRGAP1,ITGA5,CASS4…
GO:BP	localization of cell	GO:0051674	9.85867e-29	28.0062	1697	372	93	27543	RHOV,CXCL10,CCL7,SERPINE1,CXCL9,MMP14,FLRT3,TREM1,CXCL3,CXCR2,CCL12,LCN2,IL1B,IL1RN,TREM3,ITGB2L,HAS1,GCNT2,S100A8,CCL3,MET,PDPN,S100A9,IL1A,ITGB8,SNAI1,IFITM1,CCL4,SPHK1,RND1,PTGS2,TNF,NLRP12,VCAM1,CCL17,EDN1,CCL2,TIMP1,CCL22,ITGA1,CXCL1,SDC4,CXCL2,RETNLG,CLDN1,GPLD1,CCRL2,SPP1,TNFAIP3,RHOU,ACTA2,PLK2,VEGFA,XCL1,CXCR4,NLRP3,FAS,CSF1,OSGIN1,ITGB5,KDR,SOD2,CD44,CD274,SEMA4D,RHOB,SRGAP1,ITGA5,CASS4…
GO:BP	response to chemical	GO:0042221	1.61813e-28	27.791	5880	372	181	27543	CXCL10,CHIL1,CCL7,PROK2,IL1R2,SERPINE1,WFDC21,IFIT1BL2,SLC7A11,CXCL9,MMP14,FLRT3,TREM1,CXCL3,CXCR2,CCL12,LCN2,IL6,IL1B,AK4,IL1RN,LY6I,IFIT3B,MEFV,FOSL1,SLC40A1,TREM3,ITGB2L,NOS2,HAS1,GCNT2,S100A8,CCL3,MET,CHRM3,S100A9,IL1A,IFIT1,IFIT3,IFNLR1,LTF,ITGB8,PTGES,IFITM1,CCL4,TGM2,SPHK1,NQO1,IDI1,PTGS2,TNF,FPR2,NLRP12,VCAM1,CCL17,EDN1,CCL2,TIMP1,IFI205,CCL22,FASL,HMGCS1,SQLE,ITGA1,CXCL1,ISG15,IL18RAP,PM…
GO:BP	localization	GO:0051179	7.83301e-28	27.1061	6297	372	187	27543	RHOV,CXCL10,CCL7,MRGPRA2A,SERPINE1,SLC7A11,CAR4,CXCL9,MMP14,FLRT3,TREM1,CXCL3,ARG2,CXCR2,CCL12,LCN2,IGF2BP2,IL6,IL1B,IL1RN,RSAD2,TREML4,SLC40A1,TREM3,ITGB2L,NOS2,HAS1,GCNT2,S100A8,CCL3,MET,STEAP4,PDPN,CHRM3,S100A9,IL1A,LTF,ITGB8,SNAI1,PTGES,IFITM1,CCL4,TGM2,SPHK1,RND1,PTGS2,TNF,PRF1,FPR2,NLRP12,VCAM1,CCL17,EDN1,CCL2,TIMP1,CYP51,CCL22,FASL,SQLE,ITGA1,OLR1,FABP3,CXCL1,ISG15,PMAIP1,SDC4,CXCL2,DUSP16…
GO:BP	locomotion	GO:0040011	3.46458e-27	26.4603	1892	372	96	27543	RHOV,CXCL10,CCL7,PROK2,SERPINE1,CXCL9,MMP14,FLRT3,TREM1,CXCL3,CXCR2,CCL12,LCN2,IL1B,IL1RN,TREM3,ITGB2L,HAS1,GCNT2,S100A8,CCL3,MET,PDPN,S100A9,IL1A,ITGB8,SNAI1,IFITM1,CCL4,SPHK1,RND1,PTGS2,TNF,FPR2,NLRP12,VCAM1,CCL17,EDN1,CCL2,TIMP1,CCL22,ITGA1,CXCL1,SDC4,CXCL2,RETNLG,CLDN1,GPLD1,CCRL2,SPP1,TNFAIP3,RHOU,ACTA2,PLK2,VEGFA,XCL1,CXCR4,NLRP3,FAS,CSF1,OSGIN1,ITGB5,KDR,SOD2,CD44,CD274,SEMA4D,RHOB,EGR2,SR…
GO:BP	negative regulation of cellular process	GO:0048523	6.98393e-27	26.1559	5155	372	165	27543	OLFM4,CXCL10,PROK2,IL1R2,SERPINE1,WFDC21,STFA3,SLC7A11,CXCL9,MMP14,ARG2,GZMB,CXCR2,CCL12,LCN2,IGF2BP2,IL6,IL1B,IL1RN,STFA2L1,RSAD2,IFIT3B,MEFV,FOSL1,SLC40A1,TNFRSF9,DUSP8,HAS1,GCNT2,CCL3,MET,PDPN,IL1A,IFIT3,LTF,SNAI1,MXD1,PTGES,IFITM1,TARM1,SPHK1,RND1,GZMA,NQO1,PTGS2,TNF,NLRP12,CCL17,EDN1,CCL2,TIMP1,CYP51,PIWIL2,FASL,ITGA1,ISG15,SPON1,PMAIP1,SDC4,BCL2A1A,DUSP16,TNIP3,DCBLD2,GPLD1,CHST11,USP2,GADD…
GO:BP	cell death	GO:0008219	1.50486e-26	25.8225	2208	372	103	27543	CXCL10,CHIL1,PROK2,SERPINE1,SLC7A11,TREM1,ARG2,GZMB,CXCR2,CCL12,LCN2,IL6,IL1B,IL1RN,IFIT3B,FOSL1,SLC40A1,TNFRSF9,NOS2,S100A8,CCL3,MET,PDPN,S100A9,IL1A,IFIT3,LTF,G0S2,SNAI1,HTRA4,TGM2,SPHK1,GZMA,NQO1,PTGS2,TNF,PRF1,EDN1,CCL2,TIMP1,FASL,ITGA1,OLR1,PMAIP1,CXCL2,BCL2A1A,GPLD1,CHST11,GADD45B,SPP1,BCL2A1D,TNFAIP3,PLK2,VEGFA,CXCR4,FAS,HMGCR,IL10,CSF1,OSGIN1,KDR,SOD2,HSPA1A,CD44,CD274,PPARG,FOS,RHOB,GLRX…
GO:BP	cellular response to cytokine stimulus	GO:0071345	1.66086e-26	25.7797	1045	372	71	27543	CXCL10,CHIL1,CCL7,IL1R2,IFIT1BL2,CXCL9,CXCL3,CXCR2,CCL12,IL6,IL1B,IL1RN,IFIT3B,NOS2,CCL3,IL1A,IFIT1,IFIT3,IFNLR1,IFITM1,CCL4,SPHK1,TNF,NLRP12,VCAM1,CCL17,EDN1,CCL2,IFI205,CCL22,FASL,CXCL1,ISG15,IL18RAP,OASL1,CXCL2,CLDN1,CCRL2,SPP1,XCL1,CXCR4,FAS,CSF1,UGCG,HSPA1A,RAB20,CD44,OCSTAMP,CD300LF,IFI47,IL1RAP,SH2B2,NRP2,AIF1,OSM,USP18,ICAM1,TRAF1,OAS3,TLR2,CDC42EP2,KLF4,PDGFB,IRF7,IRAK2,LILRA6,EEF1E1,CCL…
GO:BP	cell surface receptor signaling pathway	GO:0007166	1.85322e-26	25.7321	2812	372	117	27543	CXCL10,CCL7,IL1R2,SERPINE1,CXCL9,MMP14,FLRT3,CXCL3,CXCR2,CCL12,LCN2,IL6,IL1B,IL1RN,ITGB2L,GCNT2,CCL3,MET,IL1A,IFNLR1,LTF,ITGB8,G0S2,SNAI1,IFITM1,CLEC4N,CCL4,SPHK1,CLEC4E,TNF,FPR2,NLRP12,CCL17,EDN1,CCL2,TIMP1,CCL22,FASL,ITGA1,CXCL1,ISG15,IL18RAP,PMAIP1,OASL1,CXCL2,BCL2A1A,GPLD1,CHST11,CCRL2,BCL2A1D,TNFAIP3,VEGFA,XCL1,CXCR4,FAS,IL10,CSF1,GDF15,ITGB5,KDR,UGCG,HSPA1A,CD44,CD274,EZR,CD300LF,SLC39A14,S…
GO:BP	positive regulation of response to stimulus	GO:0048584	2.60227e-26	25.5846	2264	372	104	27543	CXCL10,CHIL1,CCL7,SERPINE1,TREM1,CXCR2,CCL12,IL6,IL1B,IL1RN,RSAD2,TREML4,MEFV,TREM3,ITGB2L,GCNT2,S100A8,CCL3,MET,S100A9,IL1A,LTF,G0S2,CLEC4N,CCL4,TGM2,SPHK1,PTGS2,TNF,FPR2,NLRP12,CCL17,EDN1,CCL2,IFI205,CCL22,FASL,ITGA1,CXCL1,IL18RAP,PMAIP1,OASL1,CLDN1,GPLD1,GADD45B,BCL2A1D,HAVCR2,TNFAIP3,ACTA2,VEGFA,XCL1,CXCR4,NLRP3,FAS,HMGCR,IL10,CSF1,GDF15,MARCO,KDR,NR1H3,HSPA1A,CD44,CD274,EZR,CD300LF,SLC39A14,…
GO:BP	defense response to other organism	GO:0098542	3.1066e-26	25.5077	1218	372	76	27543	CXCL10,CCL7,SERPINE1,WFDC21,IFIT1BL2,CXCL9,TREM1,CXCL3,ARG2,GZMB,CCL12,LCN2,IL6,IL1B,RSAD2,IFIT3B,TREML4,MEFV,TREM3,NOS2,S100A8,CCL3,S100A9,IFIT1,IFIT3,IFNLR1,LTF,IFITM1,TARM1,CLEC4N,CCL4,CLEC4E,TNF,PRF1,CCL17,EDN1,CCL2,IFI205,CCL22,FASL,CXCL1,ISG15,IL18RAP,PMAIP1,OASL1,CXCL2,CLDN1,HAVCR2,TNFAIP3,XCL1,NLRP3,IL10,CSF1,MARCO,RAB20,FGL2,IL1RAP,AIF1,USP18,SLC15A3,N4BP1,HP,FCGR1,PRDX1,OAS3,TLR2,RNF19B…
GO:BP	regulation of signal transduction	GO:0009966	6.8785e-26	25.1625	2898	372	118	27543	OLFM4,CHIL1,CCL7,IL1R2,SERPINE1,MMP14,CCL12,IL6,IL1B,IL1RN,LY6I,RSAD2,TREML4,DUSP8,GCNT2,S100A8,CCL3,MET,S100A9,IL1A,LTF,G0S2,SNAI1,CLEC4N,CCL4,TGM2,SPHK1,PTGS2,TNF,FPR2,NLRP12,CCL17,EDN1,CCL2,TIMP1,CCL22,FASL,ITGA1,ISG15,PMAIP1,OASL1,DUSP16,TNIP3,GM6377,CHST11,LY6C2,GADD45B,HAVCR2,TNFAIP3,ACTA2,VEGFA,XCL1,RASIP1,CXCR4,NLRP3,FAS,HMGCR,IL10,CSF1,GDF15,MARCO,KDR,NR1H3,UGCG,SOD2,HSPA1A,CD44,EZR,CD30…
GO:BP	negative regulation of biological process	GO:0048519	8.60436e-26	25.0653	5996	372	178	27543	OLFM4,CXCL10,PROK2,IL1R2,SERPINE1,WFDC21,STFA3,SLC7A11,CXCL9,MMP14,ARG2,GZMB,CXCR2,CCL12,LCN2,IGF2BP2,IL6,IL1B,IL1RN,STFA2L1,RSAD2,IFIT3B,MEFV,FOSL1,SLC40A1,TNFRSF9,NOS2,DUSP8,HAS1,GCNT2,CCL3,MET,PDPN,CHRM3,IL1A,IFIT3,LTF,ITGB8,SNAI1,MXD1,PTGES,IFITM1,TARM1,SPHK1,RND1,GZMA,NQO1,PTGS2,TNF,NLRP12,CCL17,EDN1,CCL2,TIMP1,CYP51,PIWIL2,FASL,PROCR,ITGA1,OLR1,ISG15,SPON1,PMAIP1,OASL1,SDC4,BCL2A1A,DUSP16,T…
GO:BP	regulation of signaling	GO:0023051	8.64532e-26	25.0632	3463	372	130	27543	OLFM4,CHIL1,CCL7,IL1R2,SERPINE1,SLC7A11,MMP14,CCL12,IL6,IL1B,IL1RN,LY6I,RSAD2,TREML4,NOS2,DUSP8,GCNT2,S100A8,CCL3,MET,S100A9,IL1A,LTF,ITGB8,G0S2,SNAI1,CLEC4N,CCL4,TGM2,SPHK1,PTGS2,TNF,FPR2,NLRP12,CCL17,EDN1,CCL2,TIMP1,CCL22,FASL,ITGA1,ISG15,PMAIP1,OASL1,DUSP16,TNIP3,GM6377,CHST11,LY6C2,GADD45B,SPP1,HAVCR2,TNFAIP3,ACTA2,PLK2,VEGFA,XCL1,MAP1A,RASIP1,CXCR4,NLRP3,FAS,HMGCR,IL10,CSF1,GDF15,MARCO,KDR,N…
GO:BP	regulation of response to stress	GO:0080134	1.55213e-25	24.8091	1317	372	78	27543	SERPINE1,IFIT1BL2,SLC7A11,ARG2,IL6,IL1B,TREML4,MEFV,TREM3,S100A8,CCL3,MET,S100A9,IL1A,IFNLR1,SNAI1,PTGES,CLEC4N,SPHK1,PTGS2,TNF,NLRP12,CCL2,IFI205,CXCL1,ISG15,IL18RAP,PMAIP1,DUSP16,CLDN1,GADD45B,HAVCR2,TNFAIP3,ACTA2,VEGFA,XCL1,SIGLECE,CXCR4,NLRP3,FAS,HMGCR,IL10,NR1H3,SOD2,CD44,EZR,PPARG,FGL2,GLRX,OSM,USP18,HIC1,SLC7A2,N4BP1,CRY1,TRAF1,ANXA2,FCGR1,TNIP1,PRDX1,ADORA2B,OAS3,TLR2,RAP2A,AOAH,LRP8,KLF4…
GO:BP	cytokine-mediated signaling pathway	GO:0019221	2.29422e-25	24.6394	451	372	48	27543	CXCL10,CCL7,IL1R2,CXCL9,CXCL3,CXCR2,CCL12,IL6,IL1B,IL1RN,CCL3,IL1A,IFNLR1,IFITM1,CCL4,SPHK1,TNF,CCL17,EDN1,CCL2,CCL22,CXCL1,ISG15,IL18RAP,OASL1,CXCL2,CCRL2,XCL1,CXCR4,FAS,CSF1,UGCG,HSPA1A,CD44,CD300LF,IL1RAP,SH2B2,OSM,USP18,TRAF1,OAS3,PDGFB,IRF7,IRAK2,LILRA6,CCL5,IKBKE,NFKBIA
GO:BP	regulation of cell communication	GO:0010646	2.51004e-25	24.6003	3453	372	129	27543	OLFM4,CHIL1,CCL7,IL1R2,SERPINE1,SLC7A11,MMP14,CCL12,IL6,IL1B,IL1RN,LY6I,RSAD2,TREML4,NOS2,DUSP8,GCNT2,S100A8,CCL3,MET,S100A9,IL1A,LTF,ITGB8,G0S2,SNAI1,CLEC4N,CCL4,TGM2,SPHK1,PTGS2,TNF,FPR2,NLRP12,CCL17,EDN1,CCL2,TIMP1,CCL22,FASL,ITGA1,ISG15,PMAIP1,OASL1,DUSP16,TNIP3,GM6377,CHST11,LY6C2,GADD45B,SPP1,HAVCR2,TNFAIP3,ACTA2,PLK2,VEGFA,XCL1,MAP1A,RASIP1,CXCR4,NLRP3,FAS,HMGCR,IL10,CSF1,GDF15,MARCO,KDR,N…
GO:BP	regulation of intracellular signal transduction	GO:1902531	2.88116e-25	24.5404	1617	372	86	27543	OLFM4,CHIL1,CCL7,CCL12,IL6,IL1B,IL1RN,DUSP8,GCNT2,S100A8,CCL3,MET,S100A9,IL1A,LTF,SNAI1,CLEC4N,CCL4,TGM2,SPHK1,PTGS2,TNF,NLRP12,CCL17,EDN1,CCL2,CCL22,FASL,ITGA1,PMAIP1,OASL1,DUSP16,TNIP3,GADD45B,HAVCR2,TNFAIP3,ACTA2,VEGFA,XCL1,RASIP1,NLRP3,FAS,HMGCR,CSF1,GDF15,MARCO,KDR,SOD2,HSPA1A,CD44,EZR,SEMA4D,DUSP5,GLRX,DUSP2,LIF,CASS4,SH2B2,OSM,SLC15A3,DUSP4,ICAM1,HIC1,GLIPR2,CRY1,TRAF1,JUN,TNIP1,PRDX1,ADOR…
GO:BP	signal transduction	GO:0007165	3.8033e-25	24.4198	6896	372	192	27543	OLFM4,RHOV,CXCL10,CHIL1,CCL7,PROK2,MRGPRA2A,MRGPRA2B,IL1R2,SERPINE1,CXCL9,MMP14,FLRT3,CXCL3,GZMB,CXCR2,CCL12,LCN2,IL6,IL1B,IL1RN,LY6I,RSAD2,TREML4,ITGB2L,NOS2,DUSP8,GCNT2,S100A8,CCL3,MET,PDPN,CHRM3,S100A9,IL1A,IFNLR1,GPR84,LTF,GPR141,ITGB8,G0S2,SNAI1,IFITM1,CLEC4N,CCL4,TGM2,SPHK1,RND1,GZMA,CLEC4E,PTGS2,TNF,FPR2,NLRP12,VCAM1,CCL17,EDN1,CCL2,TIMP1,CCL22,FASL,ITGA1,CXCL1,ISG15,IL18RAP,PMAIP1,OASL1,C…
GO:BP	cell communication	GO:0007154	7.27103e-25	24.1384	7546	372	202	27543	OLFM4,RHOV,CXCL10,CHIL1,CCL7,PROK2,MRGPRA2A,MRGPRA2B,UPP1,IL1R2,SERPINE1,SLC7A11,CXCL9,MMP14,FLRT3,CXCL3,GZMB,CXCR2,CCL12,LCN2,IL6,IL1B,IL1RN,LY6I,RSAD2,TREML4,FOSL1,ITGB2L,NOS2,DUSP8,GCNT2,S100A8,CCL3,MET,PDPN,CHRM3,S100A9,IL1A,IFNLR1,GPR84,LTF,GPR141,ITGB8,G0S2,SNAI1,PTGES,IFITM1,CLEC4N,CCL4,TGM2,SPHK1,RND1,GZMA,CLEC4E,PTGS2,TNF,FPR2,NLRP12,VCAM1,CCL17,EDN1,CCL2,TIMP1,CCL22,FASL,ITGA1,CXCL1,ISG…
GO:BP	regulation of cell death	GO:0010941	9.08558e-25	24.0416	1796	372	90	27543	CXCL10,PROK2,SERPINE1,SLC7A11,TREM1,ARG2,CXCR2,CCL12,LCN2,IL6,IL1B,IL1RN,IFIT3B,FOSL1,SLC40A1,NOS2,S100A8,CCL3,MET,PDPN,S100A9,IFIT3,LTF,G0S2,SNAI1,HTRA4,TGM2,SPHK1,GZMA,NQO1,PTGS2,TNF,PRF1,EDN1,CCL2,TIMP1,FASL,ITGA1,PMAIP1,BCL2A1A,GPLD1,CHST11,GADD45B,SPP1,BCL2A1D,TNFAIP3,PLK2,VEGFA,CXCR4,FAS,HMGCR,IL10,CSF1,OSGIN1,KDR,SOD2,HSPA1A,CD44,CD274,PPARG,FOS,RHOB,GLRX,ITGA5,NR4A1,AIF1,OSM,ICAM1,BTG1,TR…
GO:BP	signaling	GO:0023052	1.91994e-24	23.7167	7473	372	200	27543	OLFM4,RHOV,CXCL10,CHIL1,CCL7,PROK2,MRGPRA2A,MRGPRA2B,IL1R2,SERPINE1,SLC7A11,CXCL9,MMP14,FLRT3,CXCL3,GZMB,CXCR2,CCL12,LCN2,IL6,IL1B,IL1RN,LY6I,RSAD2,TREML4,ITGB2L,NOS2,DUSP8,GCNT2,S100A8,CCL3,MET,PDPN,CHRM3,S100A9,IL1A,IFNLR1,GPR84,LTF,GPR141,ITGB8,G0S2,SNAI1,PTGES,IFITM1,CLEC4N,CCL4,TGM2,SPHK1,RND1,GZMA,CLEC4E,PTGS2,TNF,FPR2,NLRP12,VCAM1,CCL17,EDN1,CCL2,TIMP1,CCL22,FASL,ITGA1,CXCL1,ISG15,IL18RAP,…
GO:BP	regulation of cell population proliferation	GO:0042127	5.68591e-24	23.2452	1764	372	88	27543	CXCL10,SLC7A11,CXCL9,ARG2,CXCR2,CCL12,IL6,IL1B,IFIT3B,FOSL1,TNFRSF9,NOS2,GCNT2,PDPN,IL1A,IFIT3,LTF,PTGES,IFITM1,TARM1,SPHK1,PTGS2,TNF,VCAM1,EDN1,CCL2,TIMP1,FASL,SQLE,ITGA1,CXCL1,PMAIP1,SDC4,CLDN1,GPLD1,CHST11,HAVCR2,TNFAIP3,NAMPT,MARCKSL1,VEGFA,XCL1,RASIP1,ZFP503,FAS,HMGCR,IL10,CSF1,OSGIN1,KDR,SOD2,HSPA1A,NDRG1,OCSTAMP,CD274,PPARG,LIF,TNFSF9,HILPDA,NR4A1,AIF1,OSM,PTAFR,BTG1,TES,TRIB1,JUN,ANXA2,AD…
GO:BP	movement of cell or subcellular component	GO:0006928	6.40367e-24	23.1936	2127	372	97	27543	RHOV,CXCL10,CCL7,SERPINE1,CXCL9,MMP14,FLRT3,TREM1,CXCL3,CXCR2,CCL12,LCN2,IL1B,IL1RN,TREM3,ITGB2L,HAS1,GCNT2,S100A8,CCL3,MET,PDPN,S100A9,IL1A,ITGB8,SNAI1,IFITM1,CCL4,SPHK1,RND1,PTGS2,TNF,NLRP12,VCAM1,CCL17,EDN1,CCL2,TIMP1,CCL22,ITGA1,CXCL1,SDC4,CXCL2,RETNLG,MREG,KIF1A,CLDN1,GPLD1,CCRL2,SPP1,TNFAIP3,RHOU,ACTA2,PLK2,VEGFA,XCL1,MAP1A,CXCR4,NLRP3,FAS,CSF1,OSGIN1,ITGB5,KDR,SOD2,CD44,CD274,SEMA4D,RHOB,E…
GO:BP	regulation of molecular function	GO:0065009	6.65739e-24	23.1767	3003	372	117	27543	CHIL1,CCL7,SERPINE1,WFDC21,STFA3,ARG2,CCL12,IL6,IL1B,IL1RN,STFA2L1,LY6I,MEFV,FOSL1,ITGB2L,NOS2,S100A8,CCL3,MET,CHRM3,S100A9,IL1A,LTF,CCL4,TGM2,SPHK1,GZMA,NQO1,PTGS2,TNF,NLRP12,CCL17,EDN1,CCL2,TIMP1,CCL22,FASL,ITGA1,IL18RAP,SPON1,PMAIP1,OASL1,SDC4,DUSP16,LY6C2,GADD45B,BCL2A1D,HAVCR2,AMBP,TNFAIP3,PLK2,VEGFA,XCL1,RASIP1,IFRD1,NLRP3,FAS,HMGCR,IL10,CSF1,KDR,NR1H3,MMP25,SOD2,HSPA1A,CD44,PPARG,SLC39A14,…
GO:BP	response to oxygen-containing compound	GO:1901700	9.10244e-24	23.0408	2014	372	94	27543	CXCL10,CCL7,SERPINE1,WFDC21,CXCL9,CXCL3,CCL12,LCN2,IL6,IL1B,LY6I,FOSL1,NOS2,S100A8,CCL3,MET,CHRM3,S100A9,IL1A,LTF,TGM2,SPHK1,NQO1,PTGS2,TNF,FPR2,VCAM1,EDN1,CCL2,TIMP1,FASL,CXCL1,IL18RAP,CXCL2,TNIP3,CLDN1,GPLD1,LY6C2,SPP1,HAVCR2,AMBP,TNFAIP3,NLRP3,DGAT2,HMGCR,IL10,HTR7,GDF15,NR1H3,SCD2,SOD2,CD274,MMP19,EZR,PPARG,SLC39A14,CMPK2,FOS,RHOB,EGR2,GLRX,ESD,SH2B2,NR4A1,ICAM1,PTAFR,BTG1,CRY1,TRIB1,JUN,MARC…
GO:BP	developmental process	GO:0032502	1.62863e-23	22.7882	6788	372	187	27543	OLFM4,CXCL10,CHIL1,CCL7,PROK2,SERPINE1,WFDC21,STFA3,SLC7A11,CXCL9,ASPRV1,MMP14,FLRT3,ARG2,CXCR2,CCL12,LCN2,IGF2BP2,IL6,IL1B,AK4,IL1RN,STFA2L1,RSAD2,FOSL1,SLC40A1,DMKN,ITGB2L,GCNT2,S100A8,CCL3,MET,STEAP4,PDPN,S100A9,IL1A,MAFF,LTF,ITGB8,SNAI1,IFITM1,TGM2,SPHK1,RND1,CLEC4E,NQO1,PTGS2,TNF,SGMS2,VCAM1,CCL17,PHOSPHO1,EDN1,CCL2,TIMP1,CYP51,PIWIL2,FASL,ITGA1,FABP3,CXCL1,ISG15,SDC4,MREG,CLDN1,GPLD1,HSPA1L…
GO:BP	innate immune response	GO:0045087	2.11613e-23	22.6745	916	372	63	27543	CXCL10,CCL7,WFDC21,IFIT1BL2,TREM1,ARG2,GZMB,CCL12,LCN2,RSAD2,TREML4,MEFV,TREM3,NOS2,S100A8,CCL3,S100A9,IFIT1,IFIT3,IFNLR1,LTF,IFITM1,TARM1,CLEC4N,CCL4,CLEC4E,TNF,CCL17,EDN1,CCL2,IFI205,CCL22,FASL,ISG15,IL18RAP,OASL1,CLDN1,HAVCR2,TNFAIP3,XCL1,NLRP3,CSF1,MARCO,RAB20,IL1RAP,AIF1,USP18,SLC15A3,N4BP1,FCGR1,PRDX1,OAS3,TLR2,RNF19B,TLR5,LRP8,CDC42EP2,IRF7,CLEC4D,HCK,C3,CCL5,IKBKE
GO:BP	regulation of programmed cell death	GO:0043067	5.7649e-23	22.2392	1629	372	83	27543	CXCL10,PROK2,SERPINE1,SLC7A11,TREM1,ARG2,CXCR2,CCL12,LCN2,IL6,IL1B,IL1RN,IFIT3B,FOSL1,SLC40A1,NOS2,S100A8,CCL3,MET,PDPN,S100A9,IFIT3,LTF,G0S2,SNAI1,HTRA4,TGM2,SPHK1,GZMA,NQO1,PTGS2,TNF,PRF1,EDN1,CCL2,TIMP1,FASL,ITGA1,PMAIP1,BCL2A1A,GPLD1,CHST11,GADD45B,SPP1,BCL2A1D,TNFAIP3,PLK2,VEGFA,CXCR4,FAS,HMGCR,IL10,OSGIN1,KDR,SOD2,HSPA1A,CD44,CD274,PPARG,RHOB,GLRX,ITGA5,NR4A1,AIF1,OSM,ICAM1,BTG1,TRAF1,JUN,P…
GO:BP	cell population proliferation	GO:0008283	6.40662e-23	22.1934	2109	372	95	27543	CXCL10,PROK2,SLC7A11,CXCL9,MMP14,ARG2,CXCR2,CCL12,IL6,IL1B,IFIT3B,FOSL1,TNFRSF9,NOS2,GCNT2,PDPN,IL1A,IFIT3,LTF,PTGES,IFITM1,TARM1,SPHK1,PTGS2,TNF,VCAM1,EDN1,CCL2,TIMP1,FASL,SQLE,ITGA1,CXCL1,IL18RAP,PMAIP1,SDC4,CLDN1,GPLD1,CHST11,HAVCR2,TNFAIP3,NAMPT,MARCKSL1,VEGFA,LIPG,XCL1,RASIP1,ZFP503,FAS,HMGCR,IL10,CSF1,OSGIN1,KDR,SOD2,HSPA1A,NDRG1,OCSTAMP,CD274,PPARG,LIF,TNFSF9,HILPDA,NR4A1,AIF1,OSM,PTAFR,BT…
GO:BP	response to bacterium	GO:0009617	6.59619e-23	22.1807	1031	372	66	27543	CXCL10,AA467197,SERPINE1,WFDC21,CXCL9,TREM1,CXCL3,ARG2,CCL12,LCN2,IL6,IL1B,TREM3,NOS2,S100A8,CCL3,SAA1,S100A9,IL1A,IFIT1,IFIT3,LTF,GZMA,CLEC4E,PTGS2,TNF,VCAM1,EDN1,CCL2,IFI205,FASL,CXCL1,ISG15,CXCL2,TNIP3,CLDN1,MT2,HAVCR2,TNFAIP3,NLRP3,IL10,NR1H3,SOD2,CD274,CMPK2,FOS,NR4A1,USP18,SLFN4,PTAFR,TRIB1,JUN,HP,FCGR1,TNIP1,OAS3,TLR2,LILRB4A,TLR5,CLEC4D,HCK,C3,IRAK2,CCL5,SLFN2,NFKBIA
GO:BP	programmed cell death	GO:0012501	7.49472e-23	22.1252	2031	372	93	27543	CXCL10,CHIL1,PROK2,SERPINE1,SLC7A11,TREM1,ARG2,GZMB,CXCR2,CCL12,LCN2,IL6,IL1B,IL1RN,IFIT3B,FOSL1,SLC40A1,TNFRSF9,NOS2,S100A8,CCL3,MET,PDPN,S100A9,IL1A,IFIT3,LTF,G0S2,SNAI1,HTRA4,TGM2,SPHK1,GZMA,NQO1,PTGS2,TNF,PRF1,EDN1,CCL2,TIMP1,FASL,ITGA1,PMAIP1,BCL2A1A,GPLD1,CHST11,GADD45B,SPP1,BCL2A1D,TNFAIP3,PLK2,VEGFA,CXCR4,FAS,HMGCR,IL10,OSGIN1,KDR,SOD2,HSPA1A,CD44,CD274,PPARG,RHOB,GLRX,ITGA5,NR4A1,AIF1,OS…
GO:BP	regulation of localization	GO:0032879	1.5861e-22	21.7997	2881	372	112	27543	CXCL10,CCL7,SERPINE1,SLC7A11,CXCL9,MMP14,TREM1,ARG2,CXCR2,CCL12,LCN2,IL6,IL1B,IL1RN,RSAD2,ITGB2L,NOS2,HAS1,GCNT2,S100A8,CCL3,MET,PDPN,CHRM3,S100A9,IL1A,SNAI1,PTGES,IFITM1,TGM2,SPHK1,PTGS2,TNF,EDN1,CCL2,TIMP1,CYP51,FASL,FABP3,CXCL1,PMAIP1,SDC4,CLDN1,GPLD1,HSPA1L,USP2,SPP1,ACTA2,PLK2,VEGFA,LIPG,XCL1,SIGLECE,MAP1A,CXCR4,FAS,HMGCR,CSF1,OSGIN1,KDR,NR1H3,SOD2,CD274,EZR,CD300LF,PPARG,SEMA4D,RHOB,ANPEP,G…
GO:BP	anatomical structure development	GO:0048856	4.45373e-22	21.3513	6186	372	174	27543	OLFM4,CXCL10,CHIL1,CCL7,PROK2,SERPINE1,STFA3,SLC7A11,CXCL9,ASPRV1,MMP14,FLRT3,ARG2,CXCR2,CCL12,LCN2,IGF2BP2,IL6,IL1B,AK4,IL1RN,STFA2L1,RSAD2,FOSL1,SLC40A1,ITGB2L,GCNT2,S100A8,CCL3,MET,PDPN,S100A9,IL1A,MAFF,LTF,ITGB8,SNAI1,IFITM1,TGM2,SPHK1,RND1,CLEC4E,PTGS2,TNF,SGMS2,VCAM1,CCL17,PHOSPHO1,EDN1,CCL2,TIMP1,CYP51,PIWIL2,FASL,ITGA1,CXCL1,ISG15,SDC4,CLDN1,GPLD1,CHST11,USP2,SPP1,BCL2A1D,SLC6A8,HAVCR2,TN…
GO:BP	response to lipopolysaccharide	GO:0032496	7.2317e-22	21.1408	441	372	44	27543	CXCL10,SERPINE1,WFDC21,CXCL9,CXCL3,CCL12,IL6,IL1B,NOS2,S100A8,CCL3,S100A9,IL1A,LTF,PTGS2,TNF,VCAM1,EDN1,CCL2,FASL,CXCL1,CXCL2,TNIP3,CLDN1,HAVCR2,TNFAIP3,NLRP3,IL10,NR1H3,SOD2,CD274,CMPK2,FOS,NR4A1,PTAFR,TRIB1,JUN,TNIP1,TLR2,LILRB4A,TLR5,IRAK2,CCL5,NFKBIA
GO:BP	regulation of cell migration	GO:0030334	2.03152e-21	20.6922	932	372	61	27543	CXCL10,CCL7,SERPINE1,MMP14,TREM1,CXCR2,CCL12,LCN2,IL1B,IL1RN,HAS1,GCNT2,CCL3,MET,PDPN,IL1A,SNAI1,IFITM1,SPHK1,PTGS2,TNF,EDN1,CCL2,TIMP1,SDC4,CLDN1,GPLD1,ACTA2,PLK2,VEGFA,XCL1,CXCR4,FAS,CSF1,OSGIN1,KDR,SOD2,CD274,SEMA4D,RHOB,SRGAP1,ITGA5,CASS4,AIF1,ICAM1,GLIPR2,PTAFR,TRIB1,JUN,ADORA2B,CLIC4,RAP2A,MMP9,SORL1,KLF4,PDGFB,SEMA4A,SDCBP,CCL5,ABCC1,HMOX1
GO:BP	response to molecule of bacterial origin	GO:0002237	3.10925e-21	20.5073	457	372	44	27543	CXCL10,SERPINE1,WFDC21,CXCL9,CXCL3,CCL12,IL6,IL1B,NOS2,S100A8,CCL3,S100A9,IL1A,LTF,PTGS2,TNF,VCAM1,EDN1,CCL2,FASL,CXCL1,CXCL2,TNIP3,CLDN1,HAVCR2,TNFAIP3,NLRP3,IL10,NR1H3,SOD2,CD274,CMPK2,FOS,NR4A1,PTAFR,TRIB1,JUN,TNIP1,TLR2,LILRB4A,TLR5,IRAK2,CCL5,NFKBIA
GO:BP	apoptotic process	GO:0006915	3.29194e-21	20.4825	1973	372	89	27543	CXCL10,CHIL1,PROK2,SERPINE1,SLC7A11,TREM1,ARG2,GZMB,CXCR2,CCL12,LCN2,IL6,IL1B,IL1RN,IFIT3B,FOSL1,SLC40A1,TNFRSF9,NOS2,S100A8,CCL3,PDPN,S100A9,IL1A,IFIT3,LTF,G0S2,SNAI1,HTRA4,TGM2,SPHK1,GZMA,NQO1,PTGS2,TNF,PRF1,EDN1,CCL2,TIMP1,FASL,ITGA1,PMAIP1,BCL2A1A,GPLD1,CHST11,GADD45B,SPP1,BCL2A1D,TNFAIP3,PLK2,VEGFA,FAS,HMGCR,IL10,OSGIN1,KDR,SOD2,HSPA1A,CD44,CD274,PPARG,RHOB,ITGA5,NR4A1,AIF1,OSM,ICAM1,HIC1,BT…
GO:BP	cellular response to oxygen-containing compound	GO:1901701	3.84368e-21	20.4153	1466	372	76	27543	CXCL10,CCL7,SERPINE1,CXCL9,CXCL3,CCL12,LCN2,IL6,IL1B,LY6I,NOS2,CCL3,MET,CHRM3,IL1A,LTF,TGM2,SPHK1,NQO1,PTGS2,TNF,FPR2,VCAM1,EDN1,CCL2,CXCL1,IL18RAP,CXCL2,TNIP3,CLDN1,GPLD1,LY6C2,SPP1,HAVCR2,AMBP,TNFAIP3,NLRP3,DGAT2,HMGCR,IL10,HTR7,GDF15,NR1H3,SOD2,CD274,EZR,PPARG,SLC39A14,CMPK2,FOS,RHOB,GLRX,ESD,SH2B2,NR4A1,ICAM1,PTAFR,TRIB1,JUN,MARCKS,TNIP1,KDM6B,PRDX1,TLR2,LILRB4A,TLR5,MMP9,SORL1,LRP8,IRAK2,INS…
GO:BP	leukocyte migration	GO:0050900	4.30968e-21	20.3656	367	372	40	27543	CXCL10,CCL7,SERPINE1,CXCL9,MMP14,TREM1,CXCL3,CXCR2,CCL12,IL1B,TREM3,ITGB2L,S100A8,CCL3,S100A9,IL1A,CCL4,TNF,NLRP12,VCAM1,CCL17,EDN1,CCL2,CCL22,ITGA1,CXCL1,CXCL2,RETNLG,SPP1,VEGFA,XCL1,NLRP3,CSF1,AIF1,ICAM1,PTAFR,MMP9,ITGAL,PDGFB,CCL5
GO:BP	regulation of apoptotic process	GO:0042981	7.70619e-21	20.1132	1597	372	79	27543	CXCL10,PROK2,SERPINE1,SLC7A11,TREM1,ARG2,CXCR2,CCL12,LCN2,IL6,IL1B,IL1RN,IFIT3B,FOSL1,SLC40A1,NOS2,S100A8,CCL3,PDPN,S100A9,IFIT3,LTF,G0S2,SNAI1,HTRA4,TGM2,SPHK1,GZMA,NQO1,PTGS2,TNF,EDN1,CCL2,TIMP1,FASL,ITGA1,PMAIP1,BCL2A1A,GPLD1,CHST11,GADD45B,SPP1,BCL2A1D,TNFAIP3,PLK2,VEGFA,FAS,HMGCR,IL10,OSGIN1,KDR,SOD2,HSPA1A,CD44,CD274,PPARG,RHOB,ITGA5,NR4A1,AIF1,OSM,ICAM1,BTG1,TRAF1,JUN,PHLDA1,BCL2A1B,MMP9,L…
GO:BP	positive regulation of metabolic process	GO:0009893	8.67181e-21	20.0619	3908	372	130	27543	CHIL1,CHIL3,SERPINE1,MMP14,ARG2,LCN2,IGF2BP2,IL6,IL1B,IL1RN,RSAD2,MEFV,FOSL1,SLC40A1,ITGB2L,NOS2,S100A8,CCL3,MET,S100A9,IL1A,MAFF,IFNLR1,LTF,ITGB8,G0S2,SNAI1,TARM1,CLEC4N,CCL4,SPHK1,CLEC4E,PTGS2,TNF,FPR2,NLRP12,EDN1,CCL2,IFI205,PIWIL2,FASL,ITGA1,FABP3,CXCL1,ISG15,SPON1,PMAIP1,SDC4,GPLD1,SPP1,HAVCR2,TNFAIP3,ACTA2,PLK2,NAMPT,VEGFA,XCL1,ELL2,IFRD1,NLRP3,DGAT2,FAS,IL10,CSF1,GDF15,GSAP,MARCO,KDR,ETS2,…
GO:BP	regulation of cell motility	GO:2000145	8.69847e-21	20.0606	991	372	62	27543	CXCL10,CCL7,SERPINE1,MMP14,TREM1,CXCR2,CCL12,LCN2,IL1B,IL1RN,HAS1,GCNT2,CCL3,MET,PDPN,IL1A,SNAI1,IFITM1,SPHK1,PTGS2,TNF,EDN1,CCL2,TIMP1,SDC4,CLDN1,GPLD1,ACTA2,PLK2,VEGFA,XCL1,CXCR4,FAS,CSF1,OSGIN1,KDR,SOD2,CD274,SEMA4D,RHOB,SRGAP1,ITGA5,CASS4,AIF1,ICAM1,GLIPR2,PTAFR,TRIB1,JUN,ADORA2B,CLIC4,RAP2A,MMP9,SORL1,KLF4,PDGFB,SEMA4A,SDCBP,CCL5,ABCC1,ANXA5,HMOX1
GO:BP	regulation of MAPK cascade	GO:0043408	8.79405e-21	20.0558	712	372	53	27543	CHIL1,CCL7,CCL12,IL6,IL1B,IL1RN,DUSP8,GCNT2,CCL3,IL1A,CCL4,SPHK1,TNF,NLRP12,CCL17,EDN1,CCL2,CCL22,ITGA1,DUSP16,GADD45B,HAVCR2,ACTA2,VEGFA,XCL1,FAS,HMGCR,GDF15,MARCO,KDR,CD44,EZR,DUSP5,DUSP2,LIF,OSM,DUSP4,ICAM1,GLIPR2,TRAF1,JUN,TNIP1,PRDX1,LILR4B,RAP2A,LILRB4A,RNF149,SORL1,KLF4,PDGFB,ATF3,C3,CCL5
GO:BP	multicellular organism development	GO:0007275	1.33006e-20	19.8761	5045	372	151	27543	CXCL10,CHIL1,PROK2,SERPINE1,SLC7A11,MMP14,FLRT3,ARG2,CXCR2,CCL12,LCN2,IGF2BP2,IL6,IL1B,AK4,IL1RN,RSAD2,FOSL1,SLC40A1,ITGB2L,S100A8,CCL3,MET,PDPN,S100A9,IL1A,MAFF,LTF,ITGB8,SNAI1,IFITM1,TGM2,SPHK1,RND1,CLEC4E,PTGS2,TNF,SGMS2,VCAM1,PHOSPHO1,EDN1,CCL2,TIMP1,FASL,ITGA1,CXCL1,ISG15,SDC4,CLDN1,GPLD1,CHST11,SPP1,BCL2A1D,SLC6A8,HAVCR2,TNFAIP3,ACTA2,PLK2,MARCKSL1,VEGFA,HSD17B7,MAP1A,RASIP1,CXCR4,IFRD1,NLR…
GO:BP	positive regulation of cell migration	GO:0030335	2.6818e-20	19.5716	560	372	47	27543	CXCL10,CCL7,SERPINE1,MMP14,TREM1,CXCR2,CCL12,LCN2,IL1B,GCNT2,CCL3,MET,PDPN,IL1A,SNAI1,SPHK1,PTGS2,EDN1,CCL2,CLDN1,GPLD1,ACTA2,PLK2,VEGFA,XCL1,CXCR4,CSF1,KDR,SOD2,CD274,SEMA4D,RHOB,ITGA5,CASS4,AIF1,ICAM1,GLIPR2,PTAFR,JUN,ADORA2B,MMP9,PDGFB,SEMA4A,SDCBP,CCL5,ABCC1,HMOX1
GO:BP	myeloid leukocyte migration	GO:0097529	3.10015e-20	19.5086	221	372	32	27543	CXCL10,CCL7,SERPINE1,CXCL9,MMP14,TREM1,CXCL3,CXCR2,CCL12,IL1B,TREM3,ITGB2L,S100A8,CCL3,S100A9,IL1A,CCL4,CCL17,EDN1,CCL2,CCL22,ITGA1,CXCL1,CXCL2,RETNLG,SPP1,VEGFA,XCL1,CSF1,AIF1,PDGFB,CCL5
GO:BP	MAPK cascade	GO:0000165	3.15895e-20	19.5005	792	372	55	27543	CHIL1,CCL7,CCL12,IL6,IL1B,IL1RN,DUSP8,GCNT2,CCL3,IL1A,CCL4,SPHK1,TNF,NLRP12,CCL17,EDN1,CCL2,CCL22,ITGA1,DUSP16,GADD45B,HAVCR2,ACTA2,VEGFA,XCL1,FAS,HMGCR,GDF15,MARCO,KDR,CD44,EZR,DUSP5,DUSP2,LIF,MAPK6,OSM,DUSP4,ICAM1,GLIPR2,TRAF1,TRIB1,JUN,TNIP1,PRDX1,LILR4B,RAP2A,LILRB4A,RNF149,SORL1,KLF4,PDGFB,ATF3,C3,CCL5
GO:BP	regulation of defense response	GO:0031347	3.42926e-20	19.4648	618	372	49	27543	SERPINE1,IFIT1BL2,ARG2,IL6,IL1B,TREML4,MEFV,TREM3,S100A8,CCL3,S100A9,IFNLR1,PTGES,CLEC4N,SPHK1,PTGS2,TNF,NLRP12,IFI205,CXCL1,ISG15,IL18RAP,HAVCR2,TNFAIP3,XCL1,SIGLECE,NLRP3,IL10,NR1H3,PPARG,FGL2,OSM,USP18,SLC7A2,N4BP1,FCGR1,TNIP1,ADORA2B,OAS3,TLR2,AOAH,LRP8,IRF7,C3,NFKBIZ,CCL5,ABCC1,IKBKE,NFKBIA
GO:BP	granulocyte chemotaxis	GO:0071621	3.97461e-20	19.4007	126	372	26	27543	CXCL10,CCL7,CXCL9,TREM1,CXCL3,CXCR2,CCL12,IL1B,TREM3,ITGB2L,S100A8,CCL3,S100A9,CCL4,CCL17,EDN1,CCL2,CCL22,ITGA1,CXCL1,CXCL2,SPP1,VEGFA,XCL1,CSF1,CCL5
GO:BP	regulation of biological quality	GO:0065008	4.37797e-20	19.3587	4029	372	131	27543	CXCL10,CCL7,SERPINE1,SLC7A11,CAR4,CXCL9,FLRT3,CXCL3,CXCR2,CCL12,LCN2,IGF2BP2,IL6,IL1B,IL1RN,SLC40A1,NOS2,GCNT2,CCL3,MET,STEAP4,PDPN,DHRS9,CHRM3,S100A9,IL1A,LTF,G0S2,PTGES,CCL4,TGM2,SPHK1,RND1,NQO1,PTGS2,TNF,FPR2,VCAM1,EDN1,CCL2,FASL,PROCR,ITGA1,FABP3,CXCL1,ISG15,PMAIP1,CXCL2,BCL2A1A,GM6377,CLDN1,MT2,CCRL2,USP2,SPP1,TNFAIP3,RHOU,ACTA2,PLK2,NAMPT,MARCKSL1,VEGFA,LIPG,XCL1,HSD17B7,MAP1A,RASIP1,IFRD1,…
GO:BP	positive regulation of signal transduction	GO:0009967	6.91449e-20	19.1602	1537	372	76	27543	CHIL1,CCL7,CCL12,IL6,IL1B,IL1RN,RSAD2,TREML4,GCNT2,S100A8,CCL3,S100A9,IL1A,LTF,G0S2,CLEC4N,CCL4,TGM2,SPHK1,TNF,FPR2,NLRP12,CCL17,EDN1,CCL2,CCL22,FASL,ITGA1,PMAIP1,OASL1,GADD45B,HAVCR2,TNFAIP3,ACTA2,VEGFA,XCL1,CXCR4,FAS,HMGCR,IL10,CSF1,GDF15,MARCO,KDR,NR1H3,HSPA1A,CD44,CD300LF,SLC39A14,SEMA4D,GLRX,LIF,CASS4,OSM,SLC15A3,ICAM1,HIC1,GLIPR2,CACNB3,TRAF1,JUN,MARCKS,ADORA2B,TLR2,MMP9,SORL1,ITGAL,PDGFB,I…
GO:BP	positive regulation of developmental process	GO:0051094	8.14675e-20	19.089	1427	372	73	27543	OLFM4,CHIL1,SERPINE1,CXCL9,MMP14,FLRT3,CXCR2,LCN2,IL6,IL1B,ITGB2L,GCNT2,CCL3,PDPN,IL1A,LTF,ITGB8,SNAI1,IFITM1,TGM2,SPHK1,PTGS2,TNF,EDN1,CYP51,ISG15,USP2,VEGFA,CXCR4,NLRP3,HMGCR,IL10,CSF1,GDF15,KDR,SOD2,HSPA1A,OCSTAMP,EZR,PPARG,SEMA4D,FOS,RHOB,EGR2,FDPS,LIF,MAPK6,IL1RAP,ITGA5,TNFSF9,CASS4,GLIPR2,BTG1,TRIB1,JUN,MARCKS,TLR2,LILR4B,LILRB4A,MMP9,SORL1,LRP8,KLF4,PHLDB1,PDGFB,SEMA4A,SDCBP,C3,CD83,NFKBIZ…
GO:BP	neutrophil chemotaxis	GO:0030593	9.09412e-20	19.0412	103	372	24	27543	CXCL10,CCL7,CXCL9,TREM1,CXCL3,CXCR2,CCL12,IL1B,TREM3,ITGB2L,S100A8,CCL3,S100A9,CCL4,CCL17,EDN1,CCL2,CCL22,ITGA1,CXCL1,CXCL2,SPP1,XCL1,CCL5
GO:BP	positive regulation of response to external stimulus	GO:0032103	9.67425e-20	19.0144	447	372	42	27543	CXCL10,CCL7,SERPINE1,TREM1,CXCR2,IL6,IL1B,MEFV,TREM3,S100A8,CCL3,MET,S100A9,CLEC4N,PTGS2,TNF,EDN1,CCL2,IFI205,CXCL1,IL18RAP,OASL1,HAVCR2,VEGFA,XCL1,CXCR4,CSF1,KDR,AIF1,OSM,FCGR1,TNIP1,ADORA2B,TLR2,PDGFB,IRF7,C3,NFKBIZ,CCL5,ABCC1,IKBKE,NFKBIA
GO:BP	cell chemotaxis	GO:0060326	9.80971e-20	19.0083	309	372	36	27543	CXCL10,CCL7,SERPINE1,CXCL9,TREM1,CXCL3,CXCR2,CCL12,IL1B,TREM3,ITGB2L,S100A8,CCL3,MET,S100A9,CCL4,VCAM1,CCL17,EDN1,CCL2,CCL22,ITGA1,CXCL1,CXCL2,RETNLG,CCRL2,SPP1,VEGFA,XCL1,CSF1,KDR,NR4A1,AIF1,PDGFB,CCL5,ABCC1
GO:BP	regulation of cytokine production	GO:0001817	9.83157e-20	19.0074	750	372	53	27543	CHIL1,CHIL3,IL1R2,SERPINE1,ARG2,IL6,IL1B,RSAD2,MEFV,NOS2,CCL3,IL1A,LTF,ITGB8,TARM1,CLEC4N,CCL4,SPHK1,CLEC4E,PTGS2,TNF,NLRP12,CCL2,IFI205,ISG15,HAVCR2,TNFAIP3,XCL1,NLRP3,IL10,HSPA1A,CD274,EZR,IL1RAP,TNFSF9,HILPDA,AIF1,OSM,PTAFR,N4BP1,ADORA2B,OAS3,TLR2,LILR4B,LILRB4A,TLR5,SORL1,KLF4,IRF7,C3,CD83,CCL5,HMOX1
GO:BP	regulation of locomotion	GO:0040012	1.02992e-19	18.9872	1039	372	62	27543	CXCL10,CCL7,SERPINE1,MMP14,TREM1,CXCR2,CCL12,LCN2,IL1B,IL1RN,HAS1,GCNT2,CCL3,MET,PDPN,IL1A,SNAI1,IFITM1,SPHK1,PTGS2,TNF,EDN1,CCL2,TIMP1,SDC4,CLDN1,GPLD1,ACTA2,PLK2,VEGFA,XCL1,CXCR4,FAS,CSF1,OSGIN1,KDR,SOD2,CD274,SEMA4D,RHOB,SRGAP1,ITGA5,CASS4,AIF1,ICAM1,GLIPR2,PTAFR,TRIB1,JUN,ADORA2B,CLIC4,RAP2A,MMP9,SORL1,KLF4,PDGFB,SEMA4A,SDCBP,CCL5,ABCC1,ANXA5,HMOX1
GO:BP	cytokine production	GO:0001816	1.41959e-19	18.8478	756	372	53	27543	CHIL1,CHIL3,IL1R2,SERPINE1,ARG2,IL6,IL1B,RSAD2,MEFV,NOS2,CCL3,IL1A,LTF,ITGB8,TARM1,CLEC4N,CCL4,SPHK1,CLEC4E,PTGS2,TNF,NLRP12,CCL2,IFI205,ISG15,HAVCR2,TNFAIP3,XCL1,NLRP3,IL10,HSPA1A,CD274,EZR,IL1RAP,TNFSF9,HILPDA,AIF1,OSM,PTAFR,N4BP1,ADORA2B,OAS3,TLR2,LILR4B,LILRB4A,TLR5,SORL1,KLF4,IRF7,C3,CD83,CCL5,HMOX1
GO:BP	positive regulation of cell motility	GO:2000147	2.10243e-19	18.6773	588	372	47	27543	CXCL10,CCL7,SERPINE1,MMP14,TREM1,CXCR2,CCL12,LCN2,IL1B,GCNT2,CCL3,MET,PDPN,IL1A,SNAI1,SPHK1,PTGS2,EDN1,CCL2,CLDN1,GPLD1,ACTA2,PLK2,VEGFA,XCL1,CXCR4,CSF1,KDR,SOD2,CD274,SEMA4D,RHOB,ITGA5,CASS4,AIF1,ICAM1,GLIPR2,PTAFR,JUN,ADORA2B,MMP9,PDGFB,SEMA4A,SDCBP,CCL5,ABCC1,HMOX1
GO:BP	positive regulation of molecular function	GO:0044093	2.67703e-19	18.5723	1533	372	75	27543	CHIL1,CCL7,CCL12,IL6,IL1B,IL1RN,MEFV,FOSL1,ITGB2L,NOS2,S100A8,CCL3,MET,S100A9,LTF,CCL4,TGM2,SPHK1,TNF,CCL17,EDN1,CCL2,CCL22,FASL,ITGA1,IL18RAP,SPON1,PMAIP1,SDC4,PLK2,VEGFA,XCL1,IFRD1,NLRP3,FAS,IL10,CSF1,KDR,NR1H3,MMP25,HSPA1A,SEMA4D,GLRX,IL1RAP,ARRDC4,CASS4,RALGDS,TBC1D2,ICAM1,PTAFR,CACNB3,BTG1,TRAF1,TRIB1,ANXA2,MARCKS,VMP1,SNX18,ADORA2B,TLR2,CAMKK1,MMP9,SORL1,LRP8,CYCS,KLF4,CLN5,PDGFB,SLCO3A1,IR…
GO:BP	granulocyte migration	GO:0097530	5.38342e-19	18.2689	154	372	27	27543	CXCL10,CCL7,CXCL9,TREM1,CXCL3,CXCR2,CCL12,IL1B,TREM3,ITGB2L,S100A8,CCL3,S100A9,IL1A,CCL4,CCL17,EDN1,CCL2,CCL22,ITGA1,CXCL1,CXCL2,SPP1,VEGFA,XCL1,CSF1,CCL5
GO:BP	anatomical structure formation involved in morphogenesis	GO:0048646	6.46267e-19	18.1896	1182	372	65	27543	CXCL10,CHIL1,PROK2,SERPINE1,CXCL9,MMP14,CXCR2,CCL12,IL1B,SLC40A1,ITGB2L,PDPN,IL1A,ITGB8,SNAI1,IFITM1,TGM2,SPHK1,PTGS2,TNF,EDN1,CCL2,FASL,SDC4,GPLD1,TNFAIP3,PLK2,VEGFA,RASIP1,CXCR4,IL10,GDF15,ITGB5,KDR,ETS2,OCSTAMP,MMP19,TNFAIP2,DUSP5,RHOB,EGR2,ANPEP,PGK1,DUSP2,LIF,ITGA5,NR4A1,NRP2,DUSP4,BTG1,TXNRD1,JUN,ANXA2,KDM6B,TLR2,CLIC4,MMP9,LRP8,KLF4,PHLDB1,SAT1,SEMA4A,C3,CCL5,HMOX1
GO:BP	tissue development	GO:0009888	6.53209e-19	18.1849	2046	372	87	27543	CXCL10,PROK2,SERPINE1,STFA3,SLC7A11,MMP14,FLRT3,ARG2,CXCR2,LCN2,IL6,IL1B,STFA2L1,SLC40A1,GCNT2,MET,PDPN,IL1A,MAFF,LTF,ITGB8,SNAI1,IFITM1,TGM2,PTGS2,TNF,SGMS2,VCAM1,PHOSPHO1,EDN1,TIMP1,ISG15,SDC4,CLDN1,CHST11,USP2,SPP1,ACTA2,VEGFA,RASIP1,CXCR4,IFRD1,DGAT2,HMGCR,IL10,CSF1,BASP1,MYBPC3,ITGB5,KDR,ETS2,UGCG,CD44,EZR,SLC39A14,SEMA4D,FOS,DUSP5,RHOB,EGR2,FDPS,PGK1,DUSP2,LIF,ITGA5,NR4A1,NRP2,DUSP4,ICAM1,G…
GO:BP	regulation of cellular component movement	GO:0051270	6.58641e-19	18.1814	1077	372	62	27543	CXCL10,CCL7,SERPINE1,MMP14,TREM1,CXCR2,CCL12,LCN2,IL1B,IL1RN,HAS1,GCNT2,CCL3,MET,PDPN,IL1A,SNAI1,IFITM1,SPHK1,PTGS2,TNF,EDN1,CCL2,TIMP1,SDC4,CLDN1,GPLD1,ACTA2,PLK2,VEGFA,XCL1,CXCR4,FAS,CSF1,OSGIN1,KDR,SOD2,CD274,SEMA4D,RHOB,SRGAP1,ITGA5,CASS4,AIF1,ICAM1,GLIPR2,PTAFR,TRIB1,JUN,ADORA2B,CLIC4,RAP2A,MMP9,SORL1,KLF4,PDGFB,SEMA4A,SDCBP,CCL5,ABCC1,ANXA5,HMOX1
GO:BP	positive regulation of cellular component movement	GO:0051272	7.42515e-19	18.1293	606	372	47	27543	CXCL10,CCL7,SERPINE1,MMP14,TREM1,CXCR2,CCL12,LCN2,IL1B,GCNT2,CCL3,MET,PDPN,IL1A,SNAI1,SPHK1,PTGS2,EDN1,CCL2,CLDN1,GPLD1,ACTA2,PLK2,VEGFA,XCL1,CXCR4,CSF1,KDR,SOD2,CD274,SEMA4D,RHOB,ITGA5,CASS4,AIF1,ICAM1,GLIPR2,PTAFR,JUN,ADORA2B,MMP9,PDGFB,SEMA4A,SDCBP,CCL5,ABCC1,HMOX1
GO:BP	positive regulation of locomotion	GO:0040017	7.42515e-19	18.1293	606	372	47	27543	CXCL10,CCL7,SERPINE1,MMP14,TREM1,CXCR2,CCL12,LCN2,IL1B,GCNT2,CCL3,MET,PDPN,IL1A,SNAI1,SPHK1,PTGS2,EDN1,CCL2,CLDN1,GPLD1,ACTA2,PLK2,VEGFA,XCL1,CXCR4,CSF1,KDR,SOD2,CD274,SEMA4D,RHOB,ITGA5,CASS4,AIF1,ICAM1,GLIPR2,PTAFR,JUN,ADORA2B,MMP9,PDGFB,SEMA4A,SDCBP,CCL5,ABCC1,HMOX1
GO:BP	neutrophil migration	GO:1990266	9.84314e-19	18.0069	127	372	25	27543	CXCL10,CCL7,CXCL9,TREM1,CXCL3,CXCR2,CCL12,IL1B,TREM3,ITGB2L,S100A8,CCL3,S100A9,IL1A,CCL4,CCL17,EDN1,CCL2,CCL22,ITGA1,CXCL1,CXCL2,SPP1,XCL1,CCL5
GO:BP	angiogenesis	GO:0001525	3.6112e-18	17.4423	545	372	44	27543	CXCL10,CHIL1,PROK2,SERPINE1,MMP14,CXCR2,CCL12,IL1B,ITGB2L,IL1A,ITGB8,SPHK1,PTGS2,TNF,EDN1,CCL2,FASL,GPLD1,PLK2,VEGFA,RASIP1,CXCR4,IL10,KDR,MMP19,TNFAIP2,RHOB,ANPEP,PGK1,LIF,ITGA5,NR4A1,NRP2,BTG1,JUN,ANXA2,CLIC4,MMP9,KLF4,SAT1,SEMA4A,C3,CCL5,HMOX1
GO:BP	positive regulation of cell death	GO:0010942	5.05708e-18	17.2961	664	372	48	27543	TREM1,CXCR2,CCL12,LCN2,IL6,IL1B,FOSL1,NOS2,S100A8,CCL3,S100A9,G0S2,HTRA4,TGM2,GZMA,NQO1,PTGS2,TNF,PRF1,CCL2,FASL,ITGA1,PMAIP1,GPLD1,GADD45B,FAS,HMGCR,IL10,OSGIN1,SOD2,CD274,PPARG,FOS,RHOB,NR4A1,OSM,BTG1,TXNRD1,JUN,HP,PHLDA1,MMP9,ATF3,EEF1E1,CCL5,ANXA5,IGF2R,HMOX1
GO:BP	regulation of developmental process	GO:0050793	5.5144e-18	17.2585	2652	372	99	27543	OLFM4,CXCL10,CHIL1,CCL7,SERPINE1,CXCL9,MMP14,FLRT3,CXCR2,CCL12,LCN2,IL6,IL1B,ITGB2L,GCNT2,CCL3,PDPN,IL1A,MAFF,LTF,ITGB8,SNAI1,IFITM1,TGM2,SPHK1,RND1,PTGS2,TNF,SGMS2,CCL17,PHOSPHO1,EDN1,CCL2,CYP51,FASL,ISG15,USP2,TNFAIP3,RHOU,PLK2,VEGFA,CXCR4,IFRD1,NLRP3,FAS,HMGCR,IL10,CSF1,GDF15,KDR,SOD2,HSPA1A,CD44,OCSTAMP,EZR,PPARG,FGL2,SEMA4D,FOS,RHOB,EGR2,FDPS,PGK1,LIF,MAPK6,IL1RAP,ITGA5,TNFSF9,CASS4,ICAM1,GL…
GO:BP	positive regulation of intracellular signal transduction	GO:1902533	5.56265e-18	17.2547	984	372	58	27543	CHIL1,CCL7,CCL12,IL6,IL1B,IL1RN,GCNT2,S100A8,CCL3,S100A9,IL1A,LTF,CLEC4N,CCL4,TGM2,SPHK1,TNF,NLRP12,CCL17,EDN1,CCL2,CCL22,FASL,ITGA1,PMAIP1,OASL1,GADD45B,HAVCR2,ACTA2,VEGFA,XCL1,HMGCR,CSF1,GDF15,MARCO,KDR,HSPA1A,CD44,SEMA4D,GLRX,LIF,CASS4,OSM,SLC15A3,ICAM1,HIC1,GLIPR2,TRAF1,JUN,ADORA2B,TLR2,ITGAL,PDGFB,CLEC4D,C3,EEF1E1,CCL5,IKBKE
GO:BP	cell adhesion	GO:0007155	6.42515e-18	17.1921	1422	372	70	27543	OLFM4,SERPINE1,STFA3,SLC7A11,MMP14,FLRT3,TREM1,ARG2,IL6,IL1B,IL1RN,STFA2L1,ITGB2L,GCNT2,S100A8,PDPN,S100A9,IL1A,ITGB8,VCAN,TARM1,TGM2,RND1,TNF,VCAM1,CCL2,ITGA1,OLR1,SPON1,SDC4,CLDN1,SPP1,HAVCR2,TNFAIP3,VEGFA,XCL1,SIGLECE,CXCR4,NLRP3,IL10,CSF1,ITGB5,KDR,CD44,CD274,EZR,FGL2,SEMA4D,RHOB,LIF,IL1RAP,ITGA5,TNFSF9,CASS4,AIF1,ICAM1,PTAFR,ITGAE,MARCKS,VMP1,TNIP1,LILR4B,LILRB4A,ITGAL,KLF4,PDGFB,DST,CD83,NF…
GO:BP	system development	GO:0048731	7.50283e-18	17.1248	4533	372	136	27543	CXCL10,CHIL1,PROK2,SERPINE1,SLC7A11,MMP14,FLRT3,ARG2,CXCR2,CCL12,IGF2BP2,IL6,IL1B,AK4,RSAD2,FOSL1,SLC40A1,ITGB2L,S100A8,CCL3,PDPN,S100A9,IL1A,LTF,ITGB8,SNAI1,TGM2,SPHK1,RND1,CLEC4E,PTGS2,TNF,VCAM1,PHOSPHO1,EDN1,CCL2,TIMP1,FASL,ITGA1,CXCL1,ISG15,SDC4,CLDN1,GPLD1,CHST11,SPP1,BCL2A1D,HAVCR2,TNFAIP3,ACTA2,PLK2,MARCKSL1,VEGFA,HSD17B7,MAP1A,RASIP1,CXCR4,IFRD1,NLRP3,FAS,IL10,CSF1,BASP1,MYBPC3,KDR,UGCG,S…
GO:BP	leukocyte chemotaxis	GO:0030595	7.91831e-18	17.1014	224	372	30	27543	CXCL10,CCL7,SERPINE1,CXCL9,TREM1,CXCL3,CXCR2,CCL12,IL1B,TREM3,ITGB2L,S100A8,CCL3,S100A9,CCL4,CCL17,EDN1,CCL2,CCL22,ITGA1,CXCL1,CXCL2,RETNLG,SPP1,VEGFA,XCL1,CSF1,AIF1,PDGFB,CCL5
GO:BP	positive regulation of immune system process	GO:0002684	9.05867e-18	17.0429	994	372	58	27543	CXCL10,CCL7,SERPINE1,MMP14,TREM1,CXCR2,CCL12,IL6,IL1B,RSAD2,TREM3,ITGB2L,CCL3,IL1A,CLEC4N,TNF,FPR2,VCAM1,EDN1,CCL2,IFI205,CXCL1,IL18RAP,GPLD1,BCL2A1D,HAVCR2,VEGFA,XCL1,NLRP3,IL10,CSF1,OCSTAMP,CD274,EZR,FOS,LIF,TNFSF9,SH2B2,AIF1,ICAM1,PTAFR,CACNB3,TRIB1,JUN,FCGR1,ADORA2B,LILR4B,LILRB4A,MMP9,ITGAL,IRF7,CLEC4D,C3,CD83,NFKBIZ,CCL5,IKBKE,HMOX1
GO:BP	response to lipid	GO:0033993	1.07301e-17	16.9694	1102	372	61	27543	CXCL10,SERPINE1,WFDC21,CXCL9,CXCL3,CCL12,IL6,IL1B,IL1RN,FOSL1,NOS2,S100A8,CCL3,S100A9,IL1A,LTF,NQO1,PTGS2,TNF,VCAM1,EDN1,CCL2,FASL,CXCL1,CXCL2,TNIP3,CLDN1,GPLD1,SPP1,HAVCR2,TNFAIP3,NLRP3,DGAT2,FAS,IL10,NR1H3,SCD2,SOD2,CD274,PPARG,CMPK2,FOS,GLRX,NR4A1,PTAFR,CRY1,TRIB1,JUN,FOSB,TNIP1,TLR2,LILRB4A,TLR5,LRP8,KLF4,PMVK,IRAK2,INSIG1,CCL5,IGF2R,NFKBIA
GO:BP	cellular developmental process	GO:0048869	1.53885e-17	16.8128	4678	372	138	27543	OLFM4,CXCL10,PROK2,SERPINE1,WFDC21,STFA3,SLC7A11,CXCL9,MMP14,FLRT3,CCL12,IL6,IL1B,STFA2L1,RSAD2,DMKN,GCNT2,S100A8,CCL3,MET,STEAP4,PDPN,S100A9,IL1A,MAFF,LTF,ITGB8,SNAI1,IFITM1,TGM2,SPHK1,RND1,CLEC4E,PTGS2,TNF,VCAM1,CCL17,EDN1,CCL2,CYP51,PIWIL2,FASL,ITGA1,FABP3,ISG15,SDC4,MREG,CLDN1,HSPA1L,CHST11,GADD45B,SPP1,BCL2A1D,TNFAIP3,ACTA2,PLK2,VEGFA,HSD17B7,MAP1A,RASIP1,CXCR4,IFRD1,NLRP3,ZFP503,FAS,IL10,CS…
GO:BP	positive regulation of programmed cell death	GO:0043068	1.55112e-17	16.8094	594	372	45	27543	TREM1,CXCR2,CCL12,LCN2,IL6,IL1B,FOSL1,NOS2,S100A8,CCL3,S100A9,G0S2,HTRA4,TGM2,GZMA,NQO1,PTGS2,TNF,PRF1,CCL2,FASL,ITGA1,PMAIP1,GPLD1,GADD45B,FAS,HMGCR,IL10,OSGIN1,SOD2,CD274,PPARG,RHOB,NR4A1,OSM,BTG1,JUN,PHLDA1,MMP9,ATF3,EEF1E1,CCL5,ANXA5,IGF2R,HMOX1
GO:BP	positive regulation of cytokine production	GO:0001819	1.98407e-17	16.7024	487	372	41	27543	CHIL1,CHIL3,SERPINE1,IL6,IL1B,RSAD2,MEFV,NOS2,CCL3,IL1A,TARM1,CLEC4N,CCL4,SPHK1,CLEC4E,PTGS2,TNF,CCL2,IFI205,ISG15,HAVCR2,XCL1,NLRP3,IL10,HSPA1A,CD274,IL1RAP,TNFSF9,HILPDA,AIF1,OSM,PTAFR,ADORA2B,OAS3,TLR2,TLR5,SORL1,IRF7,C3,CD83,CCL5
GO:BP	positive regulation of signaling	GO:0023056	2.23952e-17	16.6498	1901	372	81	27543	CHIL1,CCL7,CCL12,IL6,IL1B,IL1RN,RSAD2,TREML4,GCNT2,S100A8,CCL3,S100A9,IL1A,LTF,G0S2,CLEC4N,CCL4,TGM2,SPHK1,PTGS2,TNF,FPR2,NLRP12,CCL17,EDN1,CCL2,CCL22,FASL,ITGA1,PMAIP1,OASL1,GADD45B,SPP1,HAVCR2,TNFAIP3,ACTA2,PLK2,VEGFA,XCL1,CXCR4,FAS,HMGCR,IL10,CSF1,GDF15,MARCO,KDR,NR1H3,HSPA1A,CD44,CD300LF,PPARG,SLC39A14,SEMA4D,GLRX,LIF,CASS4,OSM,SLC15A3,ICAM1,HIC1,GLIPR2,CACNB3,TRAF1,JUN,ANXA2,MARCKS,ADORA2B,T…
GO:BP	cell differentiation	GO:0030154	2.41692e-17	16.6167	4646	372	137	27543	OLFM4,CXCL10,PROK2,SERPINE1,WFDC21,STFA3,SLC7A11,CXCL9,MMP14,FLRT3,CCL12,IL6,IL1B,STFA2L1,RSAD2,DMKN,GCNT2,S100A8,CCL3,MET,STEAP4,PDPN,S100A9,IL1A,MAFF,LTF,ITGB8,SNAI1,IFITM1,TGM2,SPHK1,RND1,CLEC4E,PTGS2,TNF,VCAM1,CCL17,EDN1,CCL2,CYP51,PIWIL2,FASL,ITGA1,FABP3,ISG15,SDC4,MREG,CLDN1,HSPA1L,CHST11,GADD45B,SPP1,BCL2A1D,TNFAIP3,ACTA2,PLK2,VEGFA,HSD17B7,MAP1A,RASIP1,CXCR4,IFRD1,NLRP3,ZFP503,FAS,IL10,CS…
GO:BP	regulation of protein metabolic process	GO:0051246	3.82444e-17	16.4174	2631	372	97	27543	CHIL1,IL1R2,SERPINE1,WFDC21,STFA3,MMP14,GZMB,IGF2BP2,IL6,IL1B,IL1RN,STFA2L1,MEFV,ITGB2L,NOS2,S100A8,S100A9,LTF,CLEC4N,SPHK1,NQO1,PTGS2,TNF,NLRP12,EDN1,TIMP1,CYP51,PIWIL2,FASL,ITGA1,ISG15,SPON1,PMAIP1,SDC4,DUSP16,GPLD1,GADD45B,BCL2A1D,AMBP,TNFAIP3,PLK2,VEGFA,LIPG,MAP1A,RASIP1,NLRP3,DGAT2,FAS,HMGCR,IL10,CSF1,GDF15,GSAP,MARCO,KDR,NR1H3,MMP25,HSPA1A,CD44,EZR,SEMA4D,LIF,ITGA5,ARRDC4,CASS4,NR4A1,AIF1,O…
GO:BP	positive regulation of apoptotic process	GO:0043065	5.02215e-17	16.2991	583	372	44	27543	TREM1,CXCR2,CCL12,LCN2,IL6,IL1B,FOSL1,NOS2,S100A8,CCL3,S100A9,G0S2,HTRA4,TGM2,GZMA,NQO1,PTGS2,TNF,CCL2,FASL,ITGA1,PMAIP1,GPLD1,GADD45B,FAS,HMGCR,IL10,OSGIN1,SOD2,CD274,PPARG,RHOB,NR4A1,OSM,BTG1,JUN,PHLDA1,MMP9,ATF3,EEF1E1,CCL5,ANXA5,IGF2R,HMOX1
GO:BP	regulation of immune response	GO:0050776	5.23859e-17	16.2808	928	372	55	27543	OLFM4,ARG2,IL6,IL1B,RSAD2,TREML4,TREM3,ITGB2L,LTF,CLEC4N,CLEC4E,TNF,FPR2,IFI205,ISG15,IL18RAP,OASL1,TNIP3,GM6377,GPLD1,BCL2A1D,HAVCR2,TNFAIP3,XCL1,NLRP3,IL10,NR1H3,HSPA1A,CD274,EZR,CD300LF,FGL2,SH2B2,USP18,SLC15A3,PTAFR,N4BP1,CACNB3,FCGR1,TNIP1,ADORA2B,OAS3,TLR2,LILR4B,LILRB4A,TLR5,LRP8,IRF7,CLEC4D,C3,IRAK2,NFKBIZ,IKBKE,HMOX1,NFKBIA
GO:BP	chemotaxis	GO:0006935	6.96057e-17	16.1574	617	372	45	27543	CXCL10,CCL7,PROK2,SERPINE1,CXCL9,FLRT3,TREM1,CXCL3,CXCR2,CCL12,IL1B,TREM3,ITGB2L,S100A8,CCL3,MET,S100A9,CCL4,FPR2,VCAM1,CCL17,EDN1,CCL2,CCL22,ITGA1,CXCL1,CXCL2,RETNLG,CCRL2,SPP1,VEGFA,XCL1,CXCR4,CSF1,KDR,SEMA4D,EGR2,NR4A1,NRP2,AIF1,PTAFR,PDGFB,SEMA4A,CCL5,ABCC1
GO:BP	positive regulation of cell communication	GO:0010647	7.18576e-17	16.1435	1895	372	80	27543	CHIL1,CCL7,CCL12,IL6,IL1B,IL1RN,RSAD2,TREML4,GCNT2,S100A8,CCL3,S100A9,IL1A,LTF,G0S2,CLEC4N,CCL4,TGM2,SPHK1,PTGS2,TNF,FPR2,NLRP12,CCL17,EDN1,CCL2,CCL22,FASL,ITGA1,PMAIP1,OASL1,GADD45B,SPP1,HAVCR2,TNFAIP3,ACTA2,PLK2,VEGFA,XCL1,CXCR4,FAS,HMGCR,IL10,CSF1,GDF15,MARCO,KDR,NR1H3,HSPA1A,CD44,CD300LF,PPARG,SLC39A14,SEMA4D,GLRX,LIF,CASS4,OSM,SLC15A3,ICAM1,HIC1,GLIPR2,CACNB3,TRAF1,JUN,MARCKS,ADORA2B,TLR2,MM…
GO:BP	vasculature development	GO:0001944	7.48151e-17	16.126	771	372	50	27543	CXCL10,CHIL1,PROK2,SERPINE1,MMP14,CXCR2,CCL12,IL1B,FOSL1,ITGB2L,PDPN,IL1A,ITGB8,SPHK1,PTGS2,TNF,EDN1,CCL2,FASL,GPLD1,ACTA2,PLK2,VEGFA,RASIP1,CXCR4,IL10,KDR,SOD2,MMP19,TNFAIP2,RHOB,EGR2,ANPEP,PGK1,LIF,ITGA5,NR4A1,NRP2,BTG1,JUN,ANXA2,CLIC4,MMP9,KLF4,SAT1,PDGFB,SEMA4A,C3,CCL5,HMOX1
GO:BP	taxis	GO:0042330	7.90535e-17	16.1021	619	372	45	27543	CXCL10,CCL7,PROK2,SERPINE1,CXCL9,FLRT3,TREM1,CXCL3,CXCR2,CCL12,IL1B,TREM3,ITGB2L,S100A8,CCL3,MET,S100A9,CCL4,FPR2,VCAM1,CCL17,EDN1,CCL2,CCL22,ITGA1,CXCL1,CXCL2,RETNLG,CCRL2,SPP1,VEGFA,XCL1,CXCR4,CSF1,KDR,SEMA4D,EGR2,NR4A1,NRP2,AIF1,PTAFR,PDGFB,SEMA4A,CCL5,ABCC1
GO:BP	positive regulation of macromolecule metabolic process	GO:0010604	8.24247e-17	16.0839	3592	372	116	27543	CHIL1,CHIL3,SERPINE1,MMP14,LCN2,IGF2BP2,IL6,IL1B,IL1RN,RSAD2,MEFV,FOSL1,SLC40A1,NOS2,S100A8,CCL3,MET,S100A9,IL1A,MAFF,LTF,ITGB8,SNAI1,TARM1,CLEC4N,CCL4,SPHK1,CLEC4E,PTGS2,TNF,NLRP12,EDN1,CCL2,IFI205,PIWIL2,FASL,ITGA1,ISG15,SPON1,PMAIP1,SDC4,GPLD1,SPP1,HAVCR2,TNFAIP3,ACTA2,PLK2,NAMPT,VEGFA,XCL1,ELL2,IFRD1,NLRP3,FAS,IL10,CSF1,GDF15,GSAP,MARCO,KDR,ETS2,NR1H3,MMP25,HSPA1A,CD44,CD274,EZR,PPARG,SEMA4D,…
GO:BP	regulation of catalytic activity	GO:0050790	1.94338e-16	15.7114	2278	372	88	27543	CHIL1,CCL7,SERPINE1,WFDC21,STFA3,ARG2,CCL12,IL6,IL1B,IL1RN,STFA2L1,MEFV,NOS2,S100A8,CCL3,MET,S100A9,IL1A,LTF,CCL4,TGM2,GZMA,NQO1,PTGS2,TNF,NLRP12,CCL17,EDN1,CCL2,TIMP1,CCL22,FASL,ITGA1,PMAIP1,OASL1,SDC4,DUSP16,GADD45B,BCL2A1D,AMBP,TNFAIP3,VEGFA,XCL1,RASIP1,NLRP3,FAS,HMGCR,CSF1,KDR,NR1H3,MMP25,SOD2,CD44,PPARG,SLC39A14,SEMA4D,SRGAP1,ARRDC4,CASS4,NR4A1,RALGDS,TBC1D2,ICAM1,PTAFR,BTG1,TRIB1,JUN,ANXA2,…
GO:BP	organonitrogen compound metabolic process	GO:1901564	2.4903e-16	15.6037	6512	372	167	27543	CHIL1,CHIL3,UPP1,IL1R2,SERPINE1,WFDC21,STFA3,SLC7A11,ASPRV1,MMP14,ARG2,GZMB,CCL12,IGF2BP2,IL6,IL1B,AK4,IL1RN,STFA2L1,MEFV,ITGB2L,NOS2,DUSP8,HAS1,GCNT2,S100A8,CCL3,MET,S100A9,LTF,ITGB8,HTRA4,CLEC4N,TGM2,SPHK1,GZMA,NQO1,PTGS2,TNF,SGMS2,NLRP12,VCAM1,EDN1,TIMP1,CYP51,PIWIL2,FASL,HMGCS1,ITGA1,OLR1,FABP3,ISG15,SPON1,PMAIP1,SDC4,DUSP16,GDPD1,GPLD1,CHST11,USP2,GADD45B,BCL2A1D,AMBP,TNFAIP3,PLK2,NAMPT,VEGF…
GO:BP	transport	GO:0006810	2.80069e-16	15.5527	4607	372	134	27543	RHOV,CXCL10,MRGPRA2A,SERPINE1,SLC7A11,CAR4,CXCL9,ARG2,CXCR2,CCL12,LCN2,IGF2BP2,IL6,IL1B,IL1RN,RSAD2,TREML4,SLC40A1,ITGB2L,NOS2,S100A8,CCL3,STEAP4,CHRM3,S100A9,IL1A,LTF,PTGES,TGM2,SPHK1,PTGS2,TNF,PRF1,FPR2,EDN1,CCL2,CYP51,FASL,OLR1,FABP3,CXCL1,PMAIP1,SDC4,DUSP16,MREG,CLDN1,HSPA1L,USP2,SPP1,SLC6A8,RHOU,VEGFA,LIPG,XCL1,SIGLECE,MAP1A,CXCR4,HMGCR,ARF2,MARCO,NR1H3,UGCG,HSPA1A,RAB20,CD274,TNFAIP2,SLCO4C…
GO:BP	negative regulation of response to stimulus	GO:0048585	3.2312e-16	15.4906	1608	372	72	27543	OLFM4,IL1R2,SERPINE1,MMP14,ARG2,CCL12,IL6,IL1B,IL1RN,MEFV,DUSP8,MET,LTF,SNAI1,PTGS2,TNF,NLRP12,CCL2,ITGA1,ISG15,DUSP16,TNIP3,CHST11,HAVCR2,TNFAIP3,SIGLECE,RASIP1,NLRP3,HMGCR,IL10,GDF15,NR1H3,SOD2,HSPA1A,CD44,EZR,CD300LF,PPARG,FGL2,SEMA4D,DUSP5,GLRX,DUSP2,LIF,AIF1,USP18,DUSP4,ICAM1,HIC1,CACNB3,CRY1,TRIB1,ANXA2,TNIP1,OAS3,LILR4B,LILRB4A,AOAH,RNF149,MMP9,SORL1,KLF4,PDGFB,SEMA4A,ATF3,INSIG1,CCL5,ADRB…
GO:BP	blood vessel development	GO:0001568	4.01303e-16	15.3965	738	372	48	27543	CXCL10,CHIL1,PROK2,SERPINE1,MMP14,CXCR2,CCL12,IL1B,FOSL1,ITGB2L,IL1A,ITGB8,SPHK1,PTGS2,TNF,EDN1,CCL2,FASL,GPLD1,ACTA2,PLK2,VEGFA,RASIP1,CXCR4,IL10,KDR,MMP19,TNFAIP2,RHOB,EGR2,ANPEP,PGK1,LIF,ITGA5,NR4A1,NRP2,BTG1,JUN,ANXA2,CLIC4,MMP9,KLF4,SAT1,PDGFB,SEMA4A,C3,CCL5,HMOX1
GO:BP	ERK1 and ERK2 cascade	GO:0070371	5.07407e-16	15.2946	349	372	34	27543	CHIL1,CCL7,CCL12,IL6,IL1B,GCNT2,CCL3,IL1A,CCL4,NLRP12,CCL17,EDN1,CCL2,CCL22,HAVCR2,ACTA2,VEGFA,XCL1,HMGCR,MARCO,KDR,CD44,EZR,LIF,DUSP4,ICAM1,GLIPR2,JUN,TNIP1,KLF4,PDGFB,ATF3,C3,CCL5
GO:BP	regulation of ERK1 and ERK2 cascade	GO:0070372	5.93369e-16	15.2267	327	372	33	27543	CHIL1,CCL7,CCL12,IL6,IL1B,GCNT2,CCL3,IL1A,CCL4,NLRP12,CCL17,CCL2,CCL22,HAVCR2,ACTA2,VEGFA,XCL1,HMGCR,MARCO,KDR,CD44,EZR,LIF,DUSP4,ICAM1,GLIPR2,JUN,TNIP1,KLF4,PDGFB,ATF3,C3,CCL5
GO:BP	regulation of cellular protein metabolic process	GO:0032268	6.0216e-16	15.2203	2456	372	91	27543	CHIL1,IL1R2,SERPINE1,WFDC21,STFA3,MMP14,GZMB,IGF2BP2,IL6,IL1B,IL1RN,STFA2L1,MEFV,ITGB2L,S100A8,S100A9,LTF,CLEC4N,SPHK1,NQO1,PTGS2,TNF,NLRP12,EDN1,TIMP1,PIWIL2,FASL,ITGA1,ISG15,SPON1,PMAIP1,SDC4,DUSP16,GPLD1,GADD45B,BCL2A1D,AMBP,TNFAIP3,PLK2,VEGFA,MAP1A,RASIP1,NLRP3,FAS,HMGCR,IL10,CSF1,GDF15,MARCO,KDR,NR1H3,MMP25,HSPA1A,CD44,EZR,SEMA4D,LIF,ITGA5,ARRDC4,CASS4,NR4A1,AIF1,OSM,ICAM1,PTAFR,N4BP1,CRY1,T…
GO:BP	establishment of localization	GO:0051234	6.49191e-16	15.1876	4762	372	136	27543	RHOV,CXCL10,MRGPRA2A,SERPINE1,SLC7A11,CAR4,CXCL9,ARG2,CXCR2,CCL12,LCN2,IGF2BP2,IL6,IL1B,IL1RN,RSAD2,TREML4,SLC40A1,ITGB2L,NOS2,S100A8,CCL3,STEAP4,CHRM3,S100A9,IL1A,LTF,PTGES,TGM2,SPHK1,PTGS2,TNF,PRF1,FPR2,EDN1,CCL2,CYP51,FASL,OLR1,FABP3,CXCL1,PMAIP1,SDC4,DUSP16,MREG,CLDN1,HSPA1L,USP2,SPP1,SLC6A8,TNFAIP3,RHOU,VEGFA,LIPG,XCL1,SIGLECE,MAP1A,CXCR4,HMGCR,ARF2,MARCO,NR1H3,UGCG,HSPA1A,RAB20,CD274,TNFAIP…
GO:BP	cell activation	GO:0001775	7.81353e-16	15.1072	1165	372	60	27543	CXCL10,MRGPRA2A,SLC7A11,MMP14,ARG2,CXCR2,IL6,IL1B,RSAD2,ITGB2L,CCL3,PDPN,IL1A,ITGB8,TARM1,SPHK1,CLEC4E,TNF,PRF1,VCAM1,CCL2,TIMP1,IL18RAP,SDC4,BCL2A1D,HAVCR2,TNFAIP3,ACTA2,NAMPT,XCL1,NLRP3,FAS,IL10,NR1H3,NDRG1,CD44,CD274,CD300LF,FGL2,TREML2,TNFSF9,AIF1,ICAM1,SLC7A2,PTAFR,JUN,PRDX1,ADORA2B,TLR2,LILR4B,LILRB4A,ITGAL,PDGFB,SEMA4A,CLEC4D,CD83,NFKBIZ,CCL5,HMOX1,GCLM
GO:BP	regulation of hydrolase activity	GO:0051336	1.01454e-15	14.9937	1026	372	56	27543	CCL7,SERPINE1,WFDC21,STFA3,CCL12,IL6,STFA2L1,MEFV,S100A8,CCL3,MET,S100A9,LTF,CCL4,TGM2,GZMA,PTGS2,TNF,NLRP12,CCL17,CCL2,TIMP1,CCL22,FASL,ITGA1,PMAIP1,OASL1,BCL2A1D,AMBP,VEGFA,XCL1,RASIP1,NLRP3,FAS,NR1H3,MMP25,CD44,SLC39A14,SEMA4D,NR4A1,RALGDS,TBC1D2,ICAM1,PTAFR,ANXA2,MARCKS,CSTB,SNX18,OAS3,MMP9,SORL1,CYCS,KLF4,C3,CCL5,ADAP2
GO:BP	anatomical structure morphogenesis	GO:0009653	1.76624e-15	14.753	2781	372	97	27543	OLFM4,CXCL10,CHIL1,CCL7,PROK2,SERPINE1,CXCL9,MMP14,FLRT3,CXCR2,CCL12,LCN2,IL6,IL1B,IL1RN,SLC40A1,ITGB2L,CCL3,MET,PDPN,IL1A,LTF,ITGB8,SNAI1,IFITM1,TGM2,SPHK1,RND1,PTGS2,TNF,VCAM1,PHOSPHO1,EDN1,CCL2,FASL,ITGA1,SDC4,GPLD1,CHST11,TNFAIP3,RHOU,ACTA2,PLK2,VEGFA,MAP1A,RASIP1,CXCR4,IFRD1,IL10,CSF1,GDF15,MYBPC3,ITGB5,KDR,ETS2,CD44,OCSTAMP,MMP19,TNFAIP2,EZR,SEMA4D,DUSP5,RHOB,EGR2,ANPEP,PGK1,DUSP2,LIF,ITGA5…
GO:BP	negative regulation of cell population proliferation	GO:0008285	2.04969e-15	14.6883	736	372	47	27543	ARG2,CCL12,IL6,IL1B,IFIT3B,FOSL1,TNFRSF9,PDPN,IL1A,IFIT3,PTGES,IFITM1,TARM1,PTGS2,TNF,CCL2,ITGA1,PMAIP1,SDC4,GPLD1,HAVCR2,TNFAIP3,XCL1,ZFP503,FAS,IL10,SOD2,HSPA1A,NDRG1,CD274,PPARG,LIF,AIF1,BTG1,TRIB1,JUN,ADORA2B,TLR2,LILR4B,LILRB4A,MMP9,KLF4,FTH1,FNIP2,EEF1E1,SLFN2,HMOX1
GO:BP	cellular response to molecule of bacterial origin	GO:0071219	2.09264e-15	14.6793	317	372	32	27543	CXCL10,SERPINE1,CXCL9,CXCL3,CCL12,IL6,IL1B,NOS2,CCL3,IL1A,LTF,TNF,CCL2,CXCL1,CXCL2,TNIP3,HAVCR2,TNFAIP3,NLRP3,IL10,NR1H3,CD274,CMPK2,PTAFR,TRIB1,TNIP1,TLR2,LILRB4A,TLR5,IRAK2,CCL5,NFKBIA
GO:BP	blood vessel morphogenesis	GO:0048514	2.14307e-15	14.669	643	372	44	27543	CXCL10,CHIL1,PROK2,SERPINE1,MMP14,CXCR2,CCL12,IL1B,ITGB2L,IL1A,ITGB8,SPHK1,PTGS2,TNF,EDN1,CCL2,FASL,GPLD1,PLK2,VEGFA,RASIP1,CXCR4,IL10,KDR,MMP19,TNFAIP2,RHOB,ANPEP,PGK1,LIF,ITGA5,NR4A1,NRP2,BTG1,JUN,ANXA2,CLIC4,MMP9,KLF4,SAT1,SEMA4A,C3,CCL5,HMOX1
GO:BP	leukocyte cell-cell adhesion	GO:0007159	3.16256e-15	14.5	370	372	34	27543	ARG2,IL6,IL1B,ITGB2L,S100A8,S100A9,IL1A,TARM1,TNF,VCAM1,CCL2,OLR1,SDC4,HAVCR2,XCL1,NLRP3,CD44,CD274,EZR,FGL2,SEMA4D,ITGA5,TNFSF9,AIF1,ICAM1,PTAFR,TNIP1,LILR4B,LILRB4A,ITGAL,KLF4,CD83,NFKBIZ,CCL5
GO:BP	regulation of metabolic process	GO:0019222	4.68704e-15	14.3291	7320	372	177	27543	CHIL1,CHIL3,IL1R2,SERPINE1,WFDC21,STFA3,SLC7A11,MMP14,ARG2,GZMB,LCN2,IGF2BP2,IL6,IL1B,AK4,IL1RN,STFA2L1,RSAD2,MEFV,FOSL1,SLC40A1,ITGB2L,NOS2,GCNT2,S100A8,CCL3,MET,S100A9,IL1A,MAFF,IFNLR1,LTF,ITGB8,G0S2,SNAI1,MXD1,TARM1,CLEC4N,CCL4,SPHK1,GZMA,CLEC4E,NQO1,PTGS2,TNF,FPR2,NLRP12,EDN1,CCL2,TIMP1,IFI205,CYP51,PIWIL2,FASL,ITGA1,OLR1,FABP3,CXCL1,ISG15,IL18RAP,SPON1,PMAIP1,OASL1,SDC4,DUSP16,TNIP3,GPLD1,US…
GO:BP	multicellular organismal process	GO:0032501	5.9982e-15	14.222	8766	372	199	27543	CXCL10,CHIL1,PROK2,CHIL3,IL1R2,SERPINE1,SLC7A11,MMP14,FLRT3,ARG2,CXCR2,CCL12,LCN2,IGF2BP2,IL6,IL1B,AK4,IL1RN,RSAD2,MEFV,FOSL1,SLC40A1,ITGB2L,NOS2,HAS1,GCNT2,S100A8,CCL3,MET,PDPN,CHRM3,S100A9,IL1A,MAFF,LTF,ITGB8,G0S2,SNAI1,PTGES,IFITM1,TARM1,CLEC4N,CCL4,TGM2,SPHK1,RND1,CLEC4E,PTGS2,TNF,SGMS2,NLRP12,VCAM1,PHOSPHO1,EDN1,CCL2,TIMP1,IFI205,CYP51,PIWIL2,FASL,PROCR,ITGA1,CXCL1,ISG15,SDC4,CLDN1,GPLD1,HSP…
GO:BP	regulation of cell adhesion	GO:0030155	6.25165e-15	14.204	757	372	47	27543	OLFM4,SERPINE1,MMP14,TREM1,ARG2,IL6,IL1B,IL1RN,GCNT2,PDPN,IL1A,TARM1,TGM2,RND1,TNF,VCAM1,CCL2,SDC4,SPP1,HAVCR2,TNFAIP3,VEGFA,XCL1,CXCR4,NLRP3,IL10,CSF1,KDR,CD44,CD274,FGL2,SEMA4D,LIF,ITGA5,TNFSF9,CASS4,AIF1,ICAM1,PTAFR,LILR4B,LILRB4A,ITGAL,KLF4,PDGFB,CD83,NFKBIZ,CCL5
GO:BP	circulatory system development	GO:0072359	6.4623e-15	14.1896	1180	372	59	27543	CXCL10,CHIL1,PROK2,SERPINE1,MMP14,FLRT3,CXCR2,CCL12,IL1B,FOSL1,ITGB2L,PDPN,IL1A,ITGB8,SNAI1,SPHK1,PTGS2,TNF,VCAM1,EDN1,CCL2,FASL,GPLD1,ACTA2,PLK2,VEGFA,RASIP1,CXCR4,IL10,MYBPC3,KDR,SOD2,MMP19,TNFAIP2,PPARG,RHOB,EGR2,FDPS,ANPEP,PGK1,LIF,ITGA5,NR4A1,NRP2,BTG1,JUN,ANXA2,KDM6B,CLIC4,MMP9,KLF4,SAT1,PDGFB,SEMA4A,C3,CCL5,HMOX1,PDLIM7,ADAP2
GO:BP	regulation of inflammatory response	GO:0050727	9.02817e-15	14.0444	333	372	32	27543	SERPINE1,IL6,IL1B,MEFV,S100A8,CCL3,S100A9,PTGES,SPHK1,PTGS2,TNF,NLRP12,TNFAIP3,XCL1,SIGLECE,NLRP3,IL10,NR1H3,PPARG,OSM,USP18,SLC7A2,FCGR1,TNIP1,ADORA2B,TLR2,AOAH,C3,NFKBIZ,CCL5,ABCC1,NFKBIA
GO:BP	negative regulation of multicellular organismal process	GO:0051241	9.47259e-15	14.0235	1078	372	56	27543	CXCL10,IL1R2,SERPINE1,ARG2,IL6,IL1B,MEFV,CCL3,CHRM3,LTF,PTGS2,TNF,NLRP12,CCL2,TIMP1,CYP51,FASL,PROCR,HAVCR2,TNFAIP3,PLK2,VEGFA,XCL1,IFRD1,NLRP3,FAS,HMGCR,IL10,GDF15,NR1H3,CD274,EZR,PPARG,FGL2,SEMA4D,DUSP5,ANPEP,PGK1,LIF,N4BP1,CACNB3,RAB11FIP1,CRY1,TRIB1,ANXA2,ADORA2B,OAS3,LILR4B,LILRB4A,SORL1,KLF4,PDGFB,SEMA4A,CD83,ANXA5,HMOX1
GO:BP	cellular response to lipopolysaccharide	GO:0071222	9.7541e-15	14.0108	310	372	31	27543	CXCL10,SERPINE1,CXCL9,CXCL3,CCL12,IL6,IL1B,NOS2,CCL3,IL1A,LTF,TNF,CCL2,CXCL1,CXCL2,TNIP3,HAVCR2,TNFAIP3,NLRP3,IL10,NR1H3,CD274,CMPK2,PTAFR,TRIB1,TNIP1,LILRB4A,TLR5,IRAK2,CCL5,NFKBIA
GO:BP	cell-cell adhesion	GO:0098609	2.60384e-14	13.5844	887	372	50	27543	STFA3,SLC7A11,FLRT3,ARG2,IL6,IL1B,IL1RN,STFA2L1,ITGB2L,GCNT2,S100A8,PDPN,S100A9,IL1A,TARM1,TNF,VCAM1,CCL2,ITGA1,OLR1,SDC4,CLDN1,HAVCR2,TNFAIP3,VEGFA,XCL1,NLRP3,IL10,ITGB5,CD44,CD274,EZR,FGL2,SEMA4D,IL1RAP,ITGA5,TNFSF9,AIF1,ICAM1,PTAFR,ITGAE,VMP1,TNIP1,LILR4B,LILRB4A,ITGAL,KLF4,CD83,NFKBIZ,CCL5
GO:BP	regulation of multicellular organismal development	GO:2000026	2.71098e-14	13.5669	1494	372	66	27543	CXCL10,CHIL1,SERPINE1,MMP14,FLRT3,CXCR2,IL6,IL1B,ITGB2L,CCL3,IL1A,MAFF,LTF,ITGB8,TGM2,SPHK1,TNF,SGMS2,PHOSPHO1,EDN1,CCL2,FASL,ISG15,PLK2,VEGFA,CXCR4,IFRD1,NLRP3,FAS,IL10,CSF1,KDR,HSPA1A,OCSTAMP,PPARG,FGL2,SEMA4D,FOS,RHOB,EGR2,FDPS,PGK1,LIF,IL1RAP,ITGA5,TNFSF9,BTG1,TRIB1,JUN,ANXA2,MARCKS,TLR2,LILR4B,LILRB4A,MMP9,SORL1,LRP8,KLF4,PHLDB1,SEMA4A,C3,CD83,NFKBIZ,CCL5,HMOX1,NFKBIA
GO:BP	cellular response to biotic stimulus	GO:0071216	2.78735e-14	13.5548	346	372	32	27543	CXCL10,SERPINE1,CXCL9,CXCL3,CCL12,IL6,IL1B,NOS2,CCL3,IL1A,LTF,TNF,CCL2,CXCL1,CXCL2,TNIP3,HAVCR2,TNFAIP3,NLRP3,IL10,NR1H3,CD274,CMPK2,PTAFR,TRIB1,TNIP1,TLR2,LILRB4A,TLR5,IRAK2,CCL5,NFKBIA
GO:BP	regulation of anatomical structure morphogenesis	GO:0022603	3.07319e-14	13.5124	961	372	52	27543	OLFM4,CXCL10,CHIL1,CCL7,SERPINE1,CXCR2,CCL12,LCN2,IL6,IL1B,ITGB2L,CCL3,PDPN,IL1A,ITGB8,SPHK1,RND1,TNF,EDN1,CCL2,FASL,TNFAIP3,RHOU,PLK2,VEGFA,CXCR4,IFRD1,IL10,CSF1,KDR,CD44,EZR,SEMA4D,RHOB,PGK1,LIF,ITGA5,CASS4,ICAM1,BTG1,MARCKS,RAP2A,MMP9,LRP8,CDC42EP2,KLF4,PHLDB1,SEMA4A,HCK,C3,CCL5,HMOX1
GO:BP	phosphate-containing compound metabolic process	GO:0006796	5.17305e-14	13.2863	2777	372	94	27543	CHIL1,UPP1,CCL12,IL6,IL1B,AK4,IL1RN,ITGB2L,NOS2,DUSP8,CCL3,MET,ENTPD3,LTF,CLEC4N,SPHK1,IDI1,PTGS2,TNF,SGMS2,NLRP12,PHOSPHO1,EDN1,HMGCS1,ITGA1,FABP3,SDC4,DUSP16,GDPD1,GPLD1,GADD45B,TNFAIP3,PLK2,NAMPT,VEGFA,RASIP1,DGAT2,FAS,HMGCR,CSF1,GDF15,MARCO,KDR,NR1H3,FDFT1,CD44,SEMA4D,CMPK2,DUSP5,FDPS,PGK1,DUSP2,LIF,MAPK6,ITGA5,CASS4,AIF1,OSM,GPD2,DUSP4,ICAM1,PTAFR,CRY1,TRIB1,JUN,ANXA2,MARCKS,ADORA2B,TLR2,LIL…
GO:BP	animal organ development	GO:0048513	6.00896e-14	13.2212	3856	372	115	27543	CHIL1,PROK2,SERPINE1,STFA3,SLC7A11,ASPRV1,MMP14,FLRT3,ARG2,CXCR2,IL6,IL1B,AK4,STFA2L1,RSAD2,FOSL1,SLC40A1,GCNT2,CCL3,MET,PDPN,IL1A,MAFF,LTF,ITGB8,SNAI1,TGM2,SPHK1,CLEC4E,PTGS2,TNF,SGMS2,VCAM1,PHOSPHO1,EDN1,CCL2,TIMP1,FASL,CXCL1,ISG15,SDC4,CLDN1,CHST11,USP2,SPP1,BCL2A1D,SLC6A8,TNFAIP3,ACTA2,VEGFA,HSD17B7,CXCR4,NLRP3,DGAT2,FAS,HMGCR,IL10,CSF1,BASP1,MYBPC3,KDR,UGCG,SOD2,HSPA1A,CD44,OCSTAMP,MMP19,CD3…
GO:BP	positive regulation of cellular protein metabolic process	GO:0032270	6.15332e-14	13.2109	1437	372	64	27543	CHIL1,MMP14,IL6,IL1B,IL1RN,MEFV,S100A8,S100A9,LTF,CLEC4N,SPHK1,PTGS2,TNF,EDN1,PIWIL2,FASL,ITGA1,SPON1,PMAIP1,SDC4,GPLD1,TNFAIP3,PLK2,VEGFA,NLRP3,FAS,CSF1,GDF15,MARCO,KDR,NR1H3,MMP25,HSPA1A,CD44,EZR,SEMA4D,LIF,ITGA5,ARRDC4,CASS4,AIF1,OSM,ICAM1,PTAFR,CRY1,TRIB1,ANXA2,MARCKS,TNIP1,RAP2A,RNF19B,CAMKK1,MMP9,LRP8,CYCS,KLF4,PDGFB,SDCBP,SLCO3A1,C3,FNIP2,CCL5,ADRBK2,NFKBIA
GO:BP	positive regulation of protein metabolic process	GO:0051247	6.21873e-14	13.2063	1519	372	66	27543	CHIL1,MMP14,IL6,IL1B,IL1RN,MEFV,S100A8,S100A9,LTF,CLEC4N,SPHK1,PTGS2,TNF,EDN1,PIWIL2,FASL,ITGA1,SPON1,PMAIP1,SDC4,GPLD1,TNFAIP3,PLK2,VEGFA,NLRP3,FAS,CSF1,GDF15,GSAP,MARCO,KDR,NR1H3,MMP25,HSPA1A,CD44,EZR,SEMA4D,LIF,ITGA5,ARRDC4,CASS4,AIF1,OSM,ICAM1,PTAFR,CRY1,TRIB1,ANXA2,MARCKS,TNIP1,RAP2A,RNF19B,CAMKK1,MMP9,SORL1,LRP8,CYCS,KLF4,PDGFB,SDCBP,SLCO3A1,C3,FNIP2,CCL5,ADRBK2,NFKBIA
GO:BP	tube morphogenesis	GO:0035239	7.0707e-14	13.1505	909	372	50	27543	CXCL10,CHIL1,PROK2,SERPINE1,MMP14,CXCR2,CCL12,LCN2,IL1B,ITGB2L,MET,PDPN,IL1A,ITGB8,TGM2,SPHK1,PTGS2,TNF,EDN1,CCL2,FASL,SDC4,GPLD1,PLK2,VEGFA,RASIP1,CXCR4,IL10,CSF1,KDR,MMP19,TNFAIP2,RHOB,ANPEP,PGK1,LIF,ITGA5,NR4A1,NRP2,BTG1,JUN,ANXA2,CLIC4,MMP9,KLF4,SAT1,SEMA4A,C3,CCL5,HMOX1
GO:BP	phosphorus metabolic process	GO:0006793	8.22781e-14	13.0847	2797	372	94	27543	CHIL1,UPP1,CCL12,IL6,IL1B,AK4,IL1RN,ITGB2L,NOS2,DUSP8,CCL3,MET,ENTPD3,LTF,CLEC4N,SPHK1,IDI1,PTGS2,TNF,SGMS2,NLRP12,PHOSPHO1,EDN1,HMGCS1,ITGA1,FABP3,SDC4,DUSP16,GDPD1,GPLD1,GADD45B,TNFAIP3,PLK2,NAMPT,VEGFA,RASIP1,DGAT2,FAS,HMGCR,CSF1,GDF15,MARCO,KDR,NR1H3,FDFT1,CD44,SEMA4D,CMPK2,DUSP5,FDPS,PGK1,DUSP2,LIF,MAPK6,ITGA5,CASS4,AIF1,OSM,GPD2,DUSP4,ICAM1,PTAFR,CRY1,TRIB1,JUN,ANXA2,MARCKS,ADORA2B,TLR2,LIL…
GO:BP	chemokine-mediated signaling pathway	GO:0070098	8.23744e-14	13.0842	82	372	18	27543	CXCL10,CCL7,CXCL9,CXCL3,CXCR2,CCL12,CCL3,CCL4,CCL17,EDN1,CCL2,CCL22,CXCL1,CXCL2,CCRL2,XCL1,CXCR4,CCL5
GO:BP	regulation of cellular metabolic process	GO:0031323	1.00211e-13	12.9991	6103	372	154	27543	CHIL1,IL1R2,SERPINE1,WFDC21,STFA3,SLC7A11,MMP14,ARG2,GZMB,LCN2,IGF2BP2,IL6,IL1B,AK4,IL1RN,STFA2L1,MEFV,FOSL1,SLC40A1,ITGB2L,NOS2,S100A8,CCL3,MET,S100A9,IL1A,MAFF,IFNLR1,LTF,SNAI1,MXD1,CLEC4N,SPHK1,GZMA,NQO1,PTGS2,TNF,FPR2,NLRP12,EDN1,TIMP1,PIWIL2,FASL,ITGA1,FABP3,CXCL1,ISG15,IL18RAP,SPON1,PMAIP1,OASL1,SDC4,DUSP16,TNIP3,GPLD1,USP2,GADD45B,SPP1,BCL2A1D,HAVCR2,AMBP,TNFAIP3,PLK2,NAMPT,VEGFA,LIPG,XCL1…
GO:BP	positive regulation of ERK1 and ERK2 cascade	GO:0070374	2.30638e-13	12.6371	229	372	26	27543	CHIL1,CCL7,CCL12,IL6,IL1B,GCNT2,CCL3,IL1A,CCL4,CCL17,CCL2,CCL22,HAVCR2,ACTA2,VEGFA,XCL1,HMGCR,MARCO,KDR,CD44,ICAM1,GLIPR2,JUN,PDGFB,C3,CCL5
GO:BP	leukocyte activation	GO:0045321	2.35957e-13	12.6272	1046	372	53	27543	MRGPRA2A,MMP14,ARG2,CXCR2,IL6,IL1B,RSAD2,ITGB2L,CCL3,IL1A,ITGB8,TARM1,SPHK1,CLEC4E,TNF,PRF1,VCAM1,CCL2,IL18RAP,SDC4,BCL2A1D,HAVCR2,TNFAIP3,NAMPT,XCL1,NLRP3,FAS,IL10,NR1H3,NDRG1,CD44,CD274,CD300LF,FGL2,TREML2,TNFSF9,AIF1,ICAM1,SLC7A2,PTAFR,JUN,PRDX1,ADORA2B,TLR2,LILR4B,LILRB4A,ITGAL,SEMA4A,CLEC4D,CD83,NFKBIZ,CCL5,HMOX1
GO:BP	homeostatic process	GO:0042592	2.48516e-13	12.6046	1732	372	70	27543	CXCL10,SLC7A11,CAR4,CXCL9,CXCR2,CCL12,LCN2,IL6,IL1B,IL1RN,SLC40A1,GCNT2,CCL3,MET,STEAP4,IL1A,LTF,G0S2,PTGES,TGM2,NQO1,PTGS2,TNF,VCAM1,EDN1,CCL2,FASL,FABP3,ISG15,PMAIP1,BCL2A1A,GM6377,CLDN1,MT2,SPP1,TNFAIP3,MARCKSL1,VEGFA,LIPG,XCL1,MAP1A,DGAT2,FAS,HMGCR,CSF1,KDR,NR1H3,UGCG,SOD2,HSPA1A,RAB20,SLC39A14,ANPEP,SH2B2,ICAM1,CRY1,TXNRD1,KDM6B,PRDX1,CLIC4,LILRB4A,SLC2A1,KLF4,CLN5,FTH1,INSIG1,CCL5,ALAS1,HMO…
GO:BP	regulation of proteolysis	GO:0030162	2.51886e-13	12.5988	798	372	46	27543	IL1R2,SERPINE1,WFDC21,STFA3,MMP14,IL6,IL1B,STFA2L1,MEFV,S100A8,S100A9,LTF,PTGS2,TNF,NLRP12,TIMP1,FASL,SPON1,PMAIP1,GPLD1,BCL2A1D,AMBP,PLK2,VEGFA,MAP1A,NLRP3,FAS,IL10,GSAP,NR1H3,MMP25,HSPA1A,CD44,NR4A1,N4BP1,TRIB1,ANXA2,CSTB,TNIP1,RNF19B,MMP9,SORL1,CYCS,KLF4,SDCBP,C3
GO:BP	regulation of transport	GO:0051049	3.23788e-13	12.4897	1872	372	73	27543	CXCL10,SERPINE1,SLC7A11,CXCL9,ARG2,CCL12,LCN2,IL6,IL1B,IL1RN,RSAD2,ITGB2L,NOS2,S100A8,CCL3,CHRM3,S100A9,IL1A,PTGES,TGM2,SPHK1,PTGS2,TNF,EDN1,CCL2,CYP51,FASL,FABP3,CXCL1,PMAIP1,SDC4,HSPA1L,USP2,SPP1,VEGFA,LIPG,XCL1,SIGLECE,CXCR4,HMGCR,NR1H3,EZR,CD300LF,PPARG,ANPEP,GLRX,LIF,SH2B2,OSM,ICAM1,PTAFR,CACNB3,RAB11FIP1,RRAD,CRY1,ANXA2,VMP1,FCGR1,ADORA2B,TLR2,CLIC4,MMP9,SORL1,PDGFB,SDCBP,HCK,C3,INSIG1,CCL5…
GO:BP	positive regulation of cell adhesion	GO:0045785	3.90003e-13	12.4089	461	372	35	27543	OLFM4,TREM1,IL6,IL1B,GCNT2,PDPN,IL1A,TGM2,TNF,VCAM1,CCL2,SDC4,SPP1,HAVCR2,VEGFA,XCL1,NLRP3,CSF1,KDR,CD44,CD274,LIF,ITGA5,TNFSF9,CASS4,AIF1,ICAM1,PTAFR,LILR4B,LILRB4A,ITGAL,PDGFB,CD83,NFKBIZ,CCL5
GO:BP	positive regulation of cellular metabolic process	GO:0031325	5.13244e-13	12.2897	3386	372	104	27543	CHIL1,MMP14,ARG2,LCN2,IL6,IL1B,IL1RN,MEFV,FOSL1,SLC40A1,ITGB2L,NOS2,S100A8,CCL3,MET,S100A9,IL1A,MAFF,IFNLR1,LTF,SNAI1,CLEC4N,SPHK1,PTGS2,TNF,FPR2,EDN1,PIWIL2,FASL,ITGA1,FABP3,CXCL1,SPON1,PMAIP1,SDC4,GPLD1,SPP1,TNFAIP3,PLK2,NAMPT,VEGFA,ELL2,IFRD1,NLRP3,DGAT2,FAS,IL10,CSF1,GDF15,GSAP,MARCO,KDR,ETS2,NR1H3,MMP25,SOD2,HSPA1A,CD44,EZR,PPARG,STARD4,SEMA4D,FOS,EGR2,LIF,ITGA5,ARRDC4,CASS4,NR4A1,AIF1,OSM,I…
GO:BP	regulation of nitrogen compound metabolic process	GO:0051171	5.80093e-13	12.2365	5797	372	147	27543	CHIL1,IL1R2,SERPINE1,WFDC21,STFA3,SLC7A11,MMP14,GZMB,IGF2BP2,IL6,IL1B,AK4,IL1RN,STFA2L1,MEFV,FOSL1,SLC40A1,ITGB2L,NOS2,S100A8,CCL3,MET,S100A9,IL1A,MAFF,LTF,SNAI1,MXD1,CLEC4N,SPHK1,GZMA,NQO1,PTGS2,TNF,NLRP12,EDN1,TIMP1,CYP51,PIWIL2,FASL,ITGA1,FABP3,ISG15,IL18RAP,SPON1,PMAIP1,OASL1,SDC4,DUSP16,TNIP3,GPLD1,USP2,GADD45B,SPP1,BCL2A1D,HAVCR2,AMBP,TNFAIP3,PLK2,NAMPT,VEGFA,LIPG,XCL1,ELL2,MAP1A,RASIP1,IFR…
GO:BP	response to chemokine	GO:1990868	8.959e-13	12.0477	93	372	18	27543	CXCL10,CCL7,CXCL9,CXCL3,CXCR2,CCL12,CCL3,CCL4,CCL17,EDN1,CCL2,CCL22,CXCL1,CXCL2,CCRL2,XCL1,CXCR4,CCL5
GO:BP	cellular response to chemokine	GO:1990869	8.959e-13	12.0477	93	372	18	27543	CXCL10,CCL7,CXCL9,CXCL3,CXCR2,CCL12,CCL3,CCL4,CCL17,EDN1,CCL2,CCL22,CXCL1,CXCL2,CCRL2,XCL1,CXCR4,CCL5
GO:BP	regulation of macromolecule metabolic process	GO:0060255	1.23949e-12	11.9068	6825	372	163	27543	CHIL1,CHIL3,IL1R2,SERPINE1,WFDC21,STFA3,MMP14,ARG2,GZMB,LCN2,IGF2BP2,IL6,IL1B,IL1RN,STFA2L1,RSAD2,MEFV,FOSL1,SLC40A1,ITGB2L,NOS2,GCNT2,S100A8,CCL3,MET,S100A9,IL1A,MAFF,LTF,ITGB8,SNAI1,MXD1,TARM1,CLEC4N,CCL4,SPHK1,GZMA,CLEC4E,NQO1,PTGS2,TNF,NLRP12,EDN1,CCL2,TIMP1,IFI205,CYP51,PIWIL2,FASL,ITGA1,OLR1,ISG15,IL18RAP,SPON1,PMAIP1,OASL1,SDC4,DUSP16,TNIP3,GPLD1,USP2,GADD45B,SPP1,BCL2A1D,HAVCR2,AMBP,TNFAI…
GO:BP	positive regulation of defense response	GO:0031349	1.24983e-12	11.9031	292	372	28	27543	SERPINE1,IL6,IL1B,MEFV,TREM3,S100A8,CCL3,S100A9,CLEC4N,PTGS2,TNF,IFI205,CXCL1,IL18RAP,HAVCR2,XCL1,OSM,FCGR1,TNIP1,ADORA2B,TLR2,IRF7,C3,NFKBIZ,CCL5,ABCC1,IKBKE,NFKBIA
GO:BP	negative regulation of cell communication	GO:0010648	1.55981e-12	11.8069	1371	372	60	27543	OLFM4,IL1R2,SERPINE1,MMP14,IL6,IL1B,IL1RN,DUSP8,MET,LTF,SNAI1,PTGS2,TNF,NLRP12,EDN1,ITGA1,ISG15,DUSP16,TNIP3,CHST11,TNFAIP3,PLK2,RASIP1,NLRP3,HMGCR,IL10,GDF15,SOD2,HSPA1A,CD44,EZR,CD300LF,DUSP5,GLRX,DUSP2,LIF,OSM,USP18,DUSP4,ICAM1,HIC1,RAB11FIP1,CRY1,TRIB1,TNIP1,OAS3,LILR4B,LILRB4A,RNF149,MMP9,SORL1,KLF4,ATF3,INSIG1,CCL5,ADRBK2,ANXA5,HMOX1,NFKBIA,GCLM
GO:BP	positive regulation of MAPK cascade	GO:0043410	1.67221e-12	11.7767	513	372	36	27543	CHIL1,CCL7,CCL12,IL6,IL1B,IL1RN,GCNT2,CCL3,IL1A,CCL4,SPHK1,TNF,CCL17,EDN1,CCL2,CCL22,ITGA1,GADD45B,HAVCR2,ACTA2,VEGFA,XCL1,HMGCR,GDF15,MARCO,KDR,CD44,LIF,OSM,ICAM1,GLIPR2,TRAF1,JUN,PDGFB,C3,CCL5
GO:BP	positive regulation of cell differentiation	GO:0045597	1.75433e-12	11.7559	948	372	49	27543	OLFM4,SERPINE1,CXCL9,MMP14,IL6,IL1B,GCNT2,CCL3,PDPN,LTF,SNAI1,IFITM1,TGM2,PTGS2,TNF,EDN1,CYP51,ISG15,VEGFA,CXCR4,NLRP3,IL10,CSF1,KDR,SOD2,HSPA1A,OCSTAMP,PPARG,SEMA4D,FOS,EGR2,FDPS,LIF,TNFSF9,CASS4,GLIPR2,BTG1,TRIB1,JUN,MARCKS,TLR2,LILR4B,LILRB4A,LRP8,SDCBP,CD83,NFKBIZ,CCL5,PDLIM7
GO:BP	negative regulation of signaling	GO:0023057	1.77955e-12	11.7497	1375	372	60	27543	OLFM4,IL1R2,SERPINE1,MMP14,IL6,IL1B,IL1RN,DUSP8,MET,LTF,SNAI1,PTGS2,TNF,NLRP12,EDN1,ITGA1,ISG15,DUSP16,TNIP3,CHST11,TNFAIP3,PLK2,RASIP1,NLRP3,HMGCR,IL10,GDF15,SOD2,HSPA1A,CD44,EZR,CD300LF,DUSP5,GLRX,DUSP2,LIF,OSM,USP18,DUSP4,ICAM1,HIC1,RAB11FIP1,CRY1,TRIB1,TNIP1,OAS3,LILR4B,LILRB4A,RNF149,MMP9,SORL1,KLF4,ATF3,INSIG1,CCL5,ADRBK2,ANXA5,HMOX1,NFKBIA,GCLM
GO:BP	positive regulation of gene expression	GO:0010628	1.94725e-12	11.7106	1217	372	56	27543	CHIL1,CHIL3,SERPINE1,MMP14,LCN2,IGF2BP2,IL6,IL1B,RSAD2,MEFV,NOS2,CCL3,IL1A,ITGB8,TARM1,CLEC4N,CCL4,SPHK1,CLEC4E,PTGS2,TNF,CCL2,IFI205,PIWIL2,ISG15,SPON1,HAVCR2,ACTA2,VEGFA,XCL1,NLRP3,IL10,CSF1,HSPA1A,CD274,EZR,LIF,IL1RAP,TNFSF9,HILPDA,AIF1,OSM,PTAFR,ADORA2B,OAS3,TLR2,TLR5,SORL1,KLF4,PDGFB,IRF7,ATF3,C3,CD83,CCL5,IKBKE
GO:BP	negative regulation of cell death	GO:0060548	2.11209e-12	11.6753	1180	372	55	27543	PROK2,SERPINE1,SLC7A11,ARG2,CXCR2,CCL12,LCN2,IL6,IL1B,IL1RN,IFIT3B,SLC40A1,MET,PDPN,IFIT3,LTF,SNAI1,SPHK1,NQO1,PTGS2,TNF,EDN1,CCL2,TIMP1,BCL2A1A,CHST11,SPP1,BCL2A1D,TNFAIP3,PLK2,VEGFA,FAS,HMGCR,IL10,CSF1,KDR,SOD2,HSPA1A,CD44,GLRX,ITGA5,NR4A1,AIF1,ICAM1,JUN,BCL2A1B,MMP9,SORL1,KLF4,FTH1,HCK,CCL5,ABCC1,HMOX1,GCLM
GO:BP	myeloid leukocyte activation	GO:0002274	2.18833e-12	11.6599	251	372	26	27543	MRGPRA2A,CXCR2,ITGB2L,CCL3,ITGB8,SPHK1,TNF,IL18RAP,HAVCR2,NAMPT,IL10,NR1H3,NDRG1,CD300LF,TNFSF9,AIF1,SLC7A2,PTAFR,JUN,ADORA2B,TLR2,LILR4B,LILRB4A,CLEC4D,CCL5,HMOX1
GO:BP	regulation of primary metabolic process	GO:0080090	3.24956e-12	11.4882	5971	372	148	27543	CHIL1,IL1R2,SERPINE1,WFDC21,STFA3,SLC7A11,MMP14,GZMB,IGF2BP2,IL6,IL1B,AK4,IL1RN,STFA2L1,MEFV,FOSL1,SLC40A1,ITGB2L,NOS2,S100A8,CCL3,MET,S100A9,IL1A,MAFF,LTF,SNAI1,MXD1,CLEC4N,SPHK1,GZMA,NQO1,PTGS2,TNF,NLRP12,EDN1,TIMP1,CYP51,PIWIL2,FASL,ITGA1,FABP3,ISG15,IL18RAP,SPON1,PMAIP1,OASL1,SDC4,DUSP16,TNIP3,GPLD1,USP2,GADD45B,SPP1,BCL2A1D,HAVCR2,AMBP,TNFAIP3,PLK2,NAMPT,VEGFA,LIPG,XCL1,ELL2,MAP1A,RASIP1,IFR…
GO:BP	tube development	GO:0035295	3.76404e-12	11.4243	1157	372	54	27543	CXCL10,CHIL1,PROK2,SERPINE1,SLC7A11,MMP14,ARG2,CXCR2,CCL12,LCN2,IL1B,ITGB2L,MET,PDPN,IL1A,ITGB8,TGM2,SPHK1,PTGS2,TNF,EDN1,CCL2,FASL,SDC4,GPLD1,SPP1,PLK2,VEGFA,RASIP1,CXCR4,IL10,CSF1,KDR,MMP19,TNFAIP2,RHOB,ANPEP,PGK1,LIF,ITGA5,NR4A1,NRP2,BTG1,JUN,ANXA2,MARCKS,CLIC4,MMP9,KLF4,SAT1,SEMA4A,C3,CCL5,HMOX1
GO:BP	regulation of angiogenesis	GO:0045765	3.82961e-12	11.4168	305	372	28	27543	CXCL10,CHIL1,SERPINE1,CXCR2,IL1B,ITGB2L,IL1A,ITGB8,SPHK1,TNF,CCL2,FASL,PLK2,VEGFA,CXCR4,IL10,KDR,RHOB,PGK1,LIF,ITGA5,BTG1,MMP9,KLF4,SEMA4A,C3,CCL5,HMOX1
GO:BP	response to toxic substance	GO:0009636	4.66453e-12	11.3312	236	372	25	27543	SLC7A11,LCN2,S100A8,CCL3,S100A9,PTGES,NQO1,PTGS2,TNF,CLDN1,MT2,AMBP,FAS,SOD2,FOS,GLRX,ESD,TXNRD1,HP,PRDX1,TLR2,SRXN1,ABTB2,CCL5,ABCC1
GO:BP	acute inflammatory response	GO:0002526	4.86369e-12	11.313	118	372	19	27543	TREM1,CXCR2,IL6,IL1B,IL1RN,SAA1,IL1A,PTGES,PTGS2,TNF,VCAM1,CXCL1,NLRP3,PPARG,ICAM1,HP,FCGR1,C3,CCL5
GO:BP	regulation of vasculature development	GO:1901342	5.34322e-12	11.2722	309	372	28	27543	CXCL10,CHIL1,SERPINE1,CXCR2,IL1B,ITGB2L,IL1A,ITGB8,SPHK1,TNF,CCL2,FASL,PLK2,VEGFA,CXCR4,IL10,KDR,RHOB,PGK1,LIF,ITGA5,BTG1,MMP9,KLF4,SEMA4A,C3,CCL5,HMOX1
GO:BP	protein metabolic process	GO:0019538	9.44355e-12	11.0249	5623	372	141	27543	CHIL1,IL1R2,SERPINE1,WFDC21,STFA3,ASPRV1,MMP14,GZMB,CCL12,IGF2BP2,IL6,IL1B,IL1RN,STFA2L1,MEFV,ITGB2L,NOS2,DUSP8,GCNT2,S100A8,CCL3,MET,S100A9,LTF,HTRA4,CLEC4N,TGM2,SPHK1,GZMA,NQO1,PTGS2,TNF,NLRP12,EDN1,TIMP1,CYP51,PIWIL2,FASL,ITGA1,OLR1,ISG15,SPON1,PMAIP1,SDC4,DUSP16,GPLD1,CHST11,USP2,GADD45B,BCL2A1D,AMBP,TNFAIP3,PLK2,VEGFA,LIPG,MAP1A,RASIP1,NLRP3,DGAT2,FAS,HMGCR,IL10,CSF1,GDF15,GSAP,MARCO,KDR,NR1…
GO:BP	negative regulation of signal transduction	GO:0009968	1.25065e-11	10.9029	1231	372	55	27543	OLFM4,IL1R2,SERPINE1,MMP14,IL6,IL1B,IL1RN,DUSP8,MET,LTF,SNAI1,PTGS2,TNF,NLRP12,ITGA1,ISG15,DUSP16,TNIP3,CHST11,TNFAIP3,RASIP1,NLRP3,HMGCR,IL10,GDF15,SOD2,HSPA1A,CD44,EZR,CD300LF,DUSP5,GLRX,DUSP2,LIF,USP18,DUSP4,ICAM1,HIC1,CRY1,TRIB1,TNIP1,OAS3,LILR4B,LILRB4A,RNF149,MMP9,SORL1,KLF4,ATF3,INSIG1,CCL5,ADRBK2,HMOX1,NFKBIA,GCLM
GO:BP	response to wounding	GO:0009611	1.68751e-11	10.7728	553	372	36	27543	SERPINE1,SLC7A11,FLRT3,IL6,PDPN,S100A9,IL1A,TNF,CCL2,TIMP1,PROCR,SDC4,CXCL2,DCBLD2,CLDN1,TNFAIP3,ACTA2,VEGFA,CXCR4,HMGCR,IL10,KDR,SOD2,CD44,PPARG,ITGA5,JUN,ANXA2,LILRB4A,KLF4,PDGFB,DST,C3,NEAT1,ANXA5,HMOX1
GO:BP	response to organic cyclic compound	GO:0014070	1.82771e-11	10.7381	1123	372	52	27543	IFIT1BL2,SLC7A11,MMP14,CCL12,IL6,IL1B,IL1RN,FOSL1,NOS2,CCL3,CHRM3,IL1A,IFIT3,TGM2,NQO1,IDI1,PTGS2,TNF,EDN1,CCL2,HMGCS1,PMAIP1,CXCL2,CLDN1,GPLD1,SPP1,CXCR4,NLRP3,FAS,IL10,HTR7,NR1H3,SOD2,MMP19,EZR,PPARG,FOS,GLRX,USP18,PTAFR,CRY1,JUN,FOSB,TLR2,LRP8,PMVK,CD83,INSIG1,CCL5,NFKBIA,SLC3A2,GCLM
GO:BP	negative regulation of programmed cell death	GO:0043069	2.41293e-11	10.6175	1053	372	50	27543	PROK2,SERPINE1,ARG2,CXCR2,CCL12,LCN2,IL6,IL1B,IL1RN,IFIT3B,SLC40A1,MET,PDPN,IFIT3,LTF,SNAI1,SPHK1,NQO1,PTGS2,TNF,EDN1,CCL2,TIMP1,BCL2A1A,CHST11,SPP1,BCL2A1D,TNFAIP3,PLK2,VEGFA,FAS,HMGCR,IL10,KDR,SOD2,HSPA1A,CD44,GLRX,ITGA5,NR4A1,AIF1,ICAM1,JUN,BCL2A1B,MMP9,KLF4,HCK,CCL5,HMOX1,GCLM
GO:BP	regulation of DNA-binding transcription factor activity	GO:0051090	3.22194e-11	10.4919	414	372	31	27543	IL6,IL1B,FOSL1,ITGB2L,LTF,SPHK1,TNF,NLRP12,EDN1,IL18RAP,HAVCR2,TNFAIP3,VEGFA,XCL1,IFRD1,NLRP3,IL10,HSPA1A,IL1RAP,ICAM1,TRAF1,TRIB1,TLR2,LRP8,KLF4,SLCO3A1,HCK,IRAK2,IKBKE,HMOX1,NFKBIA
GO:BP	response to interferon-gamma	GO:0034341	3.2939e-11	10.4823	149	372	20	27543	CCL7,CCL12,MEFV,NOS2,CCL3,IFITM1,CCL4,TNF,CCL17,EDN1,CCL2,CCL22,FASL,CLDN1,XCL1,RAB20,AIF1,TLR2,CDC42EP2,CCL5
GO:BP	regulation of cell-cell adhesion	GO:0022407	5.33679e-11	10.2727	451	372	32	27543	ARG2,IL6,IL1B,IL1RN,GCNT2,PDPN,IL1A,TARM1,TNF,VCAM1,CCL2,SDC4,HAVCR2,TNFAIP3,VEGFA,XCL1,NLRP3,IL10,CD44,CD274,FGL2,TNFSF9,AIF1,ICAM1,PTAFR,LILR4B,LILRB4A,ITGAL,KLF4,CD83,NFKBIZ,CCL5
GO:BP	positive regulation of leukocyte migration	GO:0002687	5.5255e-11	10.2576	153	372	20	27543	CXCL10,CCL7,SERPINE1,MMP14,TREM1,CXCR2,CCL12,IL1B,CCL3,IL1A,EDN1,CCL2,VEGFA,XCL1,CSF1,AIF1,ICAM1,PTAFR,MMP9,CCL5
GO:BP	cellular response to lipid	GO:0071396	6.69708e-11	10.1741	747	372	41	27543	CXCL10,SERPINE1,CXCL9,CXCL3,CCL12,IL6,IL1B,NOS2,CCL3,IL1A,LTF,TNF,EDN1,CCL2,CXCL1,CXCL2,TNIP3,CLDN1,GPLD1,SPP1,HAVCR2,TNFAIP3,NLRP3,DGAT2,IL10,NR1H3,CD274,PPARG,CMPK2,GLRX,PTAFR,CRY1,TRIB1,TNIP1,LILRB4A,TLR5,LRP8,IRAK2,INSIG1,CCL5,NFKBIA
GO:BP	positive regulation of catalytic activity	GO:0043085	8.0551e-11	10.0939	1126	372	51	27543	CHIL1,CCL7,CCL12,IL1B,IL1RN,MEFV,NOS2,S100A8,CCL3,S100A9,LTF,CCL4,TGM2,TNF,CCL17,EDN1,CCL2,CCL22,FASL,ITGA1,PMAIP1,SDC4,VEGFA,XCL1,NLRP3,FAS,CSF1,KDR,NR1H3,MMP25,SEMA4D,ARRDC4,CASS4,RALGDS,TBC1D2,ICAM1,PTAFR,BTG1,TRIB1,MARCKS,SNX18,ADORA2B,CAMKK1,SORL1,LRP8,CYCS,KLF4,PDGFB,CCL5,GCLM,ADAP2
GO:BP	positive regulation of cell population proliferation	GO:0008284	8.20122e-11	10.0861	1048	372	49	27543	CXCL10,CXCR2,IL6,IL1B,GCNT2,IL1A,LTF,SPHK1,PTGS2,TNF,VCAM1,EDN1,CCL2,TIMP1,FASL,CXCL1,CLDN1,HAVCR2,TNFAIP3,NAMPT,MARCKSL1,VEGFA,XCL1,RASIP1,HMGCR,IL10,CSF1,KDR,OCSTAMP,CD274,LIF,TNFSF9,HILPDA,NR4A1,AIF1,OSM,PTAFR,JUN,ANXA2,ADORA2B,MMP9,ITGAL,ODC1,PDGFB,ATF3,SDCBP,HCK,CCL5,HMOX1
GO:BP	positive regulation of inflammatory response	GO:0050729	8.214e-11	10.0854	137	372	19	27543	SERPINE1,IL6,IL1B,MEFV,S100A8,CCL3,S100A9,PTGS2,TNF,OSM,FCGR1,TNIP1,ADORA2B,TLR2,C3,NFKBIZ,CCL5,ABCC1,NFKBIA
GO:BP	regulation of cell differentiation	GO:0045595	8.23872e-11	10.0841	1718	372	65	27543	OLFM4,CXCL10,SERPINE1,CXCL9,MMP14,IL6,IL1B,GCNT2,CCL3,PDPN,IL1A,MAFF,LTF,SNAI1,IFITM1,TGM2,PTGS2,TNF,CCL17,EDN1,CYP51,ISG15,VEGFA,CXCR4,IFRD1,NLRP3,FAS,IL10,CSF1,KDR,SOD2,HSPA1A,OCSTAMP,PPARG,FGL2,SEMA4D,FOS,EGR2,FDPS,LIF,TNFSF9,CASS4,GLIPR2,BTG1,TRIB1,JUN,ANXA2,MARCKS,TLR2,LILR4B,LILRB4A,MMP9,SORL1,LRP8,KLF4,PHLDB1,PDGFB,SEMA4A,SDCBP,CD83,NFKBIZ,INSIG1,CCL5,NFKBIA,PDLIM7
GO:BP	pattern recognition receptor signaling pathway	GO:0002221	8.8269e-11	10.0542	177	372	21	27543	RSAD2,TREML4,LTF,CLEC4E,TNF,OASL1,TNIP3,GM6377,HAVCR2,TNFAIP3,NR1H3,HSPA1A,CD300LF,SLC15A3,TNIP1,OAS3,TLR2,TLR5,IRF7,IRAK2,NFKBIA
GO:BP	cellular response to interferon-gamma	GO:0071346	1.11427e-10	9.95301	121	372	18	27543	CCL7,CCL12,NOS2,CCL3,CCL4,TNF,CCL17,EDN1,CCL2,CCL22,FASL,CLDN1,XCL1,RAB20,AIF1,TLR2,CDC42EP2,CCL5
GO:BP	negative regulation of molecular function	GO:0044092	1.13416e-10	9.94533	1136	372	51	27543	SERPINE1,WFDC21,STFA3,ARG2,IL6,IL1B,STFA2L1,LY6I,MET,LTF,GZMA,NQO1,PTGS2,TNF,NLRP12,TIMP1,DUSP16,LY6C2,GADD45B,BCL2A1D,HAVCR2,AMBP,TNFAIP3,VEGFA,XCL1,RASIP1,NLRP3,HMGCR,IL10,CD44,PPARG,SLC39A14,SEMA4D,NR4A1,CACNB3,RRAD,TRIB1,JUN,ANXA2,CSTB,LILR4B,LILRB4A,MMP9,SORL1,KLF4,GLA,PDGFB,C3,IRAK2,HMOX1,NFKBIA
GO:BP	response to tumor necrosis factor	GO:0034612	1.18162e-10	9.92752	247	372	24	27543	CHIL1,CCL7,WFDC21,CCL12,IL6,NOS2,CCL3,CCL4,SPHK1,PTGS2,TNF,VCAM1,CCL17,EDN1,CCL2,CCL22,CLDN1,XCL1,FAS,HSPA1A,OCSTAMP,TRAF1,CCL5,NFKBIA
GO:BP	positive regulation of transport	GO:0051050	1.3969e-10	9.85483	1024	372	48	27543	CXCL10,SERPINE1,CXCL9,CCL12,LCN2,IL6,IL1B,ITGB2L,S100A8,CCL3,S100A9,IL1A,PTGES,SPHK1,PTGS2,TNF,EDN1,CCL2,FASL,FABP3,CXCL1,PMAIP1,SDC4,HSPA1L,SPP1,VEGFA,LIPG,XCL1,NR1H3,EZR,CD300LF,PPARG,GLRX,LIF,PTAFR,CACNB3,ANXA2,VMP1,FCGR1,ADORA2B,TLR2,SORL1,PDGFB,SDCBP,C3,CCL5,NFKBIA,RAN
GO:BP	response to oxidative stress	GO:0006979	1.66285e-10	9.77915	440	372	31	27543	SLC7A11,MMP14,LCN2,IL6,FOSL1,MET,IL1A,SPHK1,NQO1,PTGS2,TNF,EDN1,IL18RAP,AMBP,TNFAIP3,IL10,SOD2,FOS,RHOB,GLRX,AIF1,BTG1,TXNRD1,JUN,KDM6B,PRDX1,SRXN1,MMP9,ABCC1,HMOX1,GCLM
GO:BP	negative regulation of apoptotic process	GO:0043066	1.73254e-10	9.76132	1030	372	48	27543	PROK2,SERPINE1,ARG2,CXCR2,CCL12,LCN2,IL6,IL1B,IL1RN,IFIT3B,SLC40A1,PDPN,IFIT3,LTF,SNAI1,SPHK1,NQO1,PTGS2,TNF,EDN1,CCL2,TIMP1,BCL2A1A,CHST11,SPP1,BCL2A1D,TNFAIP3,PLK2,VEGFA,FAS,HMGCR,IL10,KDR,SOD2,HSPA1A,CD44,ITGA5,NR4A1,AIF1,ICAM1,JUN,BCL2A1B,MMP9,KLF4,HCK,CCL5,HMOX1,GCLM
GO:BP	negative regulation of response to external stimulus	GO:0032102	2.0177e-10	9.69514	385	372	29	27543	SERPINE1,ARG2,CCL12,MEFV,LTF,TNF,NLRP12,CCL2,ISG15,HAVCR2,TNFAIP3,SIGLECE,NLRP3,HMGCR,IL10,NR1H3,PPARG,FGL2,SEMA4D,AIF1,USP18,CACNB3,TRIB1,ANXA2,OAS3,AOAH,PDGFB,SEMA4A,ANXA5
GO:BP	immune response-regulating signaling pathway	GO:0002764	2.23326e-10	9.65106	506	372	33	27543	RSAD2,TREML4,LTF,CLEC4N,CLEC4E,TNF,FPR2,OASL1,TNIP3,GM6377,GPLD1,BCL2A1D,HAVCR2,TNFAIP3,NR1H3,HSPA1A,EZR,CD300LF,SH2B2,SLC15A3,CACNB3,FCGR1,TNIP1,OAS3,TLR2,LILR4B,LILRB4A,TLR5,IRF7,CLEC4D,IRAK2,NFKBIZ,NFKBIA
GO:BP	positive regulation of nitrogen compound metabolic process	GO:0051173	2.2552e-10	9.64681	3177	372	94	27543	CHIL1,MMP14,IL6,IL1B,IL1RN,MEFV,FOSL1,SLC40A1,ITGB2L,NOS2,S100A8,CCL3,MET,S100A9,IL1A,MAFF,LTF,SNAI1,CLEC4N,SPHK1,PTGS2,TNF,EDN1,PIWIL2,FASL,ITGA1,SPON1,PMAIP1,SDC4,GPLD1,SPP1,TNFAIP3,PLK2,NAMPT,VEGFA,ELL2,IFRD1,NLRP3,FAS,IL10,CSF1,GDF15,GSAP,MARCO,KDR,ETS2,NR1H3,MMP25,SOD2,HSPA1A,CD44,EZR,PPARG,SEMA4D,FOS,EGR2,LIF,ITGA5,ARRDC4,CASS4,NR4A1,AIF1,OSM,ICAM1,PTAFR,CRY1,TRIB1,JUN,ANXA2,MARCKS,FOSB,TNI…
GO:BP	cell killing	GO:0001906	2.37828e-10	9.62374	208	372	22	27543	CXCL10,CXCL9,TREM1,CXCL3,GZMB,CCL12,TREM3,NOS2,LTF,PRF1,CCL17,CCL2,CCL22,CXCL1,IL18RAP,CXCL2,HAVCR2,XCL1,FCGR1,PRDX1,RNF19B,C3
GO:BP	wound healing	GO:0042060	2.98676e-10	9.5248	391	372	29	27543	SERPINE1,SLC7A11,IL6,PDPN,S100A9,IL1A,TNF,CCL2,TIMP1,PROCR,SDC4,CXCL2,DCBLD2,CLDN1,ACTA2,VEGFA,CXCR4,HMGCR,KDR,CD44,PPARG,ITGA5,ANXA2,LILRB4A,PDGFB,DST,C3,ANXA5,HMOX1
GO:BP	regulation of phosphate metabolic process	GO:0019220	4.94328e-10	9.30598	1432	372	57	27543	CHIL1,IL6,IL1B,AK4,IL1RN,ITGB2L,NOS2,LTF,CLEC4N,SPHK1,PTGS2,TNF,NLRP12,EDN1,ITGA1,FABP3,SDC4,DUSP16,GADD45B,TNFAIP3,VEGFA,RASIP1,FAS,HMGCR,CSF1,GDF15,MARCO,KDR,CD44,SEMA4D,LIF,ITGA5,CASS4,AIF1,OSM,ICAM1,PTAFR,TRIB1,JUN,ANXA2,MARCKS,ADORA2B,LILR4B,RAP2A,LILRB4A,CAMKK1,MMP9,SORL1,LRP8,KLF4,PDGFB,SDCBP,SLCO3A1,C3,FNIP2,CCL5,ADRBK2
GO:BP	regulation of protein phosphorylation	GO:0001932	4.96297e-10	9.30426	1140	372	50	27543	CHIL1,IL6,IL1B,IL1RN,ITGB2L,LTF,CLEC4N,SPHK1,PTGS2,TNF,NLRP12,EDN1,SDC4,DUSP16,GADD45B,TNFAIP3,VEGFA,RASIP1,FAS,HMGCR,CSF1,GDF15,MARCO,KDR,CD44,SEMA4D,LIF,ITGA5,CASS4,AIF1,OSM,ICAM1,TRIB1,JUN,ANXA2,MARCKS,LILR4B,RAP2A,LILRB4A,CAMKK1,MMP9,SORL1,LRP8,PDGFB,SDCBP,SLCO3A1,C3,FNIP2,CCL5,ADRBK2
GO:BP	regulation of phosphorus metabolic process	GO:0051174	5.0875e-10	9.2935	1433	372	57	27543	CHIL1,IL6,IL1B,AK4,IL1RN,ITGB2L,NOS2,LTF,CLEC4N,SPHK1,PTGS2,TNF,NLRP12,EDN1,ITGA1,FABP3,SDC4,DUSP16,GADD45B,TNFAIP3,VEGFA,RASIP1,FAS,HMGCR,CSF1,GDF15,MARCO,KDR,CD44,SEMA4D,LIF,ITGA5,CASS4,AIF1,OSM,ICAM1,PTAFR,TRIB1,JUN,ANXA2,MARCKS,ADORA2B,LILR4B,RAP2A,LILRB4A,CAMKK1,MMP9,SORL1,LRP8,KLF4,PDGFB,SDCBP,SLCO3A1,C3,FNIP2,CCL5,ADRBK2
GO:BP	response to virus	GO:0009615	8.22673e-10	9.08477	378	372	28	27543	CXCL10,IFIT1BL2,CXCL9,LCN2,IL6,IL1B,RSAD2,IFIT3B,TREML4,IFIT1,IFIT3,IFNLR1,ITGB8,IFITM1,TNF,PRF1,ISG15,PMAIP1,OASL1,ACTA2,NLRP3,FGL2,OAS3,TLR2,ODC1,IRF7,CCL5,IKBKE
GO:BP	endothelium development	GO:0003158	8.86005e-10	9.05256	136	372	18	27543	CXCL10,PROK2,LCN2,IL1B,SLC40A1,MET,PDPN,TNF,CLDN1,VEGFA,CXCR4,KDR,EZR,RHOB,ICAM1,BTG1,KDM6B,CLIC4
GO:BP	regulation of smooth muscle cell proliferation	GO:0048660	1.25338e-09	8.90192	180	372	20	27543	IL6,PTGS2,TNF,EDN1,TNFAIP3,NAMPT,VEGFA,HMGCR,IL10,SOD2,PPARG,AIF1,PTAFR,TRIB1,JUN,MMP9,KLF4,PDGFB,CCL5,HMOX1
GO:BP	positive regulation of angiogenesis	GO:0045766	1.25338e-09	8.90192	180	372	20	27543	CHIL1,SERPINE1,CXCR2,IL1B,ITGB2L,IL1A,ITGB8,SPHK1,VEGFA,CXCR4,IL10,KDR,RHOB,ITGA5,BTG1,MMP9,KLF4,C3,CCL5,HMOX1
GO:BP	positive regulation of vasculature development	GO:1904018	1.25338e-09	8.90192	180	372	20	27543	CHIL1,SERPINE1,CXCR2,IL1B,ITGB2L,IL1A,ITGB8,SPHK1,VEGFA,CXCR4,IL10,KDR,RHOB,ITGA5,BTG1,MMP9,KLF4,C3,CCL5,HMOX1
GO:BP	small molecule metabolic process	GO:0044281	1.25369e-09	8.90181	1778	372	64	27543	UPP1,SLC7A11,CAR4,ARG2,IL6,IL1B,AK4,NOS2,PDPN,DHRS9,SAA1,ENTPD3,SNAI1,PTGES,SPHK1,NQO1,IDI1,PTGS2,TNF,EDN1,CYP51,HMGCS1,SQLE,FABP3,PMAIP1,GDPD1,CAR13,SPP1,NAMPT,LIPG,HSD17B7,MSMO1,DGAT2,HMGCR,COQ10B,NR1H3,SCD2,FDFT1,SC5D,PPARG,STARD4,SLC39A14,CMPK2,FDPS,PGK1,ESD,GPD2,PTAFR,CRY1,TXNRD1,ADORA2B,TLR2,ACOT9,AOAH,ODC1,PMVK,ATF3,C3,INSIG1,ABCC1,ADRBK2,PFKFB4,GCLM,RAN
GO:BP	regulation of response to biotic stimulus	GO:0002831	1.25477e-09	8.90144	356	372	27	27543	IFIT1BL2,ARG2,IL1B,TREML4,TREM3,IFNLR1,LTF,CLEC4N,IFI205,CXCL1,ISG15,IL18RAP,OASL1,HAVCR2,TNFAIP3,XCL1,CD274,FGL2,USP18,N4BP1,TRIB1,OAS3,LRP8,IRF7,C3,CCL5,IKBKE
GO:BP	cellular protein metabolic process	GO:0044267	1.39499e-09	8.85543	4958	372	124	27543	CHIL1,IL1R2,SERPINE1,WFDC21,STFA3,MMP14,GZMB,CCL12,IGF2BP2,IL6,IL1B,IL1RN,STFA2L1,MEFV,ITGB2L,NOS2,DUSP8,GCNT2,S100A8,CCL3,MET,S100A9,LTF,CLEC4N,TGM2,SPHK1,GZMA,NQO1,PTGS2,TNF,NLRP12,EDN1,TIMP1,PIWIL2,FASL,ITGA1,ISG15,SPON1,PMAIP1,SDC4,DUSP16,GPLD1,USP2,GADD45B,BCL2A1D,AMBP,TNFAIP3,PLK2,VEGFA,MAP1A,RASIP1,NLRP3,FAS,HMGCR,IL10,CSF1,GDF15,MARCO,KDR,NR1H3,MMP25,LONRF3,UGCG,HSPA1A,CD44,EZR,SEMA4D,LON…
GO:BP	regulation of leukocyte cell-cell adhesion	GO:1903037	1.52638e-09	8.81634	331	372	26	27543	ARG2,IL6,IL1B,IL1A,TARM1,TNF,VCAM1,CCL2,SDC4,HAVCR2,XCL1,NLRP3,CD44,CD274,FGL2,TNFSF9,AIF1,ICAM1,PTAFR,LILR4B,LILRB4A,ITGAL,KLF4,CD83,NFKBIZ,CCL5
GO:BP	cellular response to interleukin-1	GO:0071347	1.67154e-09	8.77688	104	372	16	27543	CCL7,IL1R2,CCL12,IL6,IL1B,IL1RN,CCL3,CCL4,CCL17,EDN1,CCL2,CCL22,CXCL2,XCL1,IRAK2,CCL5
GO:BP	phosphorylation	GO:0016310	1.97389e-09	8.70468	1936	372	67	27543	CHIL1,CCL12,IL6,IL1B,AK4,IL1RN,ITGB2L,CCL3,MET,LTF,CLEC4N,SPHK1,PTGS2,TNF,SGMS2,NLRP12,EDN1,SDC4,DUSP16,GADD45B,TNFAIP3,PLK2,VEGFA,RASIP1,FAS,HMGCR,CSF1,GDF15,MARCO,KDR,CD44,SEMA4D,CMPK2,PGK1,LIF,MAPK6,ITGA5,CASS4,AIF1,OSM,ICAM1,CRY1,TRIB1,JUN,ANXA2,MARCKS,TLR2,LILR4B,RAP2A,LILRB4A,CAMKK1,MMP9,SORL1,LRP8,KLF4,PMVK,PDGFB,SDCBP,SLCO3A1,HCK,C3,FNIP2,IRAK2,CCL5,IKBKE,ADRBK2,PFKFB4
GO:BP	nitric oxide metabolic process	GO:0046209	2.20255e-09	8.65707	89	372	15	27543	IL6,IL1B,ITGB2L,NOS2,PTGS2,TNF,IL10,SOD2,AIF1,ICAM1,SLC7A2,TLR2,TLR5,KLF4,GLA
GO:BP	regulation of cell activation	GO:0050865	2.63301e-09	8.57955	726	372	38	27543	MMP14,ARG2,IL6,IL1B,ITGB2L,PDPN,IL1A,TARM1,SPHK1,TNF,VCAM1,CCL2,SDC4,HAVCR2,TNFAIP3,ACTA2,XCL1,NLRP3,FAS,IL10,NR1H3,CD274,CD300LF,FGL2,TNFSF9,AIF1,SLC7A2,PTAFR,ADORA2B,LILR4B,LILRB4A,ITGAL,PDGFB,CLEC4D,CD83,NFKBIZ,CCL5,HMOX1
GO:BP	smooth muscle cell proliferation	GO:0048659	2.8457e-09	8.54581	188	372	20	27543	IL6,PTGS2,TNF,EDN1,TNFAIP3,NAMPT,VEGFA,HMGCR,IL10,SOD2,PPARG,AIF1,PTAFR,TRIB1,JUN,MMP9,KLF4,PDGFB,CCL5,HMOX1
GO:BP	monocyte chemotaxis	GO:0002548	3.07848e-09	8.51166	61	372	13	27543	CXCL10,CCL7,SERPINE1,CCL12,CCL3,CCL4,CCL17,CCL2,CCL22,XCL1,AIF1,PDGFB,CCL5
GO:BP	reactive nitrogen species metabolic process	GO:2001057	3.08832e-09	8.51028	91	372	15	27543	IL6,IL1B,ITGB2L,NOS2,PTGS2,TNF,IL10,SOD2,AIF1,ICAM1,SLC7A2,TLR2,TLR5,KLF4,GLA
GO:BP	small molecule biosynthetic process	GO:0044283	3.47733e-09	8.45875	559	372	33	27543	IL6,IL1B,DHRS9,SNAI1,PTGES,SPHK1,IDI1,PTGS2,TNF,EDN1,CYP51,HMGCS1,SPP1,LIPG,HSD17B7,MSMO1,DGAT2,HMGCR,COQ10B,NR1H3,SCD2,FDFT1,SC5D,STARD4,SLC39A14,FDPS,PGK1,GPD2,PTAFR,CRY1,PMVK,ATF3,INSIG1
GO:BP	response to endogenous stimulus	GO:0009719	3.61526e-09	8.44186	1775	372	63	27543	MMP14,FLRT3,IL6,IL1B,IL1RN,FOSL1,NOS2,HAS1,GCNT2,CHRM3,ITGB8,TGM2,NQO1,PTGS2,TNF,FPR2,VCAM1,EDN1,CCL2,TIMP1,HMGCS1,CXCL2,CLDN1,GPLD1,CHST11,SPP1,XCL1,NLRP3,FAS,IL10,HTR7,GDF15,ITGB5,KDR,NR1H3,UGCG,CD44,OCSTAMP,MMP19,EZR,PPARG,SLC39A14,FOS,EGR2,SH2B2,NR4A1,ICAM1,PTAFR,BTG1,CRY1,JUN,MARCKS,FOSB,ADORA2B,TLR2,SORL1,SLC2A1,SDCBP,INSIG1,ABCC1,ANXA5,HMOX1,GCLM
GO:BP	immune effector process	GO:0002252	3.81729e-09	8.41824	735	372	38	27543	MRGPRA2A,TREM1,GZMB,IL6,IL1B,RSAD2,TREML4,TREM3,ITGB2L,CCL3,CLEC4E,TNF,PRF1,CCL2,CXCL1,IL18RAP,HAVCR2,TNFAIP3,XCL1,NLRP3,FAS,IL10,FGL2,ICAM1,PTAFR,FCGR1,PRDX1,ADORA2B,LILR4B,LILRB4A,RNF19B,ITGAL,SEMA4A,IRF7,CLEC4D,C3,NFKBIZ,HMOX1
GO:BP	protein phosphorylation	GO:0006468	3.9118e-09	8.40762	1641	372	60	27543	CHIL1,CCL12,IL6,IL1B,IL1RN,ITGB2L,CCL3,MET,LTF,CLEC4N,SPHK1,PTGS2,TNF,NLRP12,EDN1,SDC4,DUSP16,GADD45B,TNFAIP3,PLK2,VEGFA,RASIP1,FAS,HMGCR,CSF1,GDF15,MARCO,KDR,CD44,SEMA4D,LIF,MAPK6,ITGA5,CASS4,AIF1,OSM,ICAM1,CRY1,TRIB1,JUN,ANXA2,MARCKS,TLR2,LILR4B,RAP2A,LILRB4A,CAMKK1,MMP9,SORL1,LRP8,PDGFB,SDCBP,SLCO3A1,HCK,C3,FNIP2,IRAK2,CCL5,IKBKE,ADRBK2
GO:BP	response to reactive oxygen species	GO:0000302	4.12328e-09	8.38476	215	372	21	27543	LCN2,IL6,FOSL1,MET,IL1A,SPHK1,NQO1,EDN1,IL18RAP,AMBP,TNFAIP3,IL10,SOD2,FOS,RHOB,GLRX,JUN,KDM6B,PRDX1,MMP9,HMOX1
GO:BP	proteolysis	GO:0006508	4.47812e-09	8.3489	1877	372	65	27543	IL1R2,SERPINE1,WFDC21,STFA3,ASPRV1,MMP14,GZMB,IL6,IL1B,STFA2L1,MEFV,S100A8,S100A9,LTF,HTRA4,TGM2,GZMA,PTGS2,TNF,NLRP12,TIMP1,FASL,ISG15,SPON1,PMAIP1,GPLD1,USP2,BCL2A1D,AMBP,TNFAIP3,PLK2,VEGFA,MAP1A,NLRP3,FAS,IL10,GSAP,NR1H3,MMP25,HSPA1A,CD44,MMP19,FGL2,ANPEP,PGK1,ADAMTS14,NR4A1,USP18,N4BP1,TRIB1,HP,ANXA2,CSTB,TNIP1,RNF19B,RNF149,MMP9,SORL1,CYCS,KLF4,CLN5,SDCBP,C3,PSMB7,PSMA5
GO:BP	response to nitrogen compound	GO:1901698	5.14779e-09	8.28838	1299	372	52	27543	IFIT1BL2,IL1B,LY6I,FOSL1,CHRM3,IL1A,TGM2,NQO1,PTGS2,TNF,FPR2,VCAM1,EDN1,CCL2,TIMP1,HMGCS1,PMAIP1,CXCL2,GPLD1,LY6C2,TNFAIP3,CXCR4,NLRP3,IL10,HTR7,GDF15,MMP19,EZR,PPARG,SLC39A14,FOS,EGR2,SH2B2,NR4A1,ICAM1,PTAFR,BTG1,CRY1,JUN,MARCKS,FOSB,ADORA2B,TLR2,MMP9,SORL1,SLC2A1,INSIG1,ABCC1,ANXA5,NFKBIA,SLC3A2,GCLM
GO:BP	cellular response to chemical stress	GO:0062197	5.46088e-09	8.26274	350	372	26	27543	SLC7A11,LCN2,IL6,MET,SPHK1,NQO1,PTGS2,TNF,EDN1,IL18RAP,AMBP,TNFAIP3,FAS,IL10,SOD2,PPARG,FOS,RHOB,GLRX,AIF1,JUN,KDM6B,PRDX1,MMP9,SLC2A1,HMOX1
GO:BP	epithelium development	GO:0060429	5.70669e-09	8.24362	1260	372	51	27543	CXCL10,PROK2,SERPINE1,STFA3,SLC7A11,MMP14,FLRT3,ARG2,CXCR2,LCN2,IL6,IL1B,STFA2L1,SLC40A1,MET,PDPN,IL1A,MAFF,SNAI1,IFITM1,TGM2,PTGS2,TNF,VCAM1,EDN1,SDC4,CLDN1,ACTA2,VEGFA,RASIP1,CXCR4,IL10,CSF1,BASP1,KDR,UGCG,CD44,EZR,RHOB,PGK1,LIF,ITGA5,ICAM1,BTG1,JUN,MARCKS,KDM6B,CLIC4,MMP9,KLF4,C3
GO:BP	regulation of response to cytokine stimulus	GO:0060759	6.13476e-09	8.2122	152	372	18	27543	IL1R2,IL6,IL1RN,SPHK1,EDN1,ISG15,CXCR4,CSF1,HSPA1A,CD300LF,USP18,OAS3,TLR2,KLF4,IRF7,IRAK2,CCL5,IKBKE
GO:BP	response to interleukin-1	GO:0070555	6.28387e-09	8.20177	132	372	17	27543	CHIL1,CCL7,IL1R2,CCL12,IL6,IL1B,IL1RN,CCL3,CCL4,CCL17,EDN1,CCL2,CCL22,CXCL2,XCL1,IRAK2,CCL5
GO:BP	chemical homeostasis	GO:0048878	6.77271e-09	8.16924	1099	372	47	27543	CXCL10,SLC7A11,CAR4,CXCL9,CCL12,LCN2,IL6,SLC40A1,CCL3,MET,STEAP4,IL1A,LTF,TGM2,VCAM1,EDN1,CCL2,FASL,FABP3,GM6377,CLDN1,MT2,SPP1,MARCKSL1,VEGFA,LIPG,XCL1,DGAT2,HMGCR,KDR,NR1H3,UGCG,SOD2,RAB20,SLC39A14,ANPEP,SH2B2,ICAM1,CRY1,CLIC4,KLF4,CLN5,FTH1,INSIG1,CCL5,HMOX1,GCLM
GO:BP	positive regulation of phosphate metabolic process	GO:0045937	6.80953e-09	8.16688	939	372	43	27543	CHIL1,IL6,IL1B,IL1RN,NOS2,LTF,CLEC4N,SPHK1,PTGS2,TNF,EDN1,ITGA1,FABP3,SDC4,VEGFA,FAS,CSF1,GDF15,MARCO,KDR,CD44,SEMA4D,LIF,ITGA5,CASS4,AIF1,OSM,ICAM1,PTAFR,ANXA2,MARCKS,ADORA2B,RAP2A,CAMKK1,MMP9,LRP8,PDGFB,SDCBP,SLCO3A1,C3,FNIP2,CCL5,ADRBK2
GO:BP	positive regulation of phosphorus metabolic process	GO:0010562	6.80953e-09	8.16688	939	372	43	27543	CHIL1,IL6,IL1B,IL1RN,NOS2,LTF,CLEC4N,SPHK1,PTGS2,TNF,EDN1,ITGA1,FABP3,SDC4,VEGFA,FAS,CSF1,GDF15,MARCO,KDR,CD44,SEMA4D,LIF,ITGA5,CASS4,AIF1,OSM,ICAM1,PTAFR,ANXA2,MARCKS,ADORA2B,RAP2A,CAMKK1,MMP9,LRP8,PDGFB,SDCBP,SLCO3A1,C3,FNIP2,CCL5,ADRBK2
GO:BP	positive regulation of chemotaxis	GO:0050921	6.86804e-09	8.16317	153	372	18	27543	CXCL10,CCL7,SERPINE1,TREM1,CXCR2,IL1B,CCL3,MET,EDN1,CCL2,VEGFA,XCL1,CXCR4,CSF1,KDR,AIF1,PDGFB,CCL5
GO:BP	regulation of protein modification process	GO:0031399	7.0907e-09	8.14931	1574	372	58	27543	CHIL1,IL6,IL1B,IL1RN,ITGB2L,LTF,CLEC4N,SPHK1,PTGS2,TNF,NLRP12,EDN1,PIWIL2,ITGA1,ISG15,SDC4,DUSP16,GADD45B,TNFAIP3,VEGFA,RASIP1,FAS,HMGCR,CSF1,GDF15,MARCO,KDR,HSPA1A,CD44,SEMA4D,LIF,ITGA5,ARRDC4,CASS4,AIF1,OSM,ICAM1,N4BP1,CRY1,TRIB1,JUN,ANXA2,MARCKS,TNIP1,LILR4B,RAP2A,LILRB4A,CAMKK1,MMP9,SORL1,LRP8,PDGFB,SDCBP,SLCO3A1,C3,FNIP2,CCL5,ADRBK2
GO:BP	cellular response to reactive oxygen species	GO:0034614	7.68233e-09	8.11451	154	372	18	27543	LCN2,IL6,MET,SPHK1,NQO1,EDN1,IL18RAP,AMBP,TNFAIP3,IL10,SOD2,FOS,RHOB,GLRX,JUN,KDM6B,PRDX1,MMP9
GO:BP	cellular response to tumor necrosis factor	GO:0071356	9.92478e-09	8.00328	225	372	21	27543	CHIL1,CCL7,CCL12,IL6,CCL3,CCL4,SPHK1,TNF,VCAM1,CCL17,EDN1,CCL2,CCL22,CLDN1,XCL1,FAS,HSPA1A,OCSTAMP,TRAF1,CCL5,NFKBIA
GO:BP	cellular response to stress	GO:0033554	1.03592e-08	7.98467	1866	372	64	27543	UPP1,SLC7A11,ARG2,LCN2,IL6,IL1B,AK4,MET,IL1A,SNAI1,SPHK1,NQO1,PTGS2,TNF,EDN1,IL18RAP,PMAIP1,BCL2A1A,DUSP16,HSPA1L,GADD45B,SPP1,BCL2A1D,AMBP,TNFAIP3,PLK2,NAMPT,VEGFA,FAS,HMGCR,IL10,NR1H3,SOD2,HSPA1A,NDRG1,CD44,EZR,PPARG,FOS,RHOB,GLRX,PGK1,HILPDA,AIF1,HIC1,CRY1,TRAF1,TRIB1,JUN,MARCKS,BCL2A1B,KDM6B,PRDX1,RAP2A,EID3,MMP9,SLC2A1,KLF4,ATF3,FNIP2,INSIG1,EEF1E1,IKBKE,HMOX1
GO:BP	nitric oxide biosynthetic process	GO:0006809	1.05169e-08	7.97811	82	372	14	27543	IL6,IL1B,ITGB2L,NOS2,PTGS2,TNF,IL10,SOD2,AIF1,ICAM1,SLC7A2,TLR5,KLF4,GLA
GO:BP	regulation of phosphorylation	GO:0042325	1.14333e-08	7.94183	1284	372	51	27543	CHIL1,IL6,IL1B,IL1RN,ITGB2L,LTF,CLEC4N,SPHK1,PTGS2,TNF,NLRP12,EDN1,SDC4,DUSP16,GADD45B,TNFAIP3,VEGFA,RASIP1,FAS,HMGCR,CSF1,GDF15,MARCO,KDR,CD44,SEMA4D,LIF,ITGA5,CASS4,AIF1,OSM,ICAM1,TRIB1,JUN,ANXA2,MARCKS,LILR4B,RAP2A,LILRB4A,CAMKK1,MMP9,SORL1,LRP8,KLF4,PDGFB,SDCBP,SLCO3A1,C3,FNIP2,CCL5,ADRBK2
GO:BP	negative regulation of protein metabolic process	GO:0051248	1.26604e-08	7.89755	1119	372	47	27543	IL1R2,SERPINE1,WFDC21,STFA3,GZMB,IL6,IL1B,STFA2L1,NOS2,LTF,NQO1,PTGS2,TNF,NLRP12,EDN1,TIMP1,CYP51,ISG15,SPON1,DUSP16,GADD45B,BCL2A1D,AMBP,TNFAIP3,VEGFA,MAP1A,RASIP1,HMGCR,IL10,NR1H3,HSPA1A,CD44,SEMA4D,NR4A1,N4BP1,CRY1,TRIB1,JUN,ANXA2,CSTB,LILR4B,LILRB4A,MMP9,SORL1,KLF4,SDCBP,C3
GO:BP	mononuclear cell migration	GO:0071674	1.32344e-08	7.8783	181	372	19	27543	CXCL10,CCL7,SERPINE1,TREM1,CCL12,CCL3,CCL4,NLRP12,CCL17,CCL2,CCL22,RETNLG,XCL1,CSF1,AIF1,ICAM1,ITGAL,PDGFB,CCL5
GO:BP	regulation of chemotaxis	GO:0050920	1.39209e-08	7.85633	229	372	21	27543	CXCL10,CCL7,SERPINE1,TREM1,CXCR2,CCL12,IL1B,CCL3,MET,EDN1,CCL2,VEGFA,XCL1,CXCR4,CSF1,KDR,SEMA4D,AIF1,PDGFB,SEMA4A,CCL5
GO:BP	positive regulation of cell-cell adhesion	GO:0022409	1.78512e-08	7.74833	284	372	23	27543	IL6,IL1B,GCNT2,PDPN,IL1A,TNF,VCAM1,CCL2,HAVCR2,XCL1,NLRP3,CD44,CD274,TNFSF9,AIF1,ICAM1,PTAFR,LILR4B,LILRB4A,ITGAL,CD83,NFKBIZ,CCL5
GO:BP	positive regulation of DNA-binding transcription factor activity	GO:0051091	2.0008e-08	7.6988	259	372	22	27543	IL6,IL1B,FOSL1,ITGB2L,LTF,SPHK1,TNF,EDN1,IL18RAP,VEGFA,IFRD1,NLRP3,IL10,HSPA1A,IL1RAP,ICAM1,TRAF1,TLR2,LRP8,SLCO3A1,IRAK2,IKBKE
GO:BP	positive regulation of protein phosphorylation	GO:0001934	2.15708e-08	7.66613	779	372	38	27543	CHIL1,IL6,IL1B,IL1RN,LTF,CLEC4N,SPHK1,PTGS2,TNF,EDN1,SDC4,VEGFA,FAS,CSF1,GDF15,MARCO,KDR,CD44,SEMA4D,LIF,ITGA5,CASS4,AIF1,OSM,ICAM1,ANXA2,MARCKS,RAP2A,CAMKK1,MMP9,LRP8,PDGFB,SDCBP,SLCO3A1,C3,FNIP2,CCL5,ADRBK2
GO:BP	regulation of peptidase activity	GO:0052547	2.25964e-08	7.64596	498	372	30	27543	SERPINE1,WFDC21,STFA3,IL6,STFA2L1,MEFV,S100A8,S100A9,LTF,PTGS2,TNF,NLRP12,TIMP1,FASL,PMAIP1,BCL2A1D,AMBP,VEGFA,NLRP3,FAS,MMP25,CD44,NR4A1,ANXA2,CSTB,MMP9,SORL1,CYCS,KLF4,C3
GO:BP	regulation of endopeptidase activity	GO:0052548	2.56057e-08	7.59166	468	372	29	27543	SERPINE1,WFDC21,STFA3,IL6,STFA2L1,MEFV,S100A8,S100A9,LTF,PTGS2,TNF,NLRP12,TIMP1,FASL,PMAIP1,BCL2A1D,AMBP,VEGFA,NLRP3,FAS,CD44,NR4A1,ANXA2,CSTB,MMP9,SORL1,CYCS,KLF4,C3
GO:BP	positive regulation of leukocyte cell-cell adhesion	GO:1903039	2.90607e-08	7.53669	238	372	21	27543	IL6,IL1B,IL1A,TNF,VCAM1,CCL2,HAVCR2,XCL1,NLRP3,CD44,CD274,TNFSF9,AIF1,ICAM1,PTAFR,LILR4B,LILRB4A,ITGAL,CD83,NFKBIZ,CCL5
GO:BP	toll-like receptor signaling pathway	GO:0002224	3.03605e-08	7.51769	125	372	16	27543	RSAD2,TREML4,LTF,TNF,TNIP3,GM6377,HAVCR2,TNFAIP3,NR1H3,CD300LF,TNIP1,TLR2,TLR5,IRF7,IRAK2,NFKBIA
GO:BP	regulation of chemokine production	GO:0032642	3.04026e-08	7.51709	106	372	15	27543	CHIL3,ARG2,IL6,IL1B,MEFV,TNF,HAVCR2,AIF1,ADORA2B,OAS3,TLR2,LILR4B,LILRB4A,KLF4,CCL5
GO:BP	chemokine production	GO:0032602	3.04026e-08	7.51709	106	372	15	27543	CHIL3,ARG2,IL6,IL1B,MEFV,TNF,HAVCR2,AIF1,ADORA2B,OAS3,TLR2,LILR4B,LILRB4A,KLF4,CCL5
GO:BP	regulation of leukocyte activation	GO:0002694	3.14749e-08	7.50204	678	372	35	27543	MMP14,ARG2,IL6,IL1B,ITGB2L,IL1A,TARM1,SPHK1,TNF,VCAM1,CCL2,SDC4,HAVCR2,TNFAIP3,XCL1,NLRP3,FAS,IL10,NR1H3,CD274,CD300LF,FGL2,TNFSF9,AIF1,SLC7A2,PTAFR,ADORA2B,LILR4B,LILRB4A,ITGAL,CLEC4D,CD83,NFKBIZ,CCL5,HMOX1
GO:BP	response to hormone	GO:0009725	3.91422e-08	7.40736	951	372	42	27543	MMP14,IL6,IL1B,IL1RN,FOSL1,NOS2,NQO1,PTGS2,TNF,EDN1,CCL2,TIMP1,CXCL2,CLDN1,GPLD1,SPP1,FAS,IL10,GDF15,NR1H3,UGCG,OCSTAMP,MMP19,PPARG,SLC39A14,FOS,EGR2,SH2B2,NR4A1,PTAFR,BTG1,CRY1,MARCKS,FOSB,ADORA2B,TLR2,SORL1,SLC2A1,INSIG1,ANXA5,HMOX1,GCLM
GO:BP	biosynthetic process	GO:0009058	4.32474e-08	7.36404	5876	372	135	27543	UPP1,SLC7A11,ARG2,GZMB,LCN2,IGF2BP2,IL6,IL1B,AK4,FOSL1,SLC40A1,ITGB2L,NOS2,HAS1,GCNT2,CCL3,MET,DHRS9,S100A9,IL1A,MAFF,LTF,SNAI1,MXD1,PTGES,SPHK1,IDI1,PTGS2,TNF,SGMS2,NLRP12,EDN1,CCL2,CYP51,PIWIL2,FASL,HMGCS1,SQLE,FABP3,IL18RAP,TNIP3,CHST11,USP2,SPP1,HAVCR2,TNFAIP3,NAMPT,VEGFA,LIPG,XCL1,ELL2,HSD17B7,IFRD1,MSMO1,NLRP3,DGAT2,ZFP503,HMGCR,IL10,BASP1,KDR,COQ10B,ETS2,NR1H3,UGCG,SCD2,FDFT1,SOD2,HSPA1A,E…
GO:BP	positive regulation of hydrolase activity	GO:0051345	4.76778e-08	7.32168	547	372	31	27543	CCL7,CCL12,MEFV,S100A8,CCL3,S100A9,CCL4,TGM2,TNF,CCL17,CCL2,CCL22,FASL,ITGA1,PMAIP1,VEGFA,XCL1,NLRP3,FAS,NR1H3,MMP25,SEMA4D,RALGDS,TBC1D2,ICAM1,PTAFR,MARCKS,SNX18,CYCS,CCL5,ADAP2
GO:BP	leukocyte mediated immunity	GO:0002443	4.93685e-08	7.30655	514	372	30	27543	MRGPRA2A,TREM1,GZMB,IL6,IL1B,RSAD2,TREML4,TREM3,ITGB2L,CCL3,TNF,PRF1,CCL2,CXCL1,IL18RAP,HAVCR2,XCL1,NLRP3,FAS,ICAM1,PTAFR,FCGR1,PRDX1,ADORA2B,LILR4B,LILRB4A,RNF19B,IRF7,C3,HMOX1
GO:BP	regulation of leukocyte migration	GO:0002685	5.21579e-08	7.28268	220	372	20	27543	CXCL10,CCL7,SERPINE1,MMP14,TREM1,CXCR2,CCL12,IL1B,CCL3,IL1A,EDN1,CCL2,VEGFA,XCL1,CSF1,AIF1,ICAM1,PTAFR,MMP9,CCL5
GO:BP	negative regulation of proteolysis	GO:0045861	5.50097e-08	7.25956	388	372	26	27543	IL1R2,SERPINE1,WFDC21,STFA3,IL6,STFA2L1,LTF,PTGS2,TNF,TIMP1,BCL2A1D,AMBP,VEGFA,MAP1A,IL10,NR1H3,CD44,NR4A1,N4BP1,ANXA2,CSTB,MMP9,SORL1,KLF4,SDCBP,C3
GO:BP	positive regulation of protein modification process	GO:0031401	5.54409e-08	7.25617	1043	372	44	27543	CHIL1,IL6,IL1B,IL1RN,LTF,CLEC4N,SPHK1,PTGS2,TNF,EDN1,PIWIL2,ITGA1,SDC4,VEGFA,FAS,CSF1,GDF15,MARCO,KDR,CD44,SEMA4D,LIF,ITGA5,ARRDC4,CASS4,AIF1,OSM,ICAM1,CRY1,TRIB1,ANXA2,MARCKS,TNIP1,RAP2A,CAMKK1,MMP9,LRP8,PDGFB,SDCBP,SLCO3A1,C3,FNIP2,CCL5,ADRBK2
GO:BP	sterol biosynthetic process	GO:0016126	6.18323e-08	7.20878	61	372	12	27543	IDI1,CYP51,HMGCS1,SQLE,HSD17B7,MSMO1,HMGCR,FDFT1,SC5D,FDPS,PMVK,INSIG1
GO:BP	lipopolysaccharide-mediated signaling pathway	GO:0031663	6.18323e-08	7.20878	61	372	12	27543	CCL12,IL1B,CCL3,LTF,TNF,CCL2,TNFAIP3,PTAFR,TRIB1,IRAK2,CCL5,NFKBIA
GO:BP	negative regulation of cellular protein metabolic process	GO:0032269	8.5236e-08	7.06938	1057	372	44	27543	IL1R2,SERPINE1,WFDC21,STFA3,GZMB,IL6,IL1B,STFA2L1,LTF,NQO1,PTGS2,TNF,NLRP12,EDN1,TIMP1,ISG15,DUSP16,GADD45B,BCL2A1D,AMBP,TNFAIP3,VEGFA,MAP1A,RASIP1,HMGCR,IL10,NR1H3,HSPA1A,CD44,SEMA4D,NR4A1,N4BP1,CRY1,TRIB1,JUN,ANXA2,CSTB,LILR4B,LILRB4A,MMP9,SORL1,KLF4,SDCBP,C3
GO:BP	T cell activation	GO:0042110	9.10562e-08	7.04069	527	372	30	27543	ARG2,IL6,IL1B,RSAD2,IL1A,TARM1,CLEC4E,VCAM1,CCL2,SDC4,BCL2A1D,HAVCR2,XCL1,NLRP3,FAS,CD44,CD274,FGL2,TREML2,TNFSF9,AIF1,ICAM1,LILR4B,LILRB4A,ITGAL,SEMA4A,CLEC4D,CD83,NFKBIZ,CCL5
GO:BP	organic substance transport	GO:0071702	9.83978e-08	7.00701	2466	372	74	27543	SLC7A11,CAR4,ARG2,IGF2BP2,IL6,IL1B,IL1RN,RSAD2,NOS2,S100A8,S100A9,IL1A,PTGES,PTGS2,TNF,EDN1,CCL2,CYP51,FASL,FABP3,PMAIP1,DUSP16,HSPA1L,SPP1,SLC6A8,LIPG,MAP1A,HMGCR,ARF2,NR1H3,UGCG,RAB20,SLCO4C1,EZR,PPARG,STARD4,RHOB,EGR2,GLRX,LIF,ARRDC4,SH2B2,SLC15A3,SLC7A2,CACNB3,RAB11FIP1,CRY1,SLC16A3,ANXA2,MARCKS,STX11,VMP1,SNX18,ADORA2B,TLR2,SORL1,SLC2A1,SFXN5,TIMM8A1,DUSP18,SLCO3A1,C3,SLC7A8,NFKBIE,SLC2A3,IN…
GO:BP	cellular response to oxidative stress	GO:0034599	9.88585e-08	7.00499	281	372	22	27543	SLC7A11,LCN2,IL6,MET,SPHK1,NQO1,TNF,EDN1,IL18RAP,AMBP,TNFAIP3,IL10,SOD2,FOS,RHOB,GLRX,AIF1,JUN,KDM6B,PRDX1,MMP9,HMOX1
GO:BP	response to organonitrogen compound	GO:0010243	1.00208e-07	6.9991	1189	372	47	27543	IL1B,FOSL1,CHRM3,IL1A,TGM2,NQO1,PTGS2,TNF,FPR2,VCAM1,EDN1,CCL2,TIMP1,HMGCS1,CXCL2,GPLD1,TNFAIP3,CXCR4,NLRP3,IL10,HTR7,GDF15,MMP19,EZR,PPARG,SLC39A14,FOS,EGR2,SH2B2,NR4A1,ICAM1,PTAFR,BTG1,CRY1,JUN,MARCKS,FOSB,ADORA2B,TLR2,MMP9,SORL1,SLC2A1,INSIG1,ABCC1,ANXA5,NFKBIA,GCLM
GO:BP	regulation of cell shape	GO:0008360	1.05454e-07	6.97694	157	372	17	27543	CCL7,CCL12,IL6,CCL3,PDPN,RND1,CCL2,RHOU,VEGFA,KDR,EZR,SEMA4D,RHOB,ICAM1,CDC42EP2,SEMA4A,HCK
GO:BP	regulation of interleukin-6 production	GO:0032675	1.29115e-07	6.88902	159	372	17	27543	IL6,IL1B,NOS2,IL1A,TNF,NLRP12,HAVCR2,TNFAIP3,IL10,IL1RAP,TNFSF9,AIF1,PTAFR,ADORA2B,TLR2,LILR4B,LILRB4A
GO:BP	interleukin-6 production	GO:0032635	1.29115e-07	6.88902	159	372	17	27543	IL6,IL1B,NOS2,IL1A,TNF,NLRP12,HAVCR2,TNFAIP3,IL10,IL1RAP,TNFSF9,AIF1,PTAFR,ADORA2B,TLR2,LILR4B,LILRB4A
GO:BP	leukocyte differentiation	GO:0002521	1.32265e-07	6.87856	605	372	32	27543	MMP14,IL6,IL1B,RSAD2,CCL3,IL1A,LTF,ITGB8,CLEC4E,TNF,BCL2A1D,TNFAIP3,VEGFA,NLRP3,FAS,IL10,CSF1,OCSTAMP,CD300LF,FGL2,FOS,LIF,TNFSF9,TRIB1,JUN,LILR4B,LILRB4A,SEMA4A,CLEC4D,CD83,NFKBIZ,CCL5
GO:BP	regulation of neuron death	GO:1901214	1.33371e-07	6.87494	373	372	25	27543	SLC7A11,CCL12,LCN2,IL6,IL1B,CCL3,NQO1,TNF,CCL2,FASL,ITGA1,PMAIP1,VEGFA,FAS,IL10,CSF1,KDR,SOD2,FOS,JUN,SORL1,CCL5,ABCC1,HMOX1,GCLM
GO:BP	apoptotic signaling pathway	GO:0097190	1.37944e-07	6.8603	606	372	32	27543	SERPINE1,LCN2,IL1B,S100A8,S100A9,IL1A,G0S2,SNAI1,PTGS2,TNF,FASL,PMAIP1,BCL2A1A,BCL2A1D,TNFAIP3,FAS,SOD2,HSPA1A,CD44,OSM,ICAM1,HIC1,TRAF1,JUN,BCL2A1B,MMP9,ATF3,FNIP2,EEF1E1,IKBKE,HMOX1,GCLM
GO:BP	positive regulation of hemopoiesis	GO:1903708	1.55906e-07	6.80714	184	372	18	27543	MMP14,IL6,CCL3,TNF,NLRP3,IL10,CSF1,OCSTAMP,FOS,LIF,TNFSF9,TRIB1,JUN,LILR4B,LILRB4A,CD83,NFKBIZ,CCL5
GO:BP	positive regulation of leukocyte differentiation	GO:1902107	1.55906e-07	6.80714	184	372	18	27543	MMP14,IL6,CCL3,TNF,NLRP3,IL10,CSF1,OCSTAMP,FOS,LIF,TNFSF9,TRIB1,JUN,LILR4B,LILRB4A,CD83,NFKBIZ,CCL5
GO:BP	cellular response to toxic substance	GO:0097237	1.65603e-07	6.78093	119	372	15	27543	S100A8,S100A9,PTGES,NQO1,PTGS2,TNF,AMBP,SOD2,GLRX,ESD,TXNRD1,HP,PRDX1,SRXN1,ABTB2
GO:BP	immune system development	GO:0002520	1.69784e-07	6.7701	1080	372	44	27543	MMP14,IL6,IL1B,RSAD2,SLC40A1,CCL3,PDPN,IL1A,LTF,ITGB8,CLEC4E,TNF,CXCL1,ISG15,BCL2A1D,HAVCR2,TNFAIP3,VEGFA,NLRP3,FAS,IL10,CSF1,KDR,SOD2,HSPA1A,OCSTAMP,CD274,CD300LF,FGL2,FOS,LIF,TNFSF9,TRIB1,JUN,LILR4B,LILRB4A,KLF4,SEMA4A,CLEC4D,CD83,NFKBIZ,CCL5,ALAS1,NFKBIA
GO:BP	regulation of cytokine-mediated signaling pathway	GO:0001959	1.93034e-07	6.71437	141	372	16	27543	IL1R2,IL6,IL1RN,SPHK1,EDN1,ISG15,CXCR4,CSF1,HSPA1A,CD300LF,USP18,OAS3,IRF7,IRAK2,CCL5,IKBKE
GO:BP	positive regulation of leukocyte chemotaxis	GO:0002690	1.94646e-07	6.71075	101	372	14	27543	CXCL10,CCL7,SERPINE1,TREM1,CXCR2,IL1B,CCL3,EDN1,CCL2,VEGFA,XCL1,CSF1,AIF1,CCL5
GO:BP	fever generation	GO:0001660	2.58393e-07	6.58772	13	372	7	27543	IL1B,IL1RN,IL1A,PTGES,PTGS2,TNF,CCL5
GO:BP	response to peptide	GO:1901652	2.62777e-07	6.58041	516	372	29	27543	IL1B,PTGS2,TNF,FPR2,VCAM1,EDN1,CCL2,TIMP1,GPLD1,TNFAIP3,IL10,GDF15,SLC39A14,EGR2,SH2B2,NR4A1,ICAM1,BTG1,CRY1,MARCKS,ADORA2B,TLR2,MMP9,SORL1,SLC2A1,INSIG1,ABCC1,ANXA5,NFKBIA
GO:BP	secretion	GO:0046903	2.64036e-07	6.57834	1053	372	43	27543	MRGPRA2A,CCL12,IL6,IL1B,IL1RN,RSAD2,ITGB2L,NOS2,S100A8,CCL3,CHRM3,S100A9,IL1A,PTGES,SPHK1,PTGS2,TNF,EDN1,CYP51,SDC4,SPP1,VEGFA,HMGCR,NR1H3,TNFAIP2,EZR,PPARG,ANPEP,GLRX,LIF,NR4A1,OSM,PTAFR,RAB11FIP1,CRY1,ANXA2,ADORA2B,TLR2,SDCBP,HCK,CCL5,ANXA5,HMOX1
GO:BP	neuron death	GO:0070997	2.81223e-07	6.55095	418	372	26	27543	SLC7A11,CCL12,LCN2,IL6,IL1B,CCL3,NQO1,TNF,CCL2,FASL,ITGA1,PMAIP1,CXCL2,VEGFA,FAS,IL10,CSF1,KDR,SOD2,FOS,JUN,SORL1,CCL5,ABCC1,HMOX1,GCLM
GO:BP	defense response to virus	GO:0051607	2.87831e-07	6.54086	297	372	22	27543	CXCL10,IFIT1BL2,CXCL9,IL6,IL1B,RSAD2,IFIT3B,TREML4,IFIT1,IFIT3,IFNLR1,IFITM1,PRF1,ISG15,PMAIP1,OASL1,NLRP3,FGL2,OAS3,TLR2,IRF7,CCL5
GO:BP	positive regulation of phosphorylation	GO:0042327	2.99543e-07	6.52354	853	372	38	27543	CHIL1,IL6,IL1B,IL1RN,LTF,CLEC4N,SPHK1,PTGS2,TNF,EDN1,SDC4,VEGFA,FAS,CSF1,GDF15,MARCO,KDR,CD44,SEMA4D,LIF,ITGA5,CASS4,AIF1,OSM,ICAM1,ANXA2,MARCKS,RAP2A,CAMKK1,MMP9,LRP8,PDGFB,SDCBP,SLCO3A1,C3,FNIP2,CCL5,ADRBK2
GO:BP	hematopoietic or lymphoid organ development	GO:0048534	3.04126e-07	6.51695	1016	372	42	27543	MMP14,IL6,IL1B,RSAD2,SLC40A1,CCL3,PDPN,IL1A,LTF,ITGB8,CLEC4E,TNF,CXCL1,ISG15,BCL2A1D,TNFAIP3,VEGFA,NLRP3,FAS,IL10,CSF1,KDR,SOD2,HSPA1A,OCSTAMP,CD300LF,FGL2,FOS,LIF,TNFSF9,TRIB1,JUN,LILR4B,LILRB4A,KLF4,SEMA4A,CLEC4D,CD83,NFKBIZ,CCL5,ALAS1,NFKBIA
GO:BP	defense response to symbiont	GO:0140546	3.06985e-07	6.51288	298	372	22	27543	CXCL10,IFIT1BL2,CXCL9,IL6,IL1B,RSAD2,IFIT3B,TREML4,IFIT1,IFIT3,IFNLR1,IFITM1,PRF1,ISG15,PMAIP1,OASL1,NLRP3,FGL2,OAS3,TLR2,IRF7,CCL5
GO:BP	negative regulation of catalytic activity	GO:0043086	3.13246e-07	6.50411	776	372	36	27543	SERPINE1,WFDC21,STFA3,ARG2,IL6,IL1B,STFA2L1,LTF,GZMA,NQO1,PTGS2,TNF,TIMP1,DUSP16,GADD45B,BCL2A1D,AMBP,TNFAIP3,VEGFA,RASIP1,HMGCR,CD44,PPARG,SLC39A14,SEMA4D,NR4A1,TRIB1,ANXA2,CSTB,LILR4B,LILRB4A,MMP9,SORL1,KLF4,GLA,C3
GO:BP	response to xenobiotic stimulus	GO:0009410	3.30245e-07	6.48116	487	372	28	27543	LCN2,IL1B,AK4,FOSL1,NOS2,CCL3,CCL4,NQO1,PTGS2,TNF,EDN1,CCL2,GPLD1,CXCR4,IL10,KDR,SOD2,PPARG,FOS,JUN,FOSB,RAP2A,RNF149,MMP9,LRP8,ABCC1,HMOX1,GCLM
GO:BP	regulation of cell morphogenesis	GO:0022604	3.44253e-07	6.46312	329	372	23	27543	OLFM4,CCL7,CCL12,IL6,CCL3,PDPN,RND1,CCL2,RHOU,VEGFA,CXCR4,KDR,CD44,EZR,SEMA4D,RHOB,CASS4,ICAM1,MARCKS,LRP8,CDC42EP2,SEMA4A,HCK
GO:BP	cholesterol biosynthetic process	GO:0006695	3.44967e-07	6.46222	55	372	11	27543	IDI1,CYP51,HMGCS1,HSD17B7,MSMO1,HMGCR,FDFT1,SC5D,FDPS,PMVK,INSIG1
GO:BP	secondary alcohol biosynthetic process	GO:1902653	3.44967e-07	6.46222	55	372	11	27543	IDI1,CYP51,HMGCS1,HSD17B7,MSMO1,HMGCR,FDFT1,SC5D,FDPS,PMVK,INSIG1
GO:BP	positive regulation of cellular component organization	GO:0051130	3.62909e-07	6.4402	1149	372	45	27543	SERPINE1,CXCL9,FLRT3,LCN2,IL6,IL1B,MET,PDPN,S100A9,IL1A,SPHK1,TNF,EDN1,PIWIL2,FASL,ISG15,PMAIP1,SDC4,CLDN1,VEGFA,RASIP1,FAS,GDF15,KDR,HSPA1A,OCSTAMP,PPARG,SEMA4D,LIF,IL1RAP,ICAM1,ANXA2,MARCKS,FCGR1,SNX18,MMP9,LRP8,CDC42EP2,PHLDB1,PDGFB,SEMA4A,SDCBP,HCK,C3,FNIP2
GO:BP	response to abiotic stimulus	GO:0009628	3.64574e-07	6.43821	1280	372	48	27543	CHIL1,CCL7,SLC7A11,MMP14,IL1B,AK4,FOSL1,NOS2,PDPN,IL1A,NQO1,PTGS2,TNF,VCAM1,EDN1,CCL2,TIMP1,PMAIP1,CXCL2,CLDN1,GPLD1,USP2,VEGFA,CXCR4,FAS,HMGCR,KDR,SOD2,HSPA1A,NDRG1,PPARG,FOS,RHOB,PGK1,HILPDA,NR4A1,OSM,PTAFR,N4BP1,CACNB3,CRY1,JUN,FOSB,TLR2,MMP9,SLC2A1,HMOX1,NFKBIA
GO:BP	I-kappaB kinase/NF-kappaB signaling	GO:0007249	3.90045e-07	6.40889	246	372	20	27543	OLFM4,IL1B,IL1A,LTF,CLEC4N,TNF,NLRP12,EDN1,FASL,TNIP3,TNFAIP3,TRAF1,TNIP1,TLR2,LILR4B,LILRB4A,CLEC4D,IRAK2,IKBKE,NFKBIA
GO:BP	response to hydrogen peroxide	GO:0042542	4.01778e-07	6.39601	148	372	16	27543	LCN2,IL6,FOSL1,MET,SPHK1,NQO1,EDN1,IL18RAP,TNFAIP3,IL10,SOD2,RHOB,GLRX,JUN,KDM6B,HMOX1
GO:BP	regulation of nitric oxide biosynthetic process	GO:0045428	4.02565e-07	6.39516	71	372	12	27543	IL6,IL1B,ITGB2L,PTGS2,TNF,IL10,SOD2,AIF1,ICAM1,TLR5,KLF4,GLA
GO:BP	regulation of leukocyte chemotaxis	GO:0002688	4.23376e-07	6.37327	127	372	15	27543	CXCL10,CCL7,SERPINE1,TREM1,CXCR2,CCL12,IL1B,CCL3,EDN1,CCL2,VEGFA,XCL1,CSF1,AIF1,CCL5
GO:BP	detoxification	GO:0098754	4.23376e-07	6.37327	127	372	15	27543	S100A8,S100A9,PTGES,NQO1,PTGS2,MT2,AMBP,SOD2,GLRX,ESD,TXNRD1,HP,PRDX1,SRXN1,ABCC1
GO:BP	cellular macromolecule metabolic process	GO:0044260	4.38359e-07	6.35817	5820	372	131	27543	CHIL1,IL1R2,SERPINE1,WFDC21,STFA3,MMP14,GZMB,CCL12,IGF2BP2,IL6,IL1B,IL1RN,STFA2L1,MEFV,ITGB2L,NOS2,DUSP8,HAS1,GCNT2,S100A8,CCL3,MET,S100A9,LTF,CLEC4N,TGM2,SPHK1,GZMA,NQO1,PTGS2,TNF,NLRP12,EDN1,TIMP1,PIWIL2,FASL,ITGA1,ISG15,SPON1,PMAIP1,SDC4,DUSP16,GPLD1,CHST11,USP2,GADD45B,BCL2A1D,AMBP,TNFAIP3,PLK2,VEGFA,MAP1A,RASIP1,NLRP3,FAS,HMGCR,IL10,CSF1,GDF15,MARCO,KDR,NR1H3,MMP25,LONRF3,UGCG,HSPA1A,CD44,EZ…
GO:BP	vascular process in circulatory system	GO:0003018	4.66718e-07	6.33095	222	372	19	27543	CXCR2,CHRM3,CCL4,PTGS2,TNF,EDN1,ITGA1,ACTA2,VEGFA,HMGCR,HTR7,KDR,SOD2,DUSP5,ICAM1,ADORA2B,SLC2A1,ABCC1,GCLM
GO:BP	positive regulation of smooth muscle cell proliferation	GO:0048661	4.8688e-07	6.31258	108	372	14	27543	IL6,PTGS2,TNF,EDN1,NAMPT,VEGFA,HMGCR,AIF1,PTAFR,JUN,MMP9,PDGFB,CCL5,HMOX1
GO:BP	negative regulation of immune system process	GO:0002683	5.18331e-07	6.28539	430	372	26	27543	OLFM4,ARG2,CCL12,CCL3,LTF,TARM1,TNF,CCL2,ISG15,SDC4,HAVCR2,TNFAIP3,XCL1,FAS,IL10,NR1H3,CD274,EZR,CD300LF,FGL2,USP18,TRIB1,OAS3,LILR4B,LILRB4A,HMOX1
GO:BP	ameboidal-type cell migration	GO:0001667	5.18331e-07	6.28539	430	372	26	27543	LCN2,ITGB2L,HAS1,MET,PTGS2,TNF,EDN1,TIMP1,SDC4,GPLD1,ACTA2,PLK2,VEGFA,KDR,SEMA4D,RHOB,NR4A1,NRP2,GLIPR2,JUN,ADORA2B,MMP9,KLF4,PDGFB,SEMA4A,HMOX1
GO:BP	steroid biosynthetic process	GO:0006694	5.38437e-07	6.26886	174	372	17	27543	IL1A,SNAI1,IDI1,TNF,CYP51,HMGCS1,SQLE,HSD17B7,MSMO1,HMGCR,FDFT1,SC5D,STARD4,FDPS,ADORA2B,PMVK,INSIG1
GO:BP	negative regulation of cytokine production	GO:0001818	5.6754e-07	6.246	279	372	21	27543	IL1R2,ARG2,IL6,MEFV,LTF,TNF,NLRP12,HAVCR2,TNFAIP3,XCL1,NLRP3,IL10,CD274,EZR,N4BP1,OAS3,LILR4B,LILRB4A,KLF4,CD83,HMOX1
GO:BP	regulation of leukocyte proliferation	GO:0070663	5.98274e-07	6.2231	252	372	20	27543	ARG2,CCL12,IL6,IL1B,IL1A,TARM1,VCAM1,SDC4,HAVCR2,XCL1,IL10,CSF1,OCSTAMP,CD274,TNFSF9,AIF1,LILR4B,LILRB4A,ITGAL,CCL5
GO:BP	heterotypic cell-cell adhesion	GO:0034113	6.33118e-07	6.19852	58	372	11	27543	IL1B,IL1RN,ITGB2L,GCNT2,TNF,VCAM1,TNFAIP3,IL10,CD44,ITGA5,KLF4
GO:BP	lipid biosynthetic process	GO:0008610	6.56213e-07	6.18296	682	372	33	27543	IL1B,DHRS9,IL1A,SNAI1,PTGES,SPHK1,IDI1,PTGS2,TNF,SGMS2,EDN1,CYP51,HMGCS1,SQLE,FABP3,LIPG,HSD17B7,MSMO1,DGAT2,HMGCR,NR1H3,UGCG,SCD2,FDFT1,SC5D,STARD4,FDPS,ADORA2B,PMVK,PDGFB,AGPAT4,C3,INSIG1
GO:BP	regulation of nitric oxide metabolic process	GO:0080164	7.82582e-07	6.10647	75	372	12	27543	IL6,IL1B,ITGB2L,PTGS2,TNF,IL10,SOD2,AIF1,ICAM1,TLR5,KLF4,GLA
GO:BP	muscle cell proliferation	GO:0033002	7.90281e-07	6.10222	256	372	20	27543	IL6,PTGS2,TNF,EDN1,TNFAIP3,NAMPT,VEGFA,HMGCR,IL10,SOD2,PPARG,AIF1,PTAFR,TRIB1,JUN,MMP9,KLF4,PDGFB,CCL5,HMOX1
GO:BP	negative regulation of MAPK cascade	GO:0043409	8.3915e-07	6.07616	179	372	17	27543	IL1B,DUSP8,NLRP12,DUSP16,HMGCR,EZR,DUSP5,DUSP2,LIF,DUSP4,TNIP1,LILR4B,LILRB4A,RNF149,SORL1,KLF4,ATF3
GO:BP	response to inorganic substance	GO:0010035	9.01668e-07	6.04495	653	372	32	27543	LCN2,IL6,FOSL1,SLC40A1,MET,IL1A,SPHK1,NQO1,PTGS2,VCAM1,EDN1,IL18RAP,CLDN1,GPLD1,MT2,TNFAIP3,FAS,IL10,KDR,SOD2,FOS,RHOB,GLRX,NR4A1,JUN,FOSB,KDM6B,PRDX1,CLIC4,MMP9,ANXA5,HMOX1
GO:BP	hemopoiesis	GO:0030097	9.2751e-07	6.03268	970	372	40	27543	MMP14,IL6,IL1B,RSAD2,CCL3,IL1A,LTF,ITGB8,CLEC4E,TNF,CXCL1,ISG15,BCL2A1D,TNFAIP3,VEGFA,NLRP3,FAS,IL10,CSF1,KDR,SOD2,HSPA1A,OCSTAMP,CD300LF,FGL2,FOS,LIF,TNFSF9,TRIB1,JUN,LILR4B,LILRB4A,KLF4,SEMA4A,CLEC4D,CD83,NFKBIZ,CCL5,ALAS1,NFKBIA
GO:BP	extrinsic apoptotic signaling pathway	GO:0097191	9.87736e-07	6.00536	232	372	19	27543	SERPINE1,LCN2,IL1B,IL1A,G0S2,TNF,FASL,PMAIP1,BCL2A1A,BCL2A1D,TNFAIP3,FAS,HSPA1A,ICAM1,TRAF1,BCL2A1B,ATF3,HMOX1,GCLM
GO:BP	regulation of cellular component organization	GO:0051128	1.22274e-06	5.91267	2398	372	70	27543	CXCL10,SERPINE1,SLC7A11,CXCL9,MMP14,FLRT3,LCN2,IL6,IL1B,MEFV,MET,PDPN,S100A9,IL1A,SNAI1,SPHK1,RND1,TNF,EDN1,PIWIL2,FASL,ISG15,PMAIP1,SDC4,DCBLD2,CLDN1,PLK2,VEGFA,SIGLECE,MAP1A,RASIP1,CXCR4,IFRD1,FAS,IL10,OSGIN1,GDF15,KDR,NR1H3,HSPA1A,CD44,OCSTAMP,EZR,PPARG,SEMA4D,RHOB,FDPS,LIF,IL1RAP,NRP2,OSM,ICAM1,ANXA2,MARCKS,FCGR1,SNX18,RAP2A,MMP9,SORL1,LRP8,CDC42EP2,KLF4,PHLDB1,PDGFB,SEMA4A,SDCBP,HCK,C3,FNIP2…
GO:BP	negative regulation of intracellular signal transduction	GO:1902532	1.22372e-06	5.91232	516	372	28	27543	OLFM4,IL1B,DUSP8,MET,SNAI1,PTGS2,NLRP12,DUSP16,TNIP3,TNFAIP3,RASIP1,NLRP3,HMGCR,SOD2,CD44,EZR,DUSP5,DUSP2,LIF,DUSP4,TNIP1,LILR4B,LILRB4A,RNF149,MMP9,SORL1,KLF4,ATF3
GO:BP	regulation of acute inflammatory response	GO:0002673	1.23876e-06	5.90701	47	372	10	27543	IL6,IL1B,PTGES,PTGS2,TNF,NLRP3,PPARG,FCGR1,C3,CCL5
GO:BP	acute-phase response	GO:0006953	1.23876e-06	5.90701	47	372	10	27543	IL6,IL1B,IL1RN,SAA1,IL1A,PTGES,PTGS2,TNF,HP,CCL5
GO:BP	cellular protein modification process	GO:0006464	1.32234e-06	5.87866	3707	372	94	27543	CHIL1,STFA3,CCL12,IL6,IL1B,IL1RN,STFA2L1,MEFV,ITGB2L,NOS2,DUSP8,GCNT2,S100A8,CCL3,MET,S100A9,LTF,CLEC4N,TGM2,SPHK1,PTGS2,TNF,NLRP12,EDN1,PIWIL2,ITGA1,ISG15,SDC4,DUSP16,USP2,GADD45B,AMBP,TNFAIP3,PLK2,VEGFA,RASIP1,FAS,HMGCR,CSF1,GDF15,MARCO,KDR,LONRF3,UGCG,HSPA1A,CD44,SEMA4D,LONRF1,DUSP5,EGR2,DUSP2,LIF,MAPK6,ITGA5,ARRDC4,CASS4,AIF1,OSM,USP18,DUSP4,ICAM1,N4BP1,BTG1,CRY1,TRAF1,TRIB1,JUN,ANXA2,MARCKS,…
GO:BP	protein modification process	GO:0036211	1.32234e-06	5.87866	3707	372	94	27543	CHIL1,STFA3,CCL12,IL6,IL1B,IL1RN,STFA2L1,MEFV,ITGB2L,NOS2,DUSP8,GCNT2,S100A8,CCL3,MET,S100A9,LTF,CLEC4N,TGM2,SPHK1,PTGS2,TNF,NLRP12,EDN1,PIWIL2,ITGA1,ISG15,SDC4,DUSP16,USP2,GADD45B,AMBP,TNFAIP3,PLK2,VEGFA,RASIP1,FAS,HMGCR,CSF1,GDF15,MARCO,KDR,LONRF3,UGCG,HSPA1A,CD44,SEMA4D,LONRF1,DUSP5,EGR2,DUSP2,LIF,MAPK6,ITGA5,ARRDC4,CASS4,AIF1,OSM,USP18,DUSP4,ICAM1,N4BP1,BTG1,CRY1,TRAF1,TRIB1,JUN,ANXA2,MARCKS,…
GO:BP	negative regulation of transport	GO:0051051	1.37423e-06	5.86194	484	372	27	27543	IL6,IL1B,IL1RN,RSAD2,PTGS2,TNF,EDN1,CYP51,USP2,SIGLECE,HMGCR,NR1H3,CD300LF,ANPEP,LIF,SH2B2,OSM,ICAM1,CACNB3,RAB11FIP1,RRAD,CRY1,MMP9,SDCBP,INSIG1,ANXA5,HMOX1
GO:BP	positive regulation of lipid localization	GO:1905954	1.43584e-06	5.84289	117	372	14	27543	IL1B,IL1A,PTGES,EDN1,FASL,FABP3,SPP1,LIPG,NR1H3,HILPDA,ANXA2,C3,IKBKE,NFKBIA
GO:BP	endothelial cell differentiation	GO:0045446	1.43584e-06	5.84289	117	372	14	27543	PROK2,IL1B,MET,PDPN,TNF,CLDN1,VEGFA,CXCR4,KDR,EZR,ICAM1,BTG1,KDM6B,CLIC4
GO:BP	export from cell	GO:0140352	1.52269e-06	5.81739	945	372	39	27543	MRGPRA2A,CCL12,IL6,IL1B,IL1RN,RSAD2,SLC40A1,ITGB2L,NOS2,CCL3,IL1A,PTGES,SPHK1,PTGS2,TNF,EDN1,CYP51,SDC4,SPP1,HMGCR,NR1H3,TNFAIP2,EZR,PPARG,GLRX,LIF,NR4A1,OSM,PTAFR,RAB11FIP1,CRY1,ADORA2B,TLR2,SDCBP,HCK,CCL5,ABCC1,ANXA5,HMOX1
GO:BP	positive regulation of nitric oxide biosynthetic process	GO:0045429	1.54609e-06	5.81076	48	372	10	27543	IL6,IL1B,ITGB2L,PTGS2,TNF,SOD2,AIF1,ICAM1,TLR5,KLF4
GO:BP	negative regulation of metabolic process	GO:0009892	1.77377e-06	5.7511	3558	372	91	27543	IL1R2,SERPINE1,WFDC21,STFA3,ARG2,GZMB,IGF2BP2,IL6,IL1B,STFA2L1,MEFV,NOS2,CCL3,LTF,ITGB8,SNAI1,MXD1,SPHK1,GZMA,NQO1,PTGS2,TNF,NLRP12,EDN1,TIMP1,CYP51,PIWIL2,FASL,OLR1,ISG15,SPON1,DUSP16,USP2,GADD45B,BCL2A1D,HAVCR2,AMBP,TNFAIP3,PLK2,NAMPT,VEGFA,XCL1,MAP1A,RASIP1,MIR155HG,NLRP3,DGAT2,ZFP503,HMGCR,IL10,BASP1,KDR,ETS2,NR1H3,HSPA1A,CD44,CD274,EZR,PPARG,SEMA4D,DUSP5,NR4A1,AIF1,MIR22HG,HIC1,N4BP1,CRY1,TR…
GO:BP	lipid localization	GO:0010876	1.79723e-06	5.7454	490	372	27	27543	IL1B,NOS2,IL1A,PTGES,PTGS2,TNF,EDN1,FASL,SQLE,FABP3,SPP1,LIPG,DGAT2,NR1H3,UGCG,PPARG,STARD4,HILPDA,CRY1,ANXA2,VMP1,SLC2A1,SLCO3A1,C3,ABCC1,IKBKE,NFKBIA
GO:BP	regulation of heterotypic cell-cell adhesion	GO:0034114	1.89414e-06	5.72259	25	372	8	27543	IL1B,IL1RN,GCNT2,TNF,TNFAIP3,IL10,CD44,KLF4
GO:BP	interleukin-1 production	GO:0032612	2.01521e-06	5.69568	120	372	14	27543	IL1R2,ARG2,IL6,MEFV,CCL3,SPHK1,TNF,NLRP12,IFI205,HAVCR2,TNFAIP3,NLRP3,LILR4B,LILRB4A
GO:BP	regulation of interleukin-1 production	GO:0032652	2.01521e-06	5.69568	120	372	14	27543	IL1R2,ARG2,IL6,MEFV,CCL3,SPHK1,TNF,NLRP12,IFI205,HAVCR2,TNFAIP3,NLRP3,LILR4B,LILRB4A
GO:BP	organic substance biosynthetic process	GO:1901576	2.12494e-06	5.67265	5770	372	128	27543	UPP1,SLC7A11,ARG2,GZMB,IGF2BP2,IL6,IL1B,AK4,FOSL1,SLC40A1,ITGB2L,NOS2,HAS1,GCNT2,CCL3,MET,DHRS9,S100A9,IL1A,MAFF,LTF,SNAI1,MXD1,PTGES,SPHK1,IDI1,PTGS2,TNF,SGMS2,NLRP12,EDN1,CCL2,CYP51,PIWIL2,FASL,HMGCS1,SQLE,FABP3,IL18RAP,TNIP3,CHST11,USP2,SPP1,HAVCR2,TNFAIP3,NAMPT,VEGFA,LIPG,XCL1,ELL2,HSD17B7,IFRD1,MSMO1,NLRP3,DGAT2,ZFP503,HMGCR,IL10,BASP1,KDR,COQ10B,ETS2,NR1H3,UGCG,SCD2,FDFT1,SOD2,HSPA1A,EZR,SC…
GO:BP	positive regulation of nitric oxide metabolic process	GO:1904407	2.37062e-06	5.62514	50	372	10	27543	IL6,IL1B,ITGB2L,PTGS2,TNF,SOD2,AIF1,ICAM1,TLR5,KLF4
GO:BP	regulation of gene expression	GO:0010468	2.54957e-06	5.59353	5415	372	122	27543	CHIL1,CHIL3,IL1R2,SERPINE1,MMP14,ARG2,GZMB,LCN2,IGF2BP2,IL6,IL1B,RSAD2,MEFV,FOSL1,SLC40A1,ITGB2L,NOS2,GCNT2,CCL3,MET,S100A9,IL1A,MAFF,LTF,ITGB8,SNAI1,MXD1,TARM1,CLEC4N,CCL4,SPHK1,CLEC4E,PTGS2,TNF,NLRP12,EDN1,CCL2,IFI205,PIWIL2,FASL,OLR1,ISG15,IL18RAP,SPON1,TNIP3,USP2,SPP1,HAVCR2,TNFAIP3,ACTA2,NAMPT,VEGFA,XCL1,ELL2,IFRD1,MIR155HG,NLRP3,ZFP503,FAS,IL10,CSF1,BASP1,KDR,ETS2,NR1H3,SOD2,HSPA1A,CD274,EZ…
GO:BP	ion transport	GO:0006811	2.56371e-06	5.59113	1591	372	53	27543	CXCL10,SLC7A11,CAR4,CXCL9,ARG2,CCL12,LCN2,IL1B,IL1RN,SLC40A1,NOS2,CCL3,STEAP4,CHRM3,IL1A,LTF,PTGES,PTGS2,TNF,EDN1,CCL2,FASL,CXCL1,USP2,SLC6A8,XCL1,CXCR4,SLCO4C1,SLC39A14,GLRX,ICAM1,SLC7A2,PTAFR,CACNB3,SLC20A1,RRAD,SLC16A3,ANXA2,VMP1,CLIC4,MMP9,SLC2A1,SFXN5,FTH1,PDGFB,SLCO3A1,SLC7A8,NFKBIE,SLC2A3,CCL5,ABCC1,ANXA5,SLC3A2
GO:BP	regulation of hemopoiesis	GO:1903706	3.00907e-06	5.52157	400	372	24	27543	MMP14,IL6,CCL3,LTF,TNF,ISG15,NLRP3,FAS,IL10,CSF1,HSPA1A,OCSTAMP,FGL2,FOS,LIF,TNFSF9,TRIB1,JUN,LILR4B,LILRB4A,CD83,NFKBIZ,CCL5,NFKBIA
GO:BP	secretion by cell	GO:0032940	3.11533e-06	5.5065	886	372	37	27543	MRGPRA2A,CCL12,IL6,IL1B,IL1RN,RSAD2,ITGB2L,NOS2,CCL3,IL1A,PTGES,SPHK1,PTGS2,TNF,EDN1,CYP51,SDC4,SPP1,HMGCR,NR1H3,TNFAIP2,EZR,PPARG,GLRX,LIF,NR4A1,OSM,PTAFR,RAB11FIP1,CRY1,ADORA2B,TLR2,SDCBP,HCK,CCL5,ANXA5,HMOX1
GO:BP	regulation of leukocyte differentiation	GO:1902105	3.41743e-06	5.4663	308	372	21	27543	MMP14,IL6,CCL3,LTF,TNF,NLRP3,FAS,IL10,CSF1,OCSTAMP,FGL2,FOS,LIF,TNFSF9,TRIB1,JUN,LILR4B,LILRB4A,CD83,NFKBIZ,CCL5
GO:BP	killing of cells of another organism	GO:0031640	4.44136e-06	5.35248	69	372	11	27543	CXCL10,CXCL9,CXCL3,CCL12,NOS2,LTF,PRF1,CCL17,CCL22,CXCL1,CXCL2
GO:BP	regulation of cysteine-type endopeptidase activity	GO:2000116	4.5116e-06	5.34567	254	372	19	27543	IL6,MEFV,S100A8,S100A9,LTF,PTGS2,TNF,NLRP12,FASL,PMAIP1,BCL2A1D,VEGFA,NLRP3,FAS,CD44,NR4A1,MMP9,CYCS,KLF4
GO:BP	regulation of secretion	GO:0051046	4.60064e-06	5.33718	737	372	33	27543	IL6,IL1B,IL1RN,RSAD2,ITGB2L,NOS2,S100A8,S100A9,IL1A,PTGES,SPHK1,TNF,EDN1,CYP51,SDC4,SPP1,HMGCR,NR1H3,EZR,PPARG,ANPEP,GLRX,LIF,OSM,PTAFR,RAB11FIP1,CRY1,ADORA2B,TLR2,SDCBP,CCL5,ANXA5,HMOX1
GO:BP	adaptive immune response	GO:0002250	4.85054e-06	5.31421	549	372	28	27543	TREM1,ARG2,GZMB,IL6,IL1B,RSAD2,TREML4,TARM1,CLEC4N,TNF,PRF1,HAVCR2,TNFAIP3,VEGFA,XCL1,NLRP3,FAS,CD274,ICAM1,FCGR1,LILR4B,LILRB4A,RNF19B,SEMA4A,IRF7,CLEC4D,C3,NFKBIZ
GO:BP	organic anion transport	GO:0015711	5.36738e-06	5.27024	379	372	23	27543	SLC7A11,CAR4,ARG2,IL1B,IL1RN,NOS2,IL1A,PTGES,PTGS2,TNF,EDN1,SLC6A8,SLCO4C1,SLC7A2,SLC16A3,SLC2A1,SFXN5,SLCO3A1,SLC7A8,NFKBIE,SLC2A3,ABCC1,SLC3A2
GO:BP	ion homeostasis	GO:0050801	5.43379e-06	5.2649	626	372	30	27543	CXCL10,SLC7A11,CAR4,CXCL9,CCL12,LCN2,SLC40A1,CCL3,STEAP4,IL1A,LTF,TGM2,EDN1,CCL2,FASL,GM6377,MT2,SPP1,MARCKSL1,XCL1,KDR,SOD2,RAB20,SLC39A14,ANPEP,CLIC4,CLN5,FTH1,CCL5,HMOX1
GO:BP	regulation of system process	GO:0044057	5.63742e-06	5.24892	627	372	30	27543	PROK2,ARG2,IL6,NOS2,CCL3,CHRM3,IL1A,SPHK1,PTGS2,TNF,EDN1,HMGCR,IL10,MYBPC3,NR1H3,PPARG,DUSP5,EGR2,FDPS,ANPEP,LIF,NR4A1,AIF1,ICAM1,PTAFR,CACNB3,CRY1,FCGR1,ADORA2B,KLF4
GO:BP	regulation of biosynthetic process	GO:0009889	5.74085e-06	5.24102	4220	372	101	27543	SLC7A11,ARG2,GZMB,LCN2,IGF2BP2,IL6,IL1B,AK4,FOSL1,SLC40A1,ITGB2L,NOS2,CCL3,MET,S100A9,IL1A,MAFF,LTF,SNAI1,MXD1,SPHK1,PTGS2,TNF,NLRP12,EDN1,CCL2,PIWIL2,FASL,FABP3,IL18RAP,TNIP3,USP2,SPP1,HAVCR2,TNFAIP3,NAMPT,VEGFA,XCL1,ELL2,IFRD1,NLRP3,DGAT2,ZFP503,IL10,BASP1,KDR,ETS2,NR1H3,SOD2,HSPA1A,EZR,PPARG,STARD4,SEMA4D,FOS,DUSP5,EGR2,FDPS,LIF,IL1RAP,NR4A1,AIF1,OSM,ICAM1,HIC1,PTAFR,CRY1,TRAF1,TRIB1,POGK,JUN,…
GO:BP	cellular detoxification	GO:1990748	6.11688e-06	5.21347	109	372	13	27543	S100A8,S100A9,PTGES,NQO1,PTGS2,AMBP,SOD2,GLRX,ESD,TXNRD1,HP,PRDX1,SRXN1
GO:BP	regulation of T cell proliferation	GO:0042129	6.17598e-06	5.20929	178	372	16	27543	ARG2,IL6,IL1B,IL1A,TARM1,VCAM1,SDC4,HAVCR2,XCL1,CD274,TNFSF9,AIF1,LILR4B,LILRB4A,ITGAL,CCL5
GO:BP	regulation of mononuclear cell proliferation	GO:0032944	6.74274e-06	5.17116	232	372	18	27543	ARG2,IL6,IL1B,IL1A,TARM1,VCAM1,SDC4,HAVCR2,XCL1,IL10,CSF1,CD274,TNFSF9,AIF1,LILR4B,LILRB4A,ITGAL,CCL5
GO:BP	positive regulation of cell activation	GO:0050867	6.88896e-06	5.16185	486	372	26	27543	MMP14,IL6,IL1B,ITGB2L,PDPN,IL1A,TNF,VCAM1,CCL2,HAVCR2,ACTA2,XCL1,NLRP3,IL10,CD274,TNFSF9,AIF1,PTAFR,ADORA2B,LILR4B,LILRB4A,ITGAL,CLEC4D,CD83,NFKBIZ,CCL5
GO:BP	lymphocyte activation	GO:0046649	7.10439e-06	5.14847	872	372	36	27543	MMP14,ARG2,IL6,IL1B,RSAD2,ITGB2L,IL1A,TARM1,CLEC4E,PRF1,VCAM1,CCL2,SDC4,BCL2A1D,HAVCR2,TNFAIP3,XCL1,NLRP3,FAS,IL10,CD44,CD274,FGL2,TREML2,TNFSF9,AIF1,ICAM1,PRDX1,LILR4B,LILRB4A,ITGAL,SEMA4A,CLEC4D,CD83,NFKBIZ,CCL5
GO:BP	lymphocyte migration	GO:0072676	7.66834e-06	5.1153	111	372	13	27543	CXCL10,CCL7,CCL12,CCL3,CCL4,CCL17,CCL2,CCL22,XCL1,AIF1,ICAM1,ITGAL,CCL5
GO:BP	cellular biosynthetic process	GO:0044249	7.94207e-06	5.10007	5701	372	125	27543	UPP1,SLC7A11,ARG2,GZMB,IGF2BP2,IL6,IL1B,AK4,FOSL1,SLC40A1,ITGB2L,NOS2,HAS1,GCNT2,CCL3,MET,DHRS9,S100A9,IL1A,MAFF,LTF,SNAI1,MXD1,PTGES,SPHK1,IDI1,PTGS2,TNF,SGMS2,NLRP12,EDN1,PIWIL2,FASL,HMGCS1,FABP3,IL18RAP,TNIP3,CHST11,USP2,SPP1,HAVCR2,TNFAIP3,NAMPT,VEGFA,LIPG,XCL1,ELL2,HSD17B7,IFRD1,NLRP3,DGAT2,ZFP503,HMGCR,IL10,BASP1,COQ10B,ETS2,NR1H3,UGCG,SCD2,FDFT1,SOD2,HSPA1A,EZR,PPARG,STARD4,SEMA4D,CMPK2,FO…
GO:BP	cellular homeostasis	GO:0019725	8.01252e-06	5.09623	794	372	34	27543	CXCL10,CXCL9,CCL12,LCN2,IL6,SLC40A1,CCL3,STEAP4,IL1A,TGM2,NQO1,VCAM1,EDN1,CCL2,FASL,GM6377,MT2,SPP1,MARCKSL1,XCL1,MAP1A,DGAT2,HMGCR,RAB20,SLC39A14,ICAM1,TXNRD1,PRDX1,CLIC4,CLN5,FTH1,CCL5,HMOX1,GCLM
GO:BP	negative regulation of endopeptidase activity	GO:0010951	8.24249e-06	5.08394	293	372	20	27543	SERPINE1,WFDC21,STFA3,IL6,STFA2L1,LTF,PTGS2,TNF,TIMP1,BCL2A1D,AMBP,VEGFA,CD44,NR4A1,ANXA2,CSTB,MMP9,SORL1,KLF4,C3
GO:BP	negative regulation of cellular metabolic process	GO:0031324	8.33851e-06	5.07891	2670	372	73	27543	IL1R2,SERPINE1,WFDC21,STFA3,GZMB,IGF2BP2,IL6,IL1B,STFA2L1,LTF,SNAI1,MXD1,SPHK1,GZMA,NQO1,PTGS2,TNF,NLRP12,EDN1,TIMP1,FASL,ISG15,SPON1,DUSP16,USP2,GADD45B,BCL2A1D,AMBP,TNFAIP3,PLK2,NAMPT,VEGFA,XCL1,MAP1A,RASIP1,DGAT2,ZFP503,HMGCR,IL10,BASP1,ETS2,NR1H3,HSPA1A,CD44,EZR,PPARG,SEMA4D,DUSP5,NR4A1,HIC1,N4BP1,CRY1,TRIB1,JUN,ANXA2,CSTB,LILR4B,LILRB4A,MMP9,SORL1,CYCS,KLF4,GLA,PDGFB,NAB1,ATF3,SDCBP,C3,FNIP2…
GO:BP	steroid metabolic process	GO:0008202	8.89874e-06	5.05067	325	372	21	27543	DHRS9,SAA1,IL1A,SNAI1,IDI1,TNF,CYP51,HMGCS1,SQLE,SPP1,HSD17B7,MSMO1,DGAT2,HMGCR,FDFT1,SC5D,STARD4,FDPS,ADORA2B,PMVK,INSIG1
GO:BP	cation homeostasis	GO:0055080	9.00378e-06	5.04558	602	372	29	27543	CXCL10,CAR4,CXCL9,CCL12,LCN2,SLC40A1,CCL3,STEAP4,IL1A,LTF,TGM2,EDN1,CCL2,FASL,GM6377,MT2,SPP1,MARCKSL1,XCL1,KDR,SOD2,RAB20,SLC39A14,ANPEP,CLIC4,CLN5,FTH1,CCL5,HMOX1
GO:BP	vesicle-mediated transport	GO:0016192	9.54511e-06	5.02022	1653	372	53	27543	RHOV,MRGPRA2A,SERPINE1,CXCR2,CCL12,IL1B,TREML4,ITGB2L,CCL3,TGM2,SPHK1,TNF,FPR2,CCL2,OLR1,SDC4,HSPA1L,RHOU,VEGFA,SIGLECE,ARF2,MARCO,NR1H3,HSPA1A,RAB20,TNFAIP2,EZR,CD300LF,PPARG,RHOB,GLRX,AIF1,PTAFR,RAB11FIP1,ANXA2,STX11,FCGR1,SNX18,ADORA2B,LILR4B,LILRB4A,SORL1,LRP8,ITGAL,CLN5,SDCBP,HCK,C3,INSIG1,CCL5,ADRBK2,HMOX1,ARL4C
GO:BP	organic hydroxy compound biosynthetic process	GO:1901617	1.00955e-05	4.99587	238	372	18	27543	SLC7A11,SNAI1,SPHK1,IDI1,TNF,CYP51,HMGCS1,SQLE,HSD17B7,MSMO1,HMGCR,FDFT1,SC5D,STARD4,FDPS,PTAFR,PMVK,INSIG1
GO:BP	cholesterol metabolic process	GO:0008203	1.05303e-05	4.97756	136	372	14	27543	SAA1,IDI1,CYP51,HMGCS1,SQLE,HSD17B7,MSMO1,DGAT2,HMGCR,FDFT1,SC5D,FDPS,PMVK,INSIG1
GO:BP	cellular oxidant detoxification	GO:0098869	1.13662e-05	4.94438	94	372	12	27543	S100A8,S100A9,PTGES,NQO1,PTGS2,AMBP,SOD2,GLRX,TXNRD1,HP,PRDX1,SRXN1
GO:BP	negative regulation of peptidase activity	GO:0010466	1.23235e-05	4.90927	300	372	20	27543	SERPINE1,WFDC21,STFA3,IL6,STFA2L1,LTF,PTGS2,TNF,TIMP1,BCL2A1D,AMBP,VEGFA,CD44,NR4A1,ANXA2,CSTB,MMP9,SORL1,KLF4,C3
GO:BP	negative regulation of hydrolase activity	GO:0051346	1.35378e-05	4.86845	398	372	23	27543	SERPINE1,WFDC21,STFA3,IL6,STFA2L1,LTF,GZMA,PTGS2,TNF,TIMP1,BCL2A1D,AMBP,VEGFA,CD44,SLC39A14,SEMA4D,NR4A1,ANXA2,CSTB,MMP9,SORL1,KLF4,C3
GO:BP	cell-substrate adhesion	GO:0031589	1.35683e-05	4.86748	365	372	22	27543	OLFM4,SERPINE1,MMP14,TREM1,ITGB2L,GCNT2,PDPN,ITGB8,VCAM1,ITGA1,SDC4,SPP1,VEGFA,CSF1,ITGB5,KDR,ITGA5,CASS4,ITGAE,MARCKS,ITGAL,PDGFB
GO:BP	regulation of lipid localization	GO:1905952	1.36132e-05	4.86604	188	372	16	27543	IL1B,IL1A,PTGES,EDN1,FASL,FABP3,SPP1,LIPG,NR1H3,PPARG,HILPDA,CRY1,ANXA2,C3,IKBKE,NFKBIA
GO:BP	regulation of T cell activation	GO:0050863	1.36625e-05	4.86447	333	372	21	27543	ARG2,IL6,IL1B,IL1A,TARM1,VCAM1,CCL2,SDC4,HAVCR2,XCL1,NLRP3,CD274,FGL2,TNFSF9,AIF1,LILR4B,LILRB4A,ITGAL,CD83,NFKBIZ,CCL5
GO:BP	inorganic ion homeostasis	GO:0098771	1.39665e-05	4.85491	614	372	29	27543	CXCL10,CAR4,CXCL9,CCL12,LCN2,SLC40A1,CCL3,STEAP4,IL1A,LTF,TGM2,EDN1,CCL2,FASL,GM6377,MT2,SPP1,MARCKSL1,XCL1,KDR,SOD2,RAB20,SLC39A14,ANPEP,CLIC4,CLN5,FTH1,CCL5,HMOX1
GO:BP	tissue morphogenesis	GO:0048729	1.42759e-05	4.8454	653	372	30	27543	CXCL10,MMP14,FLRT3,CXCR2,LCN2,IL6,MET,PDPN,SNAI1,TGM2,TNF,EDN1,SDC4,ACTA2,VEGFA,RASIP1,CXCR4,IL10,CSF1,MYBPC3,KDR,CD44,RHOB,LIF,ITGA5,NRP2,TXNRD1,KDM6B,CLIC4,KLF4
GO:BP	regulation of secretion by cell	GO:1903530	1.42759e-05	4.8454	653	372	30	27543	IL6,IL1B,IL1RN,RSAD2,ITGB2L,NOS2,IL1A,PTGES,SPHK1,TNF,EDN1,CYP51,SDC4,SPP1,HMGCR,NR1H3,EZR,PPARG,GLRX,LIF,OSM,PTAFR,RAB11FIP1,CRY1,ADORA2B,TLR2,SDCBP,CCL5,ANXA5,HMOX1
GO:BP	cellular extravasation	GO:0045123	1.4776e-05	4.83044	77	372	11	27543	TREM1,TREM3,ITGB2L,TNF,VCAM1,CCL2,ITGA1,ICAM1,PTAFR,ITGAL,CCL5
GO:BP	positive regulation of T cell activation	GO:0050870	1.494e-05	4.82565	216	372	17	27543	IL6,IL1B,IL1A,VCAM1,CCL2,HAVCR2,XCL1,NLRP3,CD274,TNFSF9,AIF1,LILR4B,LILRB4A,ITGAL,CD83,NFKBIZ,CCL5
GO:BP	lymphocyte chemotaxis	GO:0048247	1.54339e-05	4.81152	60	372	10	27543	CXCL10,CCL7,CCL12,CCL3,CCL4,CCL17,CCL2,CCL22,XCL1,CCL5
GO:BP	tissue migration	GO:0090130	1.63078e-05	4.7876	305	372	20	27543	LCN2,ITGB2L,MET,PTGS2,TNF,GPLD1,ACTA2,PLK2,VEGFA,KDR,RHOB,NR4A1,GLIPR2,JUN,ADORA2B,MMP9,KLF4,PDGFB,SEMA4A,HMOX1
GO:BP	macromolecule modification	GO:0043412	1.74657e-05	4.75781	3898	372	94	27543	CHIL1,STFA3,CCL12,IL6,IL1B,IL1RN,STFA2L1,MEFV,ITGB2L,NOS2,DUSP8,GCNT2,S100A8,CCL3,MET,S100A9,LTF,CLEC4N,TGM2,SPHK1,PTGS2,TNF,NLRP12,EDN1,PIWIL2,ITGA1,ISG15,SDC4,DUSP16,USP2,GADD45B,AMBP,TNFAIP3,PLK2,VEGFA,RASIP1,FAS,HMGCR,CSF1,GDF15,MARCO,KDR,LONRF3,UGCG,HSPA1A,CD44,SEMA4D,LONRF1,DUSP5,EGR2,DUSP2,LIF,MAPK6,ITGA5,ARRDC4,CASS4,AIF1,OSM,USP18,DUSP4,ICAM1,N4BP1,BTG1,CRY1,TRAF1,TRIB1,JUN,ANXA2,MARCKS,…
GO:BP	regulation of tube diameter	GO:0035296	1.79934e-05	4.74489	166	372	15	27543	CHRM3,PTGS2,TNF,EDN1,ITGA1,ACTA2,VEGFA,HMGCR,HTR7,KDR,SOD2,DUSP5,ICAM1,ADORA2B,GCLM
GO:BP	blood vessel diameter maintenance	GO:0097746	1.79934e-05	4.74489	166	372	15	27543	CHRM3,PTGS2,TNF,EDN1,ITGA1,ACTA2,VEGFA,HMGCR,HTR7,KDR,SOD2,DUSP5,ICAM1,ADORA2B,GCLM
GO:BP	lipid storage	GO:0019915	1.84211e-05	4.73468	98	372	12	27543	IL1B,TNF,SQLE,DGAT2,NR1H3,PPARG,STARD4,HILPDA,CRY1,C3,IKBKE,NFKBIA
GO:BP	catabolic process	GO:0009056	1.88824e-05	4.72394	2454	372	68	27543	CHIL1,CHIL3,UPP1,MMP14,ARG2,GZMB,IGF2BP2,IL6,IL1B,MEFV,NOS2,S100A8,S100A9,ENTPD3,GZMA,NQO1,TNF,TIMP1,CYP51,ISG15,PMAIP1,GDPD1,GPLD1,USP2,SPP1,AMBP,TNFAIP3,PLK2,NAMPT,VEGFA,LIPG,MAP1A,RASIP1,HMGCR,IL10,KDR,MMP25,HSPA1A,CD44,MMP19,EZR,SMOX,ANPEP,PGK1,ESD,USP18,GPD2,N4BP1,TRIB1,TXNRD1,ANXA2,VMP1,SNX18,PRDX1,RNF19B,AOAH,RNF149,MMP9,SORL1,PLA1A,ODC1,SAT1,GLA,SDCBP,IKBKE,HMOX1,PSMB7,PSMA5
GO:BP	regulation of leukocyte mediated immunity	GO:0002703	1.92542e-05	4.71548	248	372	18	27543	IL6,IL1B,RSAD2,ITGB2L,TNF,CCL2,CXCL1,IL18RAP,HAVCR2,XCL1,NLRP3,PTAFR,FCGR1,ADORA2B,LILR4B,LILRB4A,C3,HMOX1
GO:BP	regulation of tube size	GO:0035150	1.95295e-05	4.70931	167	372	15	27543	CHRM3,PTGS2,TNF,EDN1,ITGA1,ACTA2,VEGFA,HMGCR,HTR7,KDR,SOD2,DUSP5,ICAM1,ADORA2B,GCLM
GO:BP	anion transport	GO:0006820	1.95775e-05	4.70824	548	372	27	27543	SLC7A11,CAR4,ARG2,IL1B,IL1RN,NOS2,IL1A,PTGES,PTGS2,TNF,EDN1,SLC6A8,SLCO4C1,SLC39A14,SLC7A2,PTAFR,SLC20A1,SLC16A3,CLIC4,SLC2A1,SFXN5,SLCO3A1,SLC7A8,NFKBIE,SLC2A3,ABCC1,SLC3A2
GO:BP	gastrulation	GO:0007369	1.98345e-05	4.70258	193	372	16	27543	MMP14,IL1RN,SNAI1,TNFAIP3,IL10,ITGB5,ETS2,DUSP5,DUSP2,ITGA5,DUSP4,TXNRD1,KDM6B,MMP9,KLF4,PHLDB1
GO:BP	regulation of adaptive immune response	GO:0002819	1.98345e-05	4.70258	193	372	16	27543	IL6,IL1B,RSAD2,CLEC4N,TNF,HAVCR2,TNFAIP3,XCL1,NLRP3,CD274,FCGR1,LILR4B,LILRB4A,IRF7,C3,NFKBIZ
GO:BP	adaptive immune response based on somatic recombination of immune receptors built from immunoglobulin superfamily domains	GO:0002460	2.05731e-05	4.6867	407	372	23	27543	GZMB,IL6,IL1B,RSAD2,TREML4,CLEC4N,TNF,PRF1,HAVCR2,TNFAIP3,VEGFA,XCL1,NLRP3,FAS,CD274,ICAM1,FCGR1,LILR4B,LILRB4A,SEMA4A,IRF7,C3,NFKBIZ
GO:BP	regulation of pattern recognition receptor signaling pathway	GO:0062207	2.07099e-05	4.68382	99	372	12	27543	RSAD2,TREML4,LTF,OASL1,GM6377,TNFAIP3,NR1H3,HSPA1A,CD300LF,SLC15A3,TLR2,IRF7
GO:BP	regulation of immune effector process	GO:0002697	2.10957e-05	4.67581	374	372	22	27543	IL6,IL1B,RSAD2,ITGB2L,TNF,CCL2,CXCL1,IL18RAP,HAVCR2,TNFAIP3,XCL1,NLRP3,IL10,FGL2,PTAFR,FCGR1,ADORA2B,LILR4B,LILRB4A,C3,NFKBIZ,HMOX1
GO:BP	sterol metabolic process	GO:0016125	2.21283e-05	4.65505	144	372	14	27543	SAA1,IDI1,CYP51,HMGCS1,SQLE,HSD17B7,MSMO1,DGAT2,HMGCR,FDFT1,SC5D,FDPS,PMVK,INSIG1
GO:BP	negative regulation of catabolic process	GO:0009895	2.66177e-05	4.57483	314	372	20	27543	IGF2BP2,IL1B,NOS2,NQO1,TNF,TIMP1,CYP51,TNFAIP3,NAMPT,VEGFA,MAP1A,RASIP1,HMGCR,IL10,N4BP1,ANXA2,SORL1,SDCBP,IKBKE,HMOX1
GO:BP	regulation of cysteine-type endopeptidase activity involved in apoptotic process	GO:0043281	2.9383e-05	4.5319	226	372	17	27543	IL6,S100A8,S100A9,PTGS2,TNF,NLRP12,FASL,PMAIP1,BCL2A1D,VEGFA,NLRP3,FAS,CD44,NR4A1,MMP9,CYCS,KLF4
GO:BP	negative regulation of nitrogen compound metabolic process	GO:0051172	3.12731e-05	4.50483	2539	372	69	27543	IL1R2,SERPINE1,WFDC21,STFA3,GZMB,IGF2BP2,IL6,IL1B,STFA2L1,NOS2,LTF,SNAI1,MXD1,SPHK1,GZMA,NQO1,PTGS2,TNF,NLRP12,EDN1,TIMP1,CYP51,FASL,ISG15,SPON1,DUSP16,USP2,GADD45B,BCL2A1D,AMBP,TNFAIP3,VEGFA,XCL1,MAP1A,RASIP1,ZFP503,HMGCR,IL10,BASP1,ETS2,NR1H3,HSPA1A,CD44,EZR,PPARG,SEMA4D,DUSP5,NR4A1,HIC1,N4BP1,CRY1,TRIB1,JUN,ANXA2,CSTB,LILR4B,LILRB4A,MMP9,SORL1,KLF4,GLA,PDGFB,NAB1,ATF3,SDCBP,C3,FNIP2,NFKBIE,IKB…
GO:BP	chronic inflammatory response	GO:0002544	3.28568e-05	4.48337	23	372	7	27543	S100A9,TNF,VCAM1,CCL2,TNFAIP3,IL10,ADORA2B
GO:BP	regulation of lymphocyte proliferation	GO:0050670	3.34913e-05	4.47507	228	372	17	27543	ARG2,IL6,IL1B,IL1A,TARM1,VCAM1,SDC4,HAVCR2,XCL1,IL10,CD274,TNFSF9,AIF1,LILR4B,LILRB4A,ITGAL,CCL5
GO:BP	regulation of epithelial cell migration	GO:0010632	3.34913e-05	4.47507	228	372	17	27543	LCN2,MET,PTGS2,TNF,GPLD1,PLK2,VEGFA,KDR,RHOB,GLIPR2,JUN,ADORA2B,MMP9,KLF4,PDGFB,SEMA4A,HMOX1
GO:BP	positive regulation of immune effector process	GO:0002699	3.35102e-05	4.47482	257	372	18	27543	IL6,IL1B,RSAD2,ITGB2L,TNF,CCL2,CXCL1,IL18RAP,XCL1,NLRP3,IL10,PTAFR,FCGR1,ADORA2B,LILRB4A,C3,NFKBIZ,HMOX1
GO:BP	positive regulation of immune response	GO:0050778	3.35973e-05	4.4737	639	372	29	27543	IL6,IL1B,RSAD2,TREM3,ITGB2L,CLEC4N,TNF,FPR2,IFI205,IL18RAP,GPLD1,BCL2A1D,HAVCR2,XCL1,NLRP3,IL10,CD274,EZR,SH2B2,PTAFR,CACNB3,FCGR1,ADORA2B,LILR4B,LILRB4A,IRF7,C3,NFKBIZ,IKBKE
GO:BP	positive regulation of epithelial cell migration	GO:0010634	3.74233e-05	4.42686	150	372	14	27543	LCN2,MET,PTGS2,GPLD1,PLK2,VEGFA,KDR,RHOB,GLIPR2,JUN,ADORA2B,MMP9,PDGFB,HMOX1
GO:BP	negative regulation of secretion	GO:0051048	3.79388e-05	4.42092	202	372	16	27543	IL6,IL1B,IL1RN,RSAD2,TNF,EDN1,CYP51,HMGCR,NR1H3,ANPEP,LIF,OSM,RAB11FIP1,CRY1,ANXA5,HMOX1
GO:BP	cellular response to hydrogen peroxide	GO:0070301	4.06645e-05	4.39078	105	372	12	27543	LCN2,IL6,MET,SPHK1,NQO1,EDN1,IL18RAP,TNFAIP3,IL10,RHOB,GLRX,KDM6B
GO:BP	maintenance of location	GO:0051235	4.16391e-05	4.3805	355	372	21	27543	CXCL10,CXCL9,LCN2,IL1B,CCL3,TNF,FASL,SQLE,XCL1,DGAT2,NR1H3,PPARG,STARD4,HILPDA,CRY1,SORL1,FTH1,C3,INSIG1,IKBKE,NFKBIA
GO:BP	regulation of apoptotic signaling pathway	GO:2001233	4.27315e-05	4.36925	389	372	22	27543	SERPINE1,IL1B,S100A8,S100A9,G0S2,SNAI1,PTGS2,TNF,PMAIP1,TNFAIP3,FAS,SOD2,HSPA1A,CD44,OSM,ICAM1,TRAF1,MMP9,ATF3,EEF1E1,HMOX1,GCLM
GO:BP	positive regulation of NF-kappaB transcription factor activity	GO:0051092	4.434e-05	4.3532	152	372	14	27543	IL1B,ITGB2L,LTF,SPHK1,TNF,IL18RAP,NLRP3,HSPA1A,IL1RAP,ICAM1,TRAF1,TLR2,SLCO3A1,IRAK2
GO:BP	negative regulation of macromolecule metabolic process	GO:0010605	4.56451e-05	4.34061	3339	372	83	27543	IL1R2,SERPINE1,WFDC21,STFA3,ARG2,GZMB,IGF2BP2,IL6,IL1B,STFA2L1,MEFV,NOS2,CCL3,LTF,ITGB8,SNAI1,MXD1,GZMA,NQO1,PTGS2,TNF,NLRP12,EDN1,TIMP1,CYP51,PIWIL2,FASL,OLR1,ISG15,SPON1,DUSP16,USP2,GADD45B,BCL2A1D,HAVCR2,AMBP,TNFAIP3,VEGFA,XCL1,MAP1A,RASIP1,MIR155HG,NLRP3,ZFP503,HMGCR,IL10,BASP1,KDR,ETS2,NR1H3,HSPA1A,CD44,CD274,EZR,PPARG,SEMA4D,DUSP5,NR4A1,AIF1,MIR22HG,HIC1,N4BP1,CRY1,TRIB1,JUN,ANXA2,CSTB,OAS3…
GO:BP	prostaglandin transport	GO:0015732	4.58494e-05	4.33867	24	372	7	27543	IL1B,NOS2,IL1A,PTGES,PTGS2,EDN1,SLCO3A1
GO:BP	regulation of adaptive immune response based on somatic recombination of immune receptors built from immunoglobulin superfamily domains	GO:0002822	4.63313e-05	4.33413	178	372	15	27543	IL6,IL1B,RSAD2,CLEC4N,TNF,HAVCR2,TNFAIP3,XCL1,NLRP3,CD274,FCGR1,LILR4B,LILRB4A,C3,NFKBIZ
GO:BP	vascular endothelial growth factor production	GO:0010573	4.65491e-05	4.33209	36	372	8	27543	IL6,IL1B,IL1A,PTGS2,TNF,CCL2,ADORA2B,C3
GO:BP	response to hypoxia	GO:0001666	4.73101e-05	4.32505	325	372	20	27543	MMP14,AK4,NOS2,IL1A,PTGS2,TNF,VCAM1,EDN1,CCL2,VEGFA,CXCR4,KDR,SOD2,NDRG1,PPARG,PGK1,HILPDA,TLR2,SLC2A1,HMOX1
GO:BP	epithelial cell migration	GO:0010631	5.45741e-05	4.26301	296	372	19	27543	LCN2,ITGB2L,MET,PTGS2,TNF,GPLD1,PLK2,VEGFA,KDR,RHOB,NR4A1,GLIPR2,JUN,ADORA2B,MMP9,KLF4,PDGFB,SEMA4A,HMOX1
GO:BP	production of molecular mediator involved in inflammatory response	GO:0002532	5.49043e-05	4.26039	87	372	11	27543	CHIL3,IL1R2,SERPINE1,IL6,MEFV,NOS2,TARM1,TNF,SLC7A2,LILR4B,LILRB4A
GO:BP	secondary alcohol metabolic process	GO:1902652	5.69019e-05	4.24487	155	372	14	27543	SAA1,IDI1,CYP51,HMGCS1,SQLE,HSD17B7,MSMO1,DGAT2,HMGCR,FDFT1,SC5D,FDPS,PMVK,INSIG1
GO:BP	negative regulation of cell activation	GO:0050866	6.13448e-05	4.21222	209	372	16	27543	ARG2,TARM1,SDC4,HAVCR2,TNFAIP3,XCL1,FAS,IL10,NR1H3,CD274,CD300LF,FGL2,LILR4B,LILRB4A,PDGFB,HMOX1
GO:BP	intrinsic apoptotic signaling pathway in response to DNA damage	GO:0008630	6.22093e-05	4.20614	109	372	12	27543	SNAI1,TNF,PMAIP1,BCL2A1A,BCL2A1D,SOD2,CD44,HIC1,BCL2A1B,FNIP2,IKBKE,HMOX1
GO:BP	regulation of endothelial cell apoptotic process	GO:2000351	6.23768e-05	4.20498	52	372	9	27543	SERPINE1,CCL12,TNF,CCL2,FASL,TNFAIP3,IL10,KDR,ICAM1
GO:BP	circulatory system process	GO:0003013	6.34424e-05	4.19762	542	372	26	27543	CXCR2,NOS2,CHRM3,CCL4,PTGS2,TNF,EDN1,ITGA1,ACTA2,NAMPT,VEGFA,CXCR4,HMGCR,HTR7,MYBPC3,KDR,SOD2,DUSP5,ANPEP,ICAM1,PTAFR,ADORA2B,SLC2A1,ABCC1,HMOX1,GCLM
GO:BP	epithelium migration	GO:0090132	6.41006e-05	4.19314	299	372	19	27543	LCN2,ITGB2L,MET,PTGS2,TNF,GPLD1,PLK2,VEGFA,KDR,RHOB,NR4A1,GLIPR2,JUN,ADORA2B,MMP9,KLF4,PDGFB,SEMA4A,HMOX1
GO:BP	regulation of I-kappaB kinase/NF-kappaB signaling	GO:0043122	6.55981e-05	4.18311	210	372	16	27543	OLFM4,IL1B,IL1A,LTF,CLEC4N,TNF,NLRP12,FASL,TNIP3,TNFAIP3,TRAF1,TNIP1,LILR4B,LILRB4A,CLEC4D,IKBKE
GO:BP	tumor necrosis factor superfamily cytokine production	GO:0071706	6.71841e-05	4.17273	183	372	15	27543	ARG2,IL6,CCL3,IL1A,LTF,CCL4,CCL2,HAVCR2,TNFAIP3,IL10,CD274,PTAFR,OAS3,LILR4B,LILRB4A
GO:BP	regulation of tumor necrosis factor superfamily cytokine production	GO:1903555	6.71841e-05	4.17273	183	372	15	27543	ARG2,IL6,CCL3,IL1A,LTF,CCL4,CCL2,HAVCR2,TNFAIP3,IL10,CD274,PTAFR,OAS3,LILR4B,LILRB4A
GO:BP	positive regulation of leukocyte activation	GO:0002696	6.80354e-05	4.16727	470	372	24	27543	MMP14,IL6,IL1B,ITGB2L,IL1A,TNF,VCAM1,CCL2,HAVCR2,XCL1,NLRP3,IL10,CD274,TNFSF9,AIF1,PTAFR,ADORA2B,LILR4B,LILRB4A,ITGAL,CLEC4D,CD83,NFKBIZ,CCL5
GO:BP	negative regulation of cell adhesion	GO:0007162	7.12777e-05	4.14705	301	372	19	27543	SERPINE1,MMP14,ARG2,IL1RN,GCNT2,TARM1,RND1,SDC4,HAVCR2,TNFAIP3,VEGFA,XCL1,IL10,CD274,FGL2,SEMA4D,LILR4B,LILRB4A,KLF4
GO:BP	regulation of cellular biosynthetic process	GO:0031326	7.75073e-05	4.11066	4136	372	96	27543	SLC7A11,GZMB,IGF2BP2,IL6,IL1B,AK4,FOSL1,SLC40A1,ITGB2L,NOS2,CCL3,MET,S100A9,IL1A,MAFF,LTF,SNAI1,MXD1,SPHK1,PTGS2,TNF,NLRP12,EDN1,PIWIL2,FASL,FABP3,IL18RAP,TNIP3,USP2,SPP1,HAVCR2,TNFAIP3,NAMPT,VEGFA,XCL1,ELL2,IFRD1,NLRP3,DGAT2,ZFP503,IL10,BASP1,ETS2,NR1H3,SOD2,HSPA1A,EZR,PPARG,STARD4,SEMA4D,FOS,DUSP5,EGR2,LIF,IL1RAP,NR4A1,AIF1,OSM,ICAM1,HIC1,PTAFR,CRY1,TRAF1,TRIB1,POGK,JUN,ANXA2,FOSB,TNIP1,KDM6B,A…
GO:BP	lipid metabolic process	GO:0006629	8.46085e-05	4.07259	1421	372	46	27543	IL1B,IL1RN,PDPN,DHRS9,SAA1,IL1A,ITGB8,SNAI1,PTGES,SPHK1,IDI1,PTGS2,TNF,SGMS2,EDN1,CYP51,HMGCS1,SQLE,FABP3,GDPD1,GPLD1,SPP1,LIPG,HSD17B7,MSMO1,DGAT2,HMGCR,NR1H3,UGCG,SCD2,FDFT1,SC5D,PPARG,STARD4,FDPS,ADORA2B,ACOT9,AOAH,SORL1,PLA1A,GLA,PMVK,PDGFB,AGPAT4,C3,INSIG1
GO:BP	organic cyclic compound biosynthetic process	GO:1901362	8.47811e-05	4.0717	4203	372	97	27543	UPP1,SLC7A11,IL6,IL1B,AK4,FOSL1,SLC40A1,ITGB2L,NOS2,CCL3,MET,IL1A,MAFF,LTF,SNAI1,MXD1,SPHK1,IDI1,TNF,NLRP12,EDN1,CYP51,FASL,HMGCS1,SQLE,IL18RAP,TNIP3,USP2,SPP1,HAVCR2,TNFAIP3,NAMPT,VEGFA,XCL1,ELL2,HSD17B7,IFRD1,MSMO1,NLRP3,ZFP503,HMGCR,IL10,BASP1,ETS2,NR1H3,FDFT1,SOD2,HSPA1A,EZR,SC5D,PPARG,STARD4,SEMA4D,CMPK2,FOS,DUSP5,EGR2,FDPS,LIF,IL1RAP,NR4A1,OSM,ICAM1,HIC1,PTAFR,CRY1,TRAF1,TRIB1,POGK,JUN,ANXA…
GO:BP	regulation of lymphocyte chemotaxis	GO:1901623	8.51366e-05	4.06988	26	372	7	27543	CXCL10,CCL7,CCL12,CCL3,CCL2,XCL1,CCL5
GO:BP	T cell proliferation	GO:0042098	8.54415e-05	4.06833	214	372	16	27543	ARG2,IL6,IL1B,IL1A,TARM1,VCAM1,SDC4,HAVCR2,XCL1,CD274,TNFSF9,AIF1,LILR4B,LILRB4A,ITGAL,CCL5
GO:BP	negative regulation of leukocyte activation	GO:0002695	9.62483e-05	4.01661	188	372	15	27543	ARG2,TARM1,SDC4,HAVCR2,TNFAIP3,XCL1,FAS,IL10,NR1H3,CD274,CD300LF,FGL2,LILR4B,LILRB4A,HMOX1
GO:BP	carboxylic acid transport	GO:0046942	9.74822e-05	4.01107	307	372	19	27543	SLC7A11,ARG2,IL1B,IL1RN,NOS2,IL1A,PTGES,PTGS2,TNF,EDN1,SLC6A8,SLC7A2,SLC16A3,SFXN5,SLCO3A1,SLC7A8,NFKBIE,ABCC1,SLC3A2
GO:BP	positive regulation of acute inflammatory response	GO:0002675	0.000113605	3.9446	27	372	7	27543	IL6,IL1B,PTGS2,TNF,FCGR1,C3,CCL5
GO:BP	endothelial cell apoptotic process	GO:0072577	0.000122483	3.91193	56	372	9	27543	SERPINE1,CCL12,TNF,CCL2,FASL,TNFAIP3,IL10,KDR,ICAM1
GO:BP	endothelial cell migration	GO:0043542	0.000125595	3.90103	220	372	16	27543	LCN2,ITGB2L,MET,PTGS2,TNF,GPLD1,PLK2,VEGFA,KDR,RHOB,NR4A1,ADORA2B,KLF4,PDGFB,SEMA4A,HMOX1
GO:BP	positive regulation of lipid transport	GO:0032370	0.00013903	3.85689	95	372	11	27543	IL1B,IL1A,PTGES,EDN1,FASL,FABP3,SPP1,LIPG,NR1H3,ANXA2,NFKBIA
GO:BP	leukocyte activation involved in immune response	GO:0002366	0.000139103	3.85666	314	372	19	27543	MRGPRA2A,IL6,ITGB2L,CCL3,CLEC4E,HAVCR2,TNFAIP3,NLRP3,IL10,FGL2,ICAM1,PTAFR,ADORA2B,LILRB4A,ITGAL,SEMA4A,CLEC4D,NFKBIZ,HMOX1
GO:BP	NIK/NF-kappaB signaling	GO:0038061	0.000151915	3.8184	118	372	12	27543	CHIL1,IL1B,SPHK1,TNF,NLRP12,EDN1,HAVCR2,NLRP3,GLRX,PRDX1,TLR2,IKBKE
GO:BP	response to oxygen levels	GO:0070482	0.000151985	3.8182	418	372	22	27543	MMP14,AK4,NOS2,PDPN,IL1A,PTGS2,TNF,VCAM1,EDN1,CCL2,VEGFA,CXCR4,FAS,KDR,SOD2,NDRG1,PPARG,PGK1,HILPDA,TLR2,SLC2A1,HMOX1
GO:BP	leukocyte proliferation	GO:0070661	0.000160114	3.79557	350	372	20	27543	ARG2,CCL12,IL6,IL1B,IL1A,TARM1,VCAM1,SDC4,HAVCR2,XCL1,IL10,CSF1,OCSTAMP,CD274,TNFSF9,AIF1,LILR4B,LILRB4A,ITGAL,CCL5
GO:BP	cell activation involved in immune response	GO:0002263	0.0001615	3.79183	317	372	19	27543	MRGPRA2A,IL6,ITGB2L,CCL3,CLEC4E,HAVCR2,TNFAIP3,NLRP3,IL10,FGL2,ICAM1,PTAFR,ADORA2B,LILRB4A,ITGAL,SEMA4A,CLEC4D,NFKBIZ,HMOX1
GO:BP	cellular cation homeostasis	GO:0030003	0.000172488	3.76324	494	372	24	27543	CXCL10,CXCL9,CCL12,LCN2,SLC40A1,CCL3,STEAP4,IL1A,TGM2,EDN1,CCL2,FASL,GM6377,MT2,SPP1,MARCKSL1,XCL1,RAB20,SLC39A14,CLIC4,CLN5,FTH1,CCL5,HMOX1
GO:BP	positive regulation of leukocyte mediated immunity	GO:0002705	0.000180004	3.74472	144	372	13	27543	IL6,IL1B,RSAD2,ITGB2L,TNF,CCL2,CXCL1,IL18RAP,XCL1,NLRP3,PTAFR,FCGR1,C3
GO:BP	heat generation	GO:0031649	0.00019508	3.70979	29	372	7	27543	IL1B,IL1RN,IL1A,PTGES,PTGS2,TNF,CCL5
GO:BP	negative regulation of viral genome replication	GO:0045071	0.000196038	3.70766	59	372	9	27543	RSAD2,LTF,IFITM1,TNF,ISG15,OASL1,N4BP1,OAS3,CCL5
GO:BP	regulation of endothelial cell migration	GO:0010594	0.00019642	3.70681	171	372	14	27543	LCN2,MET,PTGS2,TNF,GPLD1,PLK2,VEGFA,KDR,RHOB,ADORA2B,KLF4,PDGFB,SEMA4A,HMOX1
GO:BP	sensory perception of pain	GO:0019233	0.000211859	3.67395	146	372	13	27543	IL1RN,CCL3,IL1A,PTGES,PTGS2,TNF,EDN1,CCL2,CXCR4,IL10,PTAFR,CACNB3,FCGR1
GO:BP	regulation of fever generation	GO:0031620	0.000217278	3.66298	10	372	5	27543	IL1B,PTGES,PTGS2,TNF,CCL5
GO:BP	nitrogen compound transport	GO:0071705	0.000223785	3.65017	2026	372	57	27543	SLC7A11,ARG2,IGF2BP2,IL6,IL1B,IL1RN,RSAD2,NOS2,S100A8,S100A9,IL1A,PTGS2,TNF,EDN1,CCL2,CYP51,PMAIP1,DUSP16,HSPA1L,SLC6A8,MAP1A,HMGCR,ARF2,NR1H3,RAB20,EZR,PPARG,RHOB,EGR2,GLRX,LIF,ARRDC4,SLC15A3,SLC7A2,CACNB3,RAB11FIP1,MARCKS,STX11,VMP1,SNX18,ADORA2B,TLR2,SORL1,SFXN5,TIMM8A1,DUSP18,SLC7A8,NFKBIE,INSIG1,CCL5,ABCC1,ADRBK2,ANXA5,ARL4C,NFKBIA,SLC3A2,RAN
GO:BP	response to decreased oxygen levels	GO:0036293	0.000231003	3.63638	358	372	20	27543	MMP14,AK4,NOS2,IL1A,PTGS2,TNF,VCAM1,EDN1,CCL2,VEGFA,CXCR4,KDR,SOD2,NDRG1,PPARG,PGK1,HILPDA,TLR2,SLC2A1,HMOX1
GO:BP	morphogenesis of an epithelium	GO:0002009	0.000231697	3.63508	540	372	25	27543	CXCL10,MMP14,FLRT3,CXCR2,LCN2,IL6,MET,PDPN,SNAI1,TGM2,TNF,EDN1,SDC4,VEGFA,RASIP1,CXCR4,IL10,CSF1,KDR,CD44,RHOB,LIF,ITGA5,CLIC4,KLF4
GO:BP	regulation of myeloid cell differentiation	GO:0045637	0.00023208	3.63436	230	372	16	27543	CCL3,LTF,TNF,ISG15,FAS,CSF1,HSPA1A,OCSTAMP,FOS,LIF,TRIB1,JUN,LILR4B,LILRB4A,CCL5,NFKBIA
GO:BP	regulation of protein catabolic process	GO:0042176	0.00023462	3.62963	393	372	21	27543	IL1B,NOS2,NQO1,TNF,TIMP1,CYP51,GPLD1,TNFAIP3,PLK2,MAP1A,HMGCR,IL10,HSPA1A,EZR,N4BP1,TRIB1,ANXA2,RNF19B,SORL1,ODC1,SDCBP
GO:BP	positive regulation of chemokine production	GO:0032722	0.000234918	3.62908	79	372	10	27543	CHIL3,IL6,IL1B,TNF,HAVCR2,AIF1,ADORA2B,OAS3,TLR2,CCL5
GO:BP	positive regulation of neuron apoptotic process	GO:0043525	0.000234918	3.62908	79	372	10	27543	LCN2,IL1B,CCL3,NQO1,TNF,FASL,ITGA1,PMAIP1,FAS,JUN
GO:BP	regulation of interleukin-1 beta production	GO:0032651	0.000237453	3.62442	100	372	11	27543	ARG2,IL6,MEFV,CCL3,SPHK1,TNF,IFI205,TNFAIP3,NLRP3,LILR4B,LILRB4A
GO:BP	interleukin-1 beta production	GO:0032611	0.000237453	3.62442	100	372	11	27543	ARG2,IL6,MEFV,CCL3,SPHK1,TNF,IFI205,TNFAIP3,NLRP3,LILR4B,LILRB4A
GO:BP	regulation of protein transport	GO:0051223	0.000248496	3.60468	542	372	25	27543	SLC7A11,IL6,IL1B,RSAD2,NOS2,IL1A,PTGS2,TNF,CCL2,CYP51,PMAIP1,HSPA1L,HMGCR,NR1H3,EZR,PPARG,GLRX,CACNB3,RAB11FIP1,TLR2,SORL1,INSIG1,CCL5,ANXA5,RAN
GO:BP	regulation of cellular response to stress	GO:0080135	0.000250866	3.60056	661	372	28	27543	SLC7A11,IL1B,MET,IL1A,SNAI1,SPHK1,PTGS2,TNF,PMAIP1,DUSP16,GADD45B,VEGFA,FAS,HMGCR,IL10,NR1H3,SOD2,CD44,EZR,GLRX,HIC1,CRY1,TRAF1,PRDX1,RAP2A,KLF4,INSIG1,EEF1E1
GO:BP	negative regulation of secretion by cell	GO:1903531	0.000261956	3.58177	175	372	14	27543	IL6,IL1B,IL1RN,RSAD2,EDN1,CYP51,HMGCR,NR1H3,LIF,OSM,RAB11FIP1,CRY1,ANXA5,HMOX1
GO:BP	mononuclear cell differentiation	GO:1903131	0.000262858	3.58028	468	372	23	27543	MMP14,IL6,IL1B,RSAD2,IL1A,ITGB8,CLEC4E,BCL2A1D,TNFAIP3,VEGFA,NLRP3,FAS,IL10,CSF1,FGL2,TNFSF9,JUN,LILR4B,LILRB4A,SEMA4A,CLEC4D,CD83,NFKBIZ
GO:BP	regulation of lipid biosynthetic process	GO:0046890	0.000264816	3.57706	203	372	15	27543	IL1B,IL1A,SNAI1,SPHK1,PTGS2,TNF,FABP3,DGAT2,NR1H3,STARD4,FDPS,ADORA2B,PDGFB,C3,INSIG1
GO:BP	cellular chemical homeostasis	GO:0055082	0.000267056	3.5734	704	372	29	27543	CXCL10,CXCL9,CCL12,LCN2,SLC40A1,CCL3,STEAP4,IL1A,TGM2,VCAM1,EDN1,CCL2,FASL,GM6377,MT2,SPP1,MARCKSL1,XCL1,DGAT2,HMGCR,RAB20,SLC39A14,ICAM1,CLIC4,CLN5,FTH1,CCL5,HMOX1,GCLM
GO:BP	alcohol biosynthetic process	GO:0046165	0.000269177	3.56996	149	372	13	27543	SPHK1,IDI1,CYP51,HMGCS1,HSD17B7,MSMO1,HMGCR,FDFT1,SC5D,FDPS,PTAFR,PMVK,INSIG1
GO:BP	MyD88-dependent toll-like receptor signaling pathway	GO:0002755	0.000284094	3.54654	19	372	6	27543	CD300LF,TNIP1,TLR2,TLR5,IRF7,IRAK2
GO:BP	myeloid leukocyte differentiation	GO:0002573	0.000293967	3.5317	234	372	16	27543	CCL3,LTF,ITGB8,TNF,VEGFA,CSF1,OCSTAMP,CD300LF,FOS,LIF,TNFSF9,TRIB1,JUN,LILR4B,LILRB4A,CCL5
GO:BP	macromolecule localization	GO:0033036	0.000298123	3.5256	2970	372	74	27543	SLC7A11,MMP14,IGF2BP2,IL6,IL1B,IL1RN,RSAD2,TREML4,ITGB2L,NOS2,IL1A,PTGES,PTGS2,TNF,EDN1,CCL2,CYP51,FASL,SQLE,FABP3,ISG15,PMAIP1,DUSP16,HSPA1L,CHST11,SPP1,TNFAIP3,VEGFA,LIPG,MAP1A,DGAT2,HMGCR,ARF2,NR1H3,UGCG,RAB20,EZR,PPARG,STARD4,RHOB,EGR2,GLRX,LIF,ARRDC4,HILPDA,SLC15A3,CACNB3,RAB11FIP1,CRY1,ANXA2,MARCKS,STX11,VMP1,SNX18,TLR2,LILR4B,RAP2A,LILRB4A,SORL1,ITGAL,SLC2A1,TIMM8A1,DUSP18,SLCO3A1,C3,INSIG…
GO:BP	positive regulation of pattern recognition receptor signaling pathway	GO:0062208	0.000298243	3.52543	45	372	8	27543	RSAD2,TREML4,LTF,OASL1,NR1H3,HSPA1A,SLC15A3,TLR2
GO:BP	cellular ion homeostasis	GO:0006873	0.00029922	3.52401	509	372	24	27543	CXCL10,CXCL9,CCL12,LCN2,SLC40A1,CCL3,STEAP4,IL1A,TGM2,EDN1,CCL2,FASL,GM6377,MT2,SPP1,MARCKSL1,XCL1,RAB20,SLC39A14,CLIC4,CLN5,FTH1,CCL5,HMOX1
GO:BP	negative regulation of chemokine production	GO:0032682	0.000321114	3.49334	31	372	7	27543	ARG2,IL6,MEFV,OAS3,LILR4B,LILRB4A,KLF4
GO:BP	positive regulation of T cell proliferation	GO:0042102	0.000322548	3.49141	103	372	11	27543	IL6,IL1B,IL1A,VCAM1,HAVCR2,XCL1,CD274,TNFSF9,AIF1,ITGAL,CCL5
GO:BP	response to glucocorticoid	GO:0051384	0.000323408	3.49025	178	372	14	27543	IL6,IL1RN,FOSL1,PTGS2,TNF,EDN1,CCL2,CXCL2,CLDN1,FAS,IL10,FOS,PTAFR,FOSB
GO:BP	regulation of peptidyl-tyrosine phosphorylation	GO:0050730	0.000351908	3.45357	268	372	17	27543	IL6,ITGB2L,CLEC4N,TNF,VEGFA,CD44,SEMA4D,LIF,ITGA5,CASS4,OSM,ICAM1,LILR4B,LILRB4A,LRP8,PDGFB,CCL5
GO:BP	T cell mediated immunity	GO:0002456	0.000356386	3.44808	104	372	11	27543	GZMB,IL6,IL1B,RSAD2,TREML4,PRF1,XCL1,NLRP3,ICAM1,LILR4B,LILRB4A
GO:BP	blood circulation	GO:0008015	0.000357765	3.4464	514	372	24	27543	CXCR2,NOS2,CHRM3,CCL4,PTGS2,TNF,EDN1,ITGA1,ACTA2,NAMPT,VEGFA,CXCR4,HMGCR,HTR7,MYBPC3,KDR,SOD2,DUSP5,ANPEP,ICAM1,PTAFR,ADORA2B,HMOX1,GCLM
GO:BP	regulation of neuron apoptotic process	GO:0043523	0.000371085	3.43053	269	372	17	27543	CCL12,LCN2,IL1B,CCL3,NQO1,TNF,CCL2,FASL,ITGA1,PMAIP1,FAS,IL10,KDR,SOD2,JUN,HMOX1,GCLM
GO:BP	tumor necrosis factor production	GO:0032640	0.000371302	3.43027	180	372	14	27543	ARG2,IL6,CCL3,IL1A,LTF,CCL4,CCL2,HAVCR2,TNFAIP3,IL10,PTAFR,OAS3,LILR4B,LILRB4A
GO:BP	regulation of tumor necrosis factor production	GO:0032680	0.000371302	3.43027	180	372	14	27543	ARG2,IL6,CCL3,IL1A,LTF,CCL4,CCL2,HAVCR2,TNFAIP3,IL10,PTAFR,OAS3,LILR4B,LILRB4A
GO:BP	prostaglandin secretion	GO:0032310	0.000401237	3.3966	20	372	6	27543	IL1B,NOS2,IL1A,PTGES,PTGS2,EDN1
GO:BP	regulation of vascular endothelial growth factor production	GO:0010574	0.000406277	3.39118	32	372	7	27543	IL6,IL1B,IL1A,PTGS2,CCL2,ADORA2B,C3
GO:BP	positive regulation of interleukin-6 production	GO:0032755	0.000433631	3.36288	106	372	11	27543	IL6,IL1B,NOS2,IL1A,TNF,IL1RAP,TNFSF9,AIF1,PTAFR,ADORA2B,TLR2
GO:BP	CD4-positive, alpha-beta T cell activation	GO:0035710	0.000433631	3.36288	106	372	11	27543	ARG2,IL6,RSAD2,TARM1,XCL1,NLRP3,CD274,LILRB4A,SEMA4A,CD83,NFKBIZ
GO:BP	response to growth factor	GO:0070848	0.00043919	3.35735	721	372	29	27543	FLRT3,IL6,HAS1,GCNT2,ITGB8,SPHK1,VCAM1,EDN1,CCL2,FASL,CLDN1,CHST11,VEGFA,XCL1,IL10,GDF15,ITGB5,KDR,CD44,FOS,NR4A1,NRP2,JUN,SORL1,LRP8,KLF4,PDGFB,SDCBP,GCLM
GO:BP	leukocyte mediated cytotoxicity	GO:0001909	0.000443909	3.35271	130	372	12	27543	TREM1,GZMB,TREM3,PRF1,CCL2,CXCL1,IL18RAP,HAVCR2,XCL1,FCGR1,PRDX1,RNF19B
GO:BP	positive regulation of leukocyte proliferation	GO:0070665	0.000460453	3.33681	156	372	13	27543	IL6,IL1B,IL1A,VCAM1,HAVCR2,XCL1,CSF1,OCSTAMP,CD274,TNFSF9,AIF1,ITGAL,CCL5
GO:BP	interleukin-2 production	GO:0032623	0.000464415	3.33309	65	372	9	27543	IL1B,IL1A,HAVCR2,TNFAIP3,XCL1,EZR,LILR4B,LILRB4A,CD83
GO:BP	regulation of interleukin-2 production	GO:0032663	0.000464415	3.33309	65	372	9	27543	IL1B,IL1A,HAVCR2,TNFAIP3,XCL1,EZR,LILR4B,LILRB4A,CD83
GO:BP	regulation of ion transport	GO:0043269	0.00046514	3.33242	723	372	29	27543	CXCL10,CXCL9,ARG2,CCL12,LCN2,IL1B,IL1RN,CCL3,CHRM3,IL1A,PTGES,PTGS2,TNF,EDN1,CCL2,CXCL1,USP2,XCL1,CXCR4,GLRX,ICAM1,PTAFR,CACNB3,RRAD,VMP1,CLIC4,MMP9,PDGFB,CCL5
GO:BP	epithelial cell differentiation	GO:0030855	0.00046514	3.33242	723	372	29	27543	PROK2,SERPINE1,STFA3,SLC7A11,IL1B,STFA2L1,MET,PDPN,IL1A,MAFF,PTGS2,TNF,CLDN1,ACTA2,VEGFA,CXCR4,BASP1,KDR,UGCG,EZR,PGK1,LIF,ICAM1,BTG1,JUN,KDM6B,CLIC4,MMP9,KLF4
GO:BP	protein kinase B signaling	GO:0043491	0.000465513	3.33207	212	372	15	27543	CHIL1,CCL12,IL6,IL1B,GCNT2,CCL3,TNF,CCL2,VEGFA,GDF15,KDR,CASS4,OSM,KLF4,CCL5
GO:BP	positive regulation of endothelial cell migration	GO:0010595	0.000477541	3.32099	107	372	11	27543	LCN2,MET,PTGS2,GPLD1,PLK2,VEGFA,KDR,RHOB,ADORA2B,PDGFB,HMOX1
GO:BP	metal ion homeostasis	GO:0055065	0.000525687	3.27927	525	372	24	27543	CXCL10,CXCL9,CCL12,LCN2,SLC40A1,CCL3,STEAP4,IL1A,LTF,TGM2,EDN1,CCL2,FASL,MT2,SPP1,MARCKSL1,XCL1,KDR,SOD2,SLC39A14,ANPEP,FTH1,CCL5,HMOX1
GO:BP	cell adhesion mediated by integrin	GO:0033627	0.000531011	3.2749	86	372	10	27543	SERPINE1,ITGB2L,ITGB8,ITGA1,LIF,ITGA5,ICAM1,ITGAE,ITGAL,CCL5
GO:BP	regulation of myeloid leukocyte differentiation	GO:0002761	0.000569828	3.24426	133	372	12	27543	CCL3,LTF,TNF,CSF1,OCSTAMP,FOS,LIF,TRIB1,JUN,LILR4B,LILRB4A,CCL5
GO:BP	positive regulation of myeloid cell differentiation	GO:0045639	0.000577325	3.23858	109	372	11	27543	CCL3,TNF,ISG15,CSF1,HSPA1A,OCSTAMP,FOS,LIF,TRIB1,JUN,CCL5
GO:BP	response to extracellular stimulus	GO:0009991	0.000618037	3.20899	569	372	25	27543	UPP1,FOSL1,IL1A,NQO1,PTGS2,TNF,VCAM1,CCL2,PMAIP1,SPP1,LIPG,FAS,GDF15,SOD2,PPARG,FOS,JUN,ADORA2B,LILRB4A,MMP9,SORL1,SLC2A1,ATF3,HMOX1,GCLM
GO:BP	positive regulation of ion transport	GO:0043270	0.000625747	3.2036	312	372	18	27543	CXCL10,CXCL9,CCL12,LCN2,IL1B,CCL3,IL1A,PTGES,EDN1,CCL2,CXCL1,XCL1,GLRX,PTAFR,CACNB3,VMP1,PDGFB,CCL5
GO:BP	regulation of phagocytosis	GO:0050764	0.000633807	3.19804	110	372	11	27543	IL1B,TGM2,SPHK1,TNF,CCL2,SIGLECE,CD300LF,PPARG,FCGR1,HCK,C3
GO:BP	cellular response to growth factor stimulus	GO:0071363	0.000654115	3.18435	693	372	28	27543	FLRT3,IL6,HAS1,GCNT2,ITGB8,SPHK1,VCAM1,EDN1,CCL2,CLDN1,CHST11,VEGFA,XCL1,IL10,GDF15,ITGB5,KDR,CD44,FOS,NR4A1,NRP2,JUN,SORL1,LRP8,KLF4,PDGFB,SDCBP,GCLM
GO:BP	regulation of establishment of protein localization	GO:0070201	0.000659595	3.18072	571	372	25	27543	SLC7A11,IL6,IL1B,RSAD2,NOS2,IL1A,PTGS2,TNF,CCL2,CYP51,PMAIP1,HSPA1L,HMGCR,NR1H3,EZR,PPARG,GLRX,CACNB3,RAB11FIP1,TLR2,SORL1,INSIG1,CCL5,ANXA5,RAN
GO:BP	CD4-positive, alpha-beta T cell proliferation	GO:0035739	0.000667816	3.17534	12	372	5	27543	ARG2,TARM1,XCL1,CD274,LILRB4A
GO:BP	peptidyl-tyrosine phosphorylation	GO:0018108	0.000679948	3.16752	383	372	20	27543	IL6,ITGB2L,MET,CLEC4N,TNF,VEGFA,KDR,CD44,SEMA4D,LIF,ITGA5,CASS4,OSM,ICAM1,LILR4B,LILRB4A,LRP8,PDGFB,HCK,CCL5
GO:BP	multicellular organismal homeostasis	GO:0048871	0.000690649	3.16074	533	372	24	27543	LCN2,IL6,IL1B,IL1RN,SLC40A1,GCNT2,MET,IL1A,G0S2,PTGES,PTGS2,TNF,CLDN1,SPP1,VEGFA,MAP1A,CSF1,KDR,NR1H3,UGCG,KDM6B,SLC2A1,KLF4,CCL5
GO:BP	positive regulation of myeloid leukocyte differentiation	GO:0002763	0.000690895	3.16059	68	372	9	27543	CCL3,TNF,CSF1,OCSTAMP,FOS,LIF,TRIB1,JUN,CCL5
GO:BP	leukocyte homeostasis	GO:0001776	0.000695119	3.15794	111	372	11	27543	SLC7A11,CXCR2,IL6,SLC40A1,CCL2,PMAIP1,BCL2A1A,TNFAIP3,FAS,SH2B2,LILRB4A
GO:BP	cell migration involved in sprouting angiogenesis	GO:0002042	0.000700402	3.15465	50	372	8	27543	PTGS2,GPLD1,PLK2,VEGFA,KDR,NR4A1,KLF4,HMOX1
GO:BP	positive regulation of GTPase activity	GO:0043547	0.000721089	3.14201	250	372	16	27543	CCL7,CCL12,CCL3,CCL4,TGM2,CCL17,CCL2,CCL22,XCL1,SEMA4D,RALGDS,TBC1D2,ICAM1,SNX18,CCL5,ADAP2
GO:BP	regulation of lymphocyte activation	GO:0051249	0.000750564	3.12461	575	372	25	27543	MMP14,ARG2,IL6,IL1B,IL1A,TARM1,VCAM1,CCL2,SDC4,HAVCR2,TNFAIP3,XCL1,NLRP3,FAS,IL10,CD274,FGL2,TNFSF9,AIF1,LILR4B,LILRB4A,ITGAL,CD83,NFKBIZ,CCL5
GO:BP	peptidyl-tyrosine modification	GO:0018212	0.000769158	3.11398	386	372	20	27543	IL6,ITGB2L,MET,CLEC4N,TNF,VEGFA,KDR,CD44,SEMA4D,LIF,ITGA5,CASS4,OSM,ICAM1,LILR4B,LILRB4A,LRP8,PDGFB,HCK,CCL5
GO:BP	regulation of cell development	GO:0060284	0.000775049	3.11067	576	372	25	27543	OLFM4,IL6,IL1B,IL1A,LTF,TGM2,TNF,CYP51,VEGFA,CXCR4,IFRD1,FAS,KDR,PPARG,SEMA4D,EGR2,LIF,CASS4,TRIB1,ANXA2,MARCKS,TLR2,SORL1,LRP8,SEMA4A
GO:BP	response to mechanical stimulus	GO:0009612	0.000802577	3.09551	252	372	16	27543	CHIL1,MMP14,IL1B,FOSL1,PTGS2,TNF,EDN1,CCL2,CXCR4,PPARG,FOS,CACNB3,JUN,FOSB,SLC2A1,NFKBIA
GO:BP	regulation of response to wounding	GO:1903034	0.000881042	3.055	165	372	13	27543	SERPINE1,S100A9,TNF,CCL2,CLDN1,ACTA2,CXCR4,HMGCR,IL10,ANXA2,KLF4,PDGFB,ANXA5
GO:BP	organonitrogen compound catabolic process	GO:1901565	0.000897279	3.04707	1296	372	41	27543	CHIL1,CHIL3,UPP1,ARG2,GZMB,IL1B,NOS2,GZMA,NQO1,TNF,TIMP1,CYP51,ISG15,PMAIP1,GPLD1,USP2,AMBP,TNFAIP3,PLK2,MAP1A,HMGCR,IL10,HSPA1A,CD44,EZR,SMOX,ANPEP,USP18,N4BP1,TRIB1,ANXA2,RNF19B,RNF149,SORL1,ODC1,SAT1,GLA,SDCBP,HMOX1,PSMB7,PSMA5
GO:BP	regulation of epithelial cell apoptotic process	GO:1904035	0.000907893	3.04197	91	372	10	27543	SERPINE1,CCL12,TNF,CCL2,FASL,TNFAIP3,IL10,KDR,ICAM1,HMOX1
GO:BP	negative regulation of neuron death	GO:1901215	0.000940512	3.02664	255	372	16	27543	SLC7A11,CCL12,LCN2,IL6,CCL2,VEGFA,IL10,CSF1,KDR,SOD2,JUN,SORL1,CCL5,ABCC1,HMOX1,GCLM
GO:BP	mononuclear cell proliferation	GO:0032943	0.000948629	3.0229	321	372	18	27543	ARG2,IL6,IL1B,IL1A,TARM1,VCAM1,SDC4,HAVCR2,XCL1,IL10,CSF1,CD274,TNFSF9,AIF1,LILR4B,LILRB4A,ITGAL,CCL5
GO:BP	positive regulation of peptidyl-tyrosine phosphorylation	GO:0050731	0.000988529	3.00501	195	372	14	27543	IL6,CLEC4N,TNF,VEGFA,CD44,SEMA4D,LIF,ITGA5,CASS4,OSM,ICAM1,LRP8,PDGFB,CCL5
GO:BP	response to corticosteroid	GO:0031960	0.000988529	3.00501	195	372	14	27543	IL6,IL1RN,FOSL1,PTGS2,TNF,EDN1,CCL2,CXCL2,CLDN1,FAS,IL10,FOS,PTAFR,FOSB
GO:BP	positive regulation of mononuclear cell proliferation	GO:0032946	0.000994906	3.00222	140	372	12	27543	IL6,IL1B,IL1A,VCAM1,HAVCR2,XCL1,CSF1,CD274,TNFSF9,AIF1,ITGAL,CCL5
GO:BP	positive regulation of adaptive immune response based on somatic recombination of immune receptors built from immunoglobulin superfamily domains	GO:0002824	0.000996065	3.00171	115	372	11	27543	IL6,IL1B,RSAD2,CLEC4N,TNF,XCL1,NLRP3,CD274,FCGR1,C3,NFKBIZ
GO:BP	regulation of toll-like receptor signaling pathway	GO:0034121	0.00100759	2.99672	71	372	9	27543	RSAD2,TREML4,LTF,GM6377,TNFAIP3,NR1H3,CD300LF,TLR2,IRF7
GO:BP	eosinophil chemotaxis	GO:0048245	0.00100979	2.99577	23	372	6	27543	CCL7,CCL12,CCL3,CCL4,CCL2,CCL5
GO:BP	cellular response to metal ion	GO:0071248	0.00105172	2.9781	196	372	14	27543	SLC40A1,NQO1,PTGS2,EDN1,CLDN1,GPLD1,MT2,FAS,FOS,JUN,FOSB,CLIC4,MMP9,HMOX1
GO:BP	cell-matrix adhesion	GO:0007160	0.00105785	2.97558	226	372	15	27543	SERPINE1,MMP14,TREM1,ITGB2L,ITGB8,VCAM1,ITGA1,SDC4,VEGFA,CSF1,ITGB5,KDR,ITGA5,ITGAE,ITGAL
GO:BP	myeloid cell differentiation	GO:0030099	0.00107393	2.96903	431	372	21	27543	CCL3,LTF,ITGB8,TNF,ISG15,VEGFA,FAS,CSF1,HSPA1A,OCSTAMP,CD300LF,FOS,LIF,TNFSF9,TRIB1,JUN,LILR4B,LILRB4A,CCL5,ALAS1,NFKBIA
GO:BP	negative regulation of leukocyte proliferation	GO:0070664	0.00111438	2.95297	93	372	10	27543	ARG2,CCL12,TARM1,SDC4,HAVCR2,XCL1,IL10,CD274,LILR4B,LILRB4A
GO:BP	negative regulation of locomotion	GO:0040013	0.0011358	2.9447	325	372	18	27543	SERPINE1,CCL12,IL1RN,HAS1,IFITM1,TNF,CCL2,TIMP1,FAS,SEMA4D,RHOB,SRGAP1,AIF1,TRIB1,CLIC4,RAP2A,KLF4,SEMA4A
GO:BP	isoprenoid biosynthetic process	GO:0008299	0.0011726	2.93085	37	372	7	27543	DHRS9,IDI1,HMGCS1,HMGCR,FDFT1,FDPS,PMVK
GO:BP	regulation of T cell cytokine production	GO:0002724	0.0011726	2.93085	37	372	7	27543	IL6,IL1B,RSAD2,XCL1,NLRP3,LILR4B,LILRB4A
GO:BP	T cell cytokine production	GO:0002369	0.0011726	2.93085	37	372	7	27543	IL6,IL1B,RSAD2,XCL1,NLRP3,LILR4B,LILRB4A
GO:BP	myeloid leukocyte mediated immunity	GO:0002444	0.00118577	2.926	117	372	11	27543	MRGPRA2A,TREM1,TREM3,ITGB2L,CCL3,CXCL1,PTAFR,FCGR1,ADORA2B,C3,HMOX1
GO:BP	positive regulation of biosynthetic process	GO:0009891	0.00121575	2.91516	2080	372	56	27543	LCN2,IL6,IL1B,FOSL1,SLC40A1,ITGB2L,NOS2,CCL3,MET,IL1A,MAFF,SNAI1,PTGS2,TNF,NLRP12,EDN1,CCL2,PIWIL2,FABP3,SPP1,NAMPT,VEGFA,ELL2,IFRD1,NLRP3,DGAT2,IL10,KDR,ETS2,NR1H3,SOD2,PPARG,STARD4,FOS,EGR2,FDPS,LIF,NR4A1,AIF1,OSM,ICAM1,PTAFR,JUN,ANXA2,FOSB,TNIP1,KDM6B,ADORA2B,TLR5,KLF4,KLF6,PDGFB,IRF7,ATF3,CCL5,NFKBIA
GO:BP	inflammatory cell apoptotic process	GO:0006925	0.0013311	2.87579	24	372	6	27543	SLC7A11,CXCR2,IL6,FASL,FAS,CCL5
GO:BP	negative regulation of cell-cell adhesion	GO:0022408	0.00134233	2.87214	200	372	14	27543	ARG2,IL1RN,TARM1,SDC4,HAVCR2,TNFAIP3,VEGFA,XCL1,IL10,CD274,FGL2,LILR4B,LILRB4A,KLF4
GO:BP	macrophage activation	GO:0042116	0.00136085	2.86619	95	372	10	27543	SPHK1,TNF,HAVCR2,NAMPT,IL10,NR1H3,AIF1,SLC7A2,JUN,TLR2
GO:BP	regulation of mononuclear cell migration	GO:0071675	0.00140665	2.85181	119	372	11	27543	CXCL10,CCL7,SERPINE1,TREM1,CCL12,CCL3,CCL2,XCL1,CSF1,AIF1,CCL5
GO:BP	regulation of small molecule metabolic process	GO:0062012	0.00140709	2.85168	365	372	19	27543	SLC7A11,IL6,IL1B,AK4,NOS2,SNAI1,PTGS2,TNF,FABP3,PMAIP1,DGAT2,NR1H3,PPARG,STARD4,FDPS,PTAFR,CRY1,ADORA2B,INSIG1
GO:BP	alcohol metabolic process	GO:0006066	0.00146608	2.83384	366	372	19	27543	SAA1,SPHK1,IDI1,CYP51,HMGCS1,SQLE,GDPD1,HSD17B7,MSMO1,DGAT2,HMGCR,FDFT1,SC5D,FDPS,GPD2,PTAFR,PMVK,INSIG1,ADRBK2
GO:BP	regulation of innate immune response	GO:0045088	0.00147518	2.83115	232	372	15	27543	TREM3,CLEC4N,IFI205,ISG15,IL18RAP,HAVCR2,TNFAIP3,XCL1,USP18,N4BP1,OAS3,LRP8,IRF7,C3,IKBKE
GO:BP	negative regulation of defense response	GO:0031348	0.00147518	2.83115	232	372	15	27543	ARG2,MEFV,NLRP12,ISG15,HAVCR2,TNFAIP3,SIGLECE,NLRP3,IL10,NR1H3,PPARG,FGL2,USP18,OAS3,AOAH
GO:BP	regulation of NIK/NF-kappaB signaling	GO:1901222	0.00150104	2.82361	96	372	10	27543	IL1B,SPHK1,TNF,NLRP12,EDN1,HAVCR2,NLRP3,GLRX,PRDX1,TLR2
GO:BP	cytokine production involved in immune response	GO:0002367	0.00150104	2.82361	96	372	10	27543	IL6,IL1B,RSAD2,TNF,XCL1,NLRP3,IL10,LILR4B,LILRB4A,HMOX1
GO:BP	regulation of cytokine production involved in immune response	GO:0002718	0.00150104	2.82361	96	372	10	27543	IL6,IL1B,RSAD2,TNF,XCL1,NLRP3,IL10,LILR4B,LILRB4A,HMOX1
GO:BP	formation of primary germ layer	GO:0001704	0.00153011	2.81528	120	372	11	27543	MMP14,SNAI1,ITGB5,ETS2,DUSP5,DUSP2,ITGA5,DUSP4,TXNRD1,KDM6B,MMP9
GO:BP	positive regulation of neuron death	GO:1901216	0.00153011	2.81528	120	372	11	27543	LCN2,IL1B,CCL3,NQO1,TNF,FASL,ITGA1,PMAIP1,FAS,FOS,JUN
GO:BP	reactive oxygen species metabolic process	GO:0072593	0.00155761	2.80754	233	372	15	27543	ARG2,LCN2,ITGB2L,NOS2,NQO1,TNF,FPR2,EDN1,CXCL1,PMAIP1,SOD2,TXNRD1,PRDX1,CYCS,PDGFB
GO:BP	lymphocyte mediated immunity	GO:0002449	0.00157026	2.80403	404	372	20	27543	GZMB,IL6,IL1B,RSAD2,TREML4,TNF,PRF1,IL18RAP,HAVCR2,XCL1,NLRP3,FAS,ICAM1,FCGR1,PRDX1,LILR4B,LILRB4A,RNF19B,IRF7,C3
GO:BP	nervous system development	GO:0007399	0.00157959	2.80146	2479	372	63	27543	SLC7A11,MMP14,FLRT3,CXCR2,CCL12,IGF2BP2,IL6,IL1B,AK4,S100A8,CCL3,S100A9,TGM2,SPHK1,RND1,TNF,VCAM1,EDN1,CCL2,ITGA1,SDC4,CLDN1,PLK2,MARCKSL1,VEGFA,HSD17B7,MAP1A,CXCR4,IFRD1,FAS,CSF1,KDR,UGCG,SOD2,HSPA1A,NDRG1,PPARG,SEMA4D,FOS,EGR2,LIF,MAPK6,IL1RAP,SH2B2,NRP2,OSM,JUN,ANXA2,MARCKS,TLR2,RAP2A,SORL1,LRP8,SLC2A1,KLF4,CLN5,SEMA4A,DST,NAB1,SDCBP,C3,CCL5,2510009E07RIK
GO:BP	cellular response to endogenous stimulus	GO:0071495	0.00159002	2.7986	1474	372	44	27543	FLRT3,IL1B,HAS1,GCNT2,CHRM3,ITGB8,TGM2,PTGS2,TNF,FPR2,VCAM1,EDN1,CCL2,CLDN1,GPLD1,CHST11,XCL1,NLRP3,HTR7,GDF15,ITGB5,KDR,NR1H3,UGCG,CD44,OCSTAMP,EZR,PPARG,SLC39A14,FOS,SH2B2,NR4A1,ICAM1,PTAFR,CRY1,JUN,MARCKS,FOSB,SORL1,SDCBP,INSIG1,ABCC1,ANXA5,GCLM
GO:BP	viral process	GO:0016032	0.00159086	2.79837	368	372	19	27543	CCL12,RSAD2,CCL3,LTF,IFITM1,TNF,ISG15,OASL1,CLDN1,CXCR4,CD300LF,ICAM1,N4BP1,JUN,OAS3,MMP9,CCL5,IGF2R,SLC3A2
GO:BP	epithelial cell apoptotic process	GO:1904019	0.00166302	2.7791	121	372	11	27543	SERPINE1,CCL12,TNF,CCL2,FASL,TNFAIP3,FAS,IL10,KDR,ICAM1,HMOX1
GO:BP	positive regulation of adaptive immune response	GO:0002821	0.00166302	2.7791	121	372	11	27543	IL6,IL1B,RSAD2,CLEC4N,TNF,XCL1,NLRP3,CD274,FCGR1,C3,NFKBIZ
GO:BP	organic hydroxy compound metabolic process	GO:1901615	0.0016657	2.7784	560	372	24	27543	SLC7A11,SAA1,SNAI1,SPHK1,NQO1,IDI1,TNF,CYP51,HMGCS1,SQLE,GDPD1,HSD17B7,MSMO1,DGAT2,HMGCR,FDFT1,SC5D,STARD4,FDPS,GPD2,PTAFR,PMVK,INSIG1,ADRBK2
GO:BP	positive regulation of proteolysis	GO:0045862	0.00172526	2.76315	370	372	19	27543	MMP14,IL1B,MEFV,S100A8,S100A9,TNF,FASL,SPON1,PMAIP1,GPLD1,PLK2,NLRP3,FAS,MMP25,HSPA1A,TRIB1,TNIP1,RNF19B,CYCS
GO:BP	lipid export from cell	GO:0140353	0.00172695	2.76272	56	372	8	27543	IL1B,NOS2,IL1A,PTGES,PTGS2,EDN1,SPP1,CRY1
GO:BP	response to peptide hormone	GO:0043434	0.00173452	2.76082	444	372	21	27543	IL1B,PTGS2,EDN1,CCL2,TIMP1,GPLD1,IL10,GDF15,SLC39A14,EGR2,SH2B2,NR4A1,BTG1,CRY1,MARCKS,ADORA2B,TLR2,SORL1,SLC2A1,INSIG1,ANXA5
GO:BP	regulation of body fluid levels	GO:0050878	0.00186991	2.72818	372	372	19	27543	SERPINE1,SLC7A11,IL6,MET,PDPN,CHRM3,S100A9,EDN1,PROCR,CLDN1,VEGFA,NR1H3,UGCG,ANXA2,LILRB4A,KLF4,PDGFB,C3,ANXA5
GO:BP	ossification	GO:0001503	0.00190015	2.72121	409	372	20	27543	MMP14,IL6,RSAD2,CCL3,LTF,SNAI1,IFITM1,PTGS2,TNF,SGMS2,PHOSPHO1,ISG15,SPP1,VEGFA,CSF1,SEMA4D,EGR2,MMP9,NAB1,PDLIM7
GO:BP	neuron apoptotic process	GO:0051402	0.00196538	2.70655	303	372	17	27543	CCL12,LCN2,IL1B,CCL3,NQO1,TNF,CCL2,FASL,ITGA1,PMAIP1,FAS,IL10,KDR,SOD2,JUN,HMOX1,GCLM
GO:BP	cell-cell signaling	GO:0007267	0.00197277	2.70492	1690	372	48	27543	SLC7A11,CCL12,IL6,IL1B,IL1RN,LY6I,NOS2,S100A8,CCL3,CHRM3,S100A9,IL1A,ITGB8,PTGES,SPHK1,PTGS2,TNF,EDN1,CCL2,LY6C2,SPP1,TNFAIP3,PLK2,MAP1A,HMGCR,HTR7,KDR,PPARG,EGR2,GLRX,LIF,IL1RAP,HILPDA,NR4A1,OSM,HIC1,CACNB3,RAB11FIP1,CRY1,ADORA2B,TLR2,MMP9,LRP8,KLF4,SDCBP,C3,CCL5,ANXA5
GO:BP	negative regulation of interleukin-1 production	GO:0032692	0.00205073	2.68809	40	372	7	27543	IL1R2,MEFV,NLRP12,TNFAIP3,NLRP3,LILR4B,LILRB4A
GO:BP	leukocyte migration involved in inflammatory response	GO:0002523	0.0022255	2.65257	26	372	6	27543	ITGB2L,S100A8,S100A9,TNF,CCL2,NLRP3
GO:BP	regulation of lipid transport	GO:0032368	0.00223912	2.64992	151	372	12	27543	IL1B,IL1A,PTGES,EDN1,FASL,FABP3,SPP1,LIPG,NR1H3,CRY1,ANXA2,NFKBIA
GO:BP	gliogenesis	GO:0042063	0.0022696	2.64405	341	372	18	27543	MMP14,CCL12,IL6,IL1B,S100A8,CCL3,S100A9,TNF,CCL2,FAS,CSF1,NDRG1,PPARG,EGR2,LIF,TLR2,LRP8,NAB1
GO:BP	cytokine production involved in inflammatory response	GO:0002534	0.0022762	2.64279	58	372	8	27543	IL1R2,IL6,MEFV,NOS2,TARM1,TNF,LILR4B,LILRB4A
GO:BP	regulation of cytokine production involved in inflammatory response	GO:1900015	0.0022762	2.64279	58	372	8	27543	IL1R2,IL6,MEFV,NOS2,TARM1,TNF,LILR4B,LILRB4A
GO:BP	positive regulation of lipid biosynthetic process	GO:0046889	0.00240845	2.61826	101	372	10	27543	IL1B,IL1A,PTGS2,TNF,FABP3,DGAT2,NR1H3,STARD4,FDPS,ADORA2B
GO:BP	regulation of heat generation	GO:0031650	0.0024489	2.61103	15	372	5	27543	IL1B,PTGES,PTGS2,TNF,CCL5
GO:BP	defense response to bacterium	GO:0042742	0.00247597	2.60626	454	372	21	27543	SERPINE1,WFDC21,TREM1,ARG2,LCN2,TREM3,NOS2,LTF,CLEC4E,TNF,ISG15,HAVCR2,NLRP3,IL10,HP,FCGR1,OAS3,TLR2,TLR5,CLEC4D,HCK
GO:BP	endothelial cell proliferation	GO:0001935	0.00252615	2.59754	181	372	13	27543	PROK2,MMP14,CCL12,TNF,CCL2,VEGFA,IL10,KDR,NR4A1,JUN,ADORA2B,PDGFB,HMOX1
GO:BP	regulation of osteoclast differentiation	GO:0045670	0.00253245	2.59646	79	372	9	27543	CCL3,LTF,TNF,CSF1,OCSTAMP,FOS,LILR4B,LILRB4A,CCL5
GO:BP	icosanoid transport	GO:0071715	0.0026025	2.58461	59	372	8	27543	IL1B,NOS2,IL1A,PTGES,PTGS2,EDN1,SLCO3A1,ABCC1
GO:BP	regulation of granulocyte chemotaxis	GO:0071622	0.0026025	2.58461	59	372	8	27543	TREM1,CXCR2,IL1B,EDN1,CCL2,XCL1,CSF1,CCL5
GO:BP	integrin-mediated signaling pathway	GO:0007229	0.00263854	2.57864	102	372	10	27543	ITGB2L,ITGB8,TIMP1,ITGA1,ISG15,ITGB5,ITGA5,ADAMTS14,ITGAE,ITGAL
GO:BP	positive regulation of epithelial cell proliferation	GO:0050679	0.00269503	2.56944	212	372	14	27543	IL6,TNF,CCL2,CLDN1,TNFAIP3,VEGFA,IL10,KDR,NR4A1,JUN,ADORA2B,PDGFB,CCL5,HMOX1
GO:BP	regulation of GTPase activity	GO:0043087	0.00279323	2.55389	346	372	18	27543	CCL7,CCL12,CCL3,MET,CCL4,TGM2,CCL17,CCL2,CCL22,XCL1,RASIP1,SEMA4D,RALGDS,TBC1D2,ICAM1,SNX18,CCL5,ADAP2
GO:BP	extrinsic apoptotic signaling pathway via death domain receptors	GO:0008625	0.00281984	2.54978	80	372	9	27543	SERPINE1,TNF,FASL,PMAIP1,TNFAIP3,FAS,ICAM1,ATF3,HMOX1
GO:BP	eosinophil migration	GO:0072677	0.0028289	2.54838	27	372	6	27543	CCL7,CCL12,CCL3,CCL4,CCL2,CCL5
GO:BP	positive regulation of vascular endothelial growth factor production	GO:0010575	0.0028289	2.54838	27	372	6	27543	IL6,IL1B,IL1A,PTGS2,ADORA2B,C3
GO:BP	homeostasis of number of cells	GO:0048872	0.00291025	2.53607	347	372	18	27543	SLC7A11,CXCR2,IL6,SLC40A1,CCL2,ISG15,PMAIP1,BCL2A1A,TNFAIP3,VEGFA,FAS,CSF1,HSPA1A,SH2B2,PRDX1,LILRB4A,ALAS1,HMOX1
GO:BP	regulation of wound healing	GO:0061041	0.00291411	2.53549	128	372	11	27543	SERPINE1,S100A9,TNF,CCL2,CLDN1,ACTA2,CXCR4,HMGCR,ANXA2,PDGFB,ANXA5
GO:BP	multi-organism reproductive process	GO:0044703	0.00292538	2.53382	245	372	15	27543	FOSL1,PTGS2,EDN1,CCL2,TIMP1,HAVCR2,VEGFA,FOS,LIF,ITGA5,PTAFR,VMP1,FOSB,MMP9,SLC2A1
GO:BP	negative regulation of cell migration	GO:0030336	0.00294595	2.53077	278	372	16	27543	SERPINE1,CCL12,IL1RN,HAS1,IFITM1,TNF,CCL2,TIMP1,FAS,RHOB,SRGAP1,AIF1,TRIB1,CLIC4,RAP2A,KLF4
GO:BP	negative regulation of cellular catabolic process	GO:0031330	0.00307766	2.51178	246	372	15	27543	IGF2BP2,NQO1,TIMP1,TNFAIP3,NAMPT,VEGFA,MAP1A,RASIP1,IL10,N4BP1,ANXA2,SORL1,SDCBP,IKBKE,HMOX1
GO:BP	extrinsic apoptotic signaling pathway in absence of ligand	GO:0097192	0.00313493	2.50377	81	372	9	27543	LCN2,IL1B,IL1A,TNF,BCL2A1A,BCL2A1D,FAS,HSPA1A,BCL2A1B
GO:BP	signal transduction in absence of ligand	GO:0038034	0.00313493	2.50377	81	372	9	27543	LCN2,IL1B,IL1A,TNF,BCL2A1A,BCL2A1D,FAS,HSPA1A,BCL2A1B
GO:BP	interleukin-8 production	GO:0032637	0.00313493	2.50377	81	372	9	27543	CHIL1,SERPINE1,IL6,IL1B,NOS2,TNF,HSPA1A,TLR2,KLF4
GO:BP	regulation of interleukin-8 production	GO:0032677	0.00313493	2.50377	81	372	9	27543	CHIL1,SERPINE1,IL6,IL1B,NOS2,TNF,HSPA1A,TLR2,KLF4
GO:BP	cellular metal ion homeostasis	GO:0006875	0.00330531	2.48079	424	372	20	27543	CXCL10,CXCL9,CCL12,LCN2,SLC40A1,CCL3,STEAP4,IL1A,TGM2,EDN1,CCL2,FASL,MT2,SPP1,MARCKSL1,XCL1,SLC39A14,FTH1,CCL5,HMOX1
GO:BP	T cell differentiation	GO:0030217	0.00354879	2.44992	282	372	16	27543	IL6,IL1B,RSAD2,IL1A,CLEC4E,BCL2A1D,NLRP3,FAS,FGL2,TNFSF9,LILR4B,LILRB4A,SEMA4A,CLEC4D,CD83,NFKBIZ
GO:BP	negative regulation of interleukin-2 production	GO:0032703	0.00355959	2.4486	28	372	6	27543	HAVCR2,TNFAIP3,XCL1,EZR,LILR4B,LILRB4A
GO:BP	negative regulation of lymphocyte activation	GO:0051250	0.00361767	2.44157	158	372	12	27543	ARG2,TARM1,SDC4,HAVCR2,TNFAIP3,XCL1,FAS,IL10,CD274,FGL2,LILR4B,LILRB4A
GO:BP	lymphocyte proliferation	GO:0046651	0.00364431	2.43838	317	372	17	27543	ARG2,IL6,IL1B,IL1A,TARM1,VCAM1,SDC4,HAVCR2,XCL1,IL10,CD274,TNFSF9,AIF1,LILR4B,LILRB4A,ITGAL,CCL5
GO:BP	regulation of alpha-beta T cell activation	GO:0046634	0.00376171	2.42461	106	372	10	27543	ARG2,IL6,TARM1,XCL1,NLRP3,CD274,LILR4B,LILRB4A,CD83,NFKBIZ
GO:BP	regulation of interleukin-10 production	GO:0032653	0.00383081	2.41671	62	372	8	27543	IL6,ISG15,XCL1,CD274,TLR2,LILR4B,LILRB4A,CD83
GO:BP	interleukin-10 production	GO:0032613	0.00383081	2.41671	62	372	8	27543	IL6,ISG15,XCL1,CD274,TLR2,LILR4B,LILRB4A,CD83
GO:BP	animal organ regeneration	GO:0031100	0.00385719	2.41373	83	372	9	27543	IL6,TNF,CCL2,CLDN1,IL10,PPARG,LIF,IGF2R,HMOX1
GO:BP	response to steroid hormone	GO:0048545	0.003862	2.41319	354	372	18	27543	IL6,IL1RN,FOSL1,PTGS2,TNF,EDN1,CCL2,CXCL2,CLDN1,SPP1,FAS,IL10,NR1H3,FOS,PTAFR,CRY1,FOSB,TLR2
GO:BP	lipid transport	GO:0006869	0.00409403	2.38785	430	372	20	27543	IL1B,NOS2,IL1A,PTGES,PTGS2,EDN1,FASL,FABP3,SPP1,LIPG,NR1H3,UGCG,STARD4,CRY1,ANXA2,VMP1,SLC2A1,SLCO3A1,ABCC1,NFKBIA
GO:BP	negative regulation of cysteine-type endopeptidase activity	GO:2000117	0.00410029	2.38719	107	372	10	27543	IL6,LTF,PTGS2,TNF,BCL2A1D,VEGFA,CD44,NR4A1,MMP9,KLF4
GO:BP	regulation of extrinsic apoptotic signaling pathway	GO:2001236	0.00412947	2.38411	160	372	12	27543	SERPINE1,IL1B,G0S2,TNF,PMAIP1,TNFAIP3,HSPA1A,ICAM1,TRAF1,ATF3,HMOX1,GCLM
GO:BP	regulation of vesicle-mediated transport	GO:0060627	0.00413861	2.38315	590	372	24	27543	SERPINE1,IL1B,ITGB2L,TGM2,SPHK1,TNF,CCL2,SDC4,VEGFA,SIGLECE,NR1H3,EZR,CD300LF,PPARG,GLRX,PTAFR,ANXA2,FCGR1,ADORA2B,SORL1,SDCBP,HCK,C3,HMOX1
GO:BP	positive regulation of interleukin-8 production	GO:0032757	0.0043368	2.36283	63	372	8	27543	CHIL1,SERPINE1,IL6,IL1B,NOS2,TNF,HSPA1A,TLR2
GO:BP	regulation of vascular associated smooth muscle cell proliferation	GO:1904705	0.0043368	2.36283	63	372	8	27543	TNF,EDN1,IL10,SOD2,JUN,MMP9,PDGFB,HMOX1
GO:BP	T cell migration	GO:0072678	0.0043368	2.36283	63	372	8	27543	CXCL10,CCL3,CCL2,XCL1,AIF1,ICAM1,ITGAL,CCL5
GO:BP	granulocyte activation	GO:0036230	0.00471033	2.32695	45	372	7	27543	CXCR2,ITGB2L,CCL3,TNF,IL18RAP,PTAFR,CCL5
GO:BP	negative regulation of angiogenesis	GO:0016525	0.00485778	2.31356	109	372	10	27543	CXCL10,SERPINE1,TNF,CCL2,FASL,PLK2,PGK1,LIF,KLF4,SEMA4A
GO:BP	regulation of cell-substrate adhesion	GO:0010810	0.00489493	2.31025	223	372	14	27543	OLFM4,SERPINE1,MMP14,TREM1,GCNT2,PDPN,SDC4,SPP1,VEGFA,CSF1,KDR,ITGA5,CASS4,PDGFB
GO:BP	regulation of CD4-positive, alpha-beta T cell activation	GO:2000514	0.0048985	2.30994	64	372	8	27543	ARG2,IL6,TARM1,XCL1,NLRP3,CD274,CD83,NFKBIZ
GO:BP	positive regulation of response to cytokine stimulus	GO:0060760	0.0048985	2.30994	64	372	8	27543	EDN1,CXCR4,CSF1,HSPA1A,CD300LF,TLR2,IRF7,IKBKE
GO:BP	neuroinflammatory response	GO:0150076	0.0048985	2.30994	64	372	8	27543	IL1B,SPHK1,PTGS2,TNF,NAMPT,AIF1,JUN,TLR2
GO:BP	regulation of lymphocyte migration	GO:2000401	0.0048985	2.30994	64	372	8	27543	CXCL10,CCL7,CCL12,CCL3,CCL2,XCL1,AIF1,CCL5
GO:BP	leukocyte aggregation	GO:0070486	0.00493509	2.3067	17	372	5	27543	IL1B,S100A8,S100A9,CD44,SEMA4D
GO:BP	vascular wound healing	GO:0061042	0.00493509	2.3067	17	372	5	27543	SERPINE1,TNF,VEGFA,CXCR4,KDR
GO:BP	response to purine-containing compound	GO:0014074	0.00501721	2.29954	163	372	12	27543	IL1B,FOSL1,PTGS2,CCL2,HMGCS1,MMP19,EZR,PPARG,FOS,PTAFR,JUN,FOSB
GO:BP	organic substance catabolic process	GO:1901575	0.00506315	2.29558	2069	372	54	27543	CHIL1,CHIL3,UPP1,ARG2,GZMB,IGF2BP2,IL6,IL1B,NOS2,ENTPD3,GZMA,NQO1,TNF,TIMP1,CYP51,ISG15,PMAIP1,GDPD1,GPLD1,USP2,SPP1,AMBP,TNFAIP3,PLK2,VEGFA,LIPG,MAP1A,HMGCR,IL10,HSPA1A,CD44,EZR,SMOX,ANPEP,PGK1,ESD,USP18,GPD2,N4BP1,TRIB1,ANXA2,RNF19B,AOAH,RNF149,SORL1,PLA1A,ODC1,SAT1,GLA,SDCBP,IKBKE,HMOX1,PSMB7,PSMA5
GO:BP	positive regulation of cell development	GO:0010720	0.00508729	2.29351	361	372	18	27543	OLFM4,IL6,IL1B,TGM2,TNF,CYP51,VEGFA,CXCR4,KDR,PPARG,SEMA4D,EGR2,LIF,CASS4,TRIB1,MARCKS,TLR2,LRP8
GO:BP	cellular nitrogen compound biosynthetic process	GO:0044271	0.00511925	2.29079	4774	372	100	27543	UPP1,SLC7A11,ARG2,GZMB,IGF2BP2,IL6,IL1B,AK4,FOSL1,SLC40A1,ITGB2L,NOS2,CCL3,MET,S100A9,IL1A,MAFF,LTF,SNAI1,MXD1,SPHK1,PTGS2,TNF,SGMS2,NLRP12,EDN1,PIWIL2,FASL,IL18RAP,TNIP3,USP2,SPP1,HAVCR2,TNFAIP3,NAMPT,VEGFA,XCL1,ELL2,IFRD1,NLRP3,ZFP503,IL10,BASP1,ETS2,NR1H3,UGCG,SOD2,HSPA1A,EZR,PPARG,SEMA4D,CMPK2,FOS,DUSP5,EGR2,LIF,IL1RAP,NR4A1,AIF1,OSM,ICAM1,HIC1,SLC7A2,PTAFR,CRY1,TRAF1,TRIB1,POGK,JUN,ANXA2,FOS…
GO:BP	regulation of miRNA transcription	GO:1902893	0.00520793	2.28333	86	372	9	27543	FOSL1,TNF,IL10,FOS,JUN,LILR4B,LILRB4A,KLF4,PDGFB
GO:BP	regulation of protein secretion	GO:0050708	0.00532937	2.27332	291	372	16	27543	IL6,IL1B,RSAD2,NOS2,IL1A,TNF,CYP51,HMGCR,NR1H3,EZR,PPARG,GLRX,RAB11FIP1,TLR2,CCL5,ANXA5
GO:BP	regulation of protein kinase activity	GO:0045859	0.00548634	2.26072	642	372	25	27543	CHIL1,IL6,IL1B,IL1RN,LTF,TNF,EDN1,SDC4,DUSP16,GADD45B,TNFAIP3,VEGFA,RASIP1,HMGCR,CSF1,CASS4,TRIB1,MARCKS,LILR4B,LILRB4A,CAMKK1,SORL1,LRP8,PDGFB,CCL5
GO:BP	negative regulation of cell motility	GO:2000146	0.00557002	2.25414	292	372	16	27543	SERPINE1,CCL12,IL1RN,HAS1,IFITM1,TNF,CCL2,TIMP1,FAS,RHOB,SRGAP1,AIF1,TRIB1,CLIC4,RAP2A,KLF4
GO:BP	negative regulation of blood vessel morphogenesis	GO:2000181	0.00573414	2.24153	111	372	10	27543	CXCL10,SERPINE1,TNF,CCL2,FASL,PLK2,PGK1,LIF,KLF4,SEMA4A
GO:BP	negative regulation of lymphocyte proliferation	GO:0050672	0.00574044	2.24105	87	372	9	27543	ARG2,TARM1,SDC4,HAVCR2,XCL1,IL10,CD274,LILR4B,LILRB4A
GO:BP	miRNA transcription	GO:0061614	0.00574044	2.24105	87	372	9	27543	FOSL1,TNF,IL10,FOS,JUN,LILR4B,LILRB4A,KLF4,PDGFB
GO:BP	inositol lipid-mediated signaling	GO:0048017	0.00606931	2.21686	166	372	12	27543	TNF,EDN1,VEGFA,KDR,EZR,SEMA4D,OSM,PTAFR,KLF4,PDGFB,CCL5,ADAP2
GO:BP	multi-multicellular organism process	GO:0044706	0.00609843	2.21478	260	372	15	27543	FOSL1,PTGS2,EDN1,CCL2,TIMP1,HAVCR2,VEGFA,FOS,LIF,ITGA5,PTAFR,VMP1,FOSB,MMP9,SLC2A1
GO:BP	muscle structure development	GO:0061061	0.00610783	2.21411	689	372	26	27543	CXCL10,PROK2,CXCL9,MMP14,IL6,MAFF,TNF,CCL17,EDN1,USP2,VEGFA,IFRD1,HMGCR,GDF15,MYBPC3,SOD2,FOS,EGR2,FDPS,LIF,NR4A1,BTG1,KDM6B,PDGFB,ATF3,PDLIM7
GO:BP	positive regulation of lymphocyte proliferation	GO:0050671	0.00610976	2.21398	138	372	11	27543	IL6,IL1B,IL1A,VCAM1,HAVCR2,XCL1,CD274,TNFSF9,AIF1,ITGAL,CCL5
GO:BP	negative regulation of vasculature development	GO:1901343	0.00622164	2.20609	112	372	10	27543	CXCL10,SERPINE1,TNF,CCL2,FASL,PLK2,PGK1,LIF,KLF4,SEMA4A
GO:BP	blood vessel endothelial cell migration	GO:0043534	0.00622164	2.20609	112	372	10	27543	PTGS2,TNF,GPLD1,PLK2,VEGFA,KDR,NR4A1,KLF4,PDGFB,HMOX1
GO:BP	negative regulation of mononuclear cell proliferation	GO:0032945	0.00631913	2.19934	88	372	9	27543	ARG2,TARM1,SDC4,HAVCR2,XCL1,IL10,CD274,LILR4B,LILRB4A
GO:BP	response to activity	GO:0014823	0.00631913	2.19934	88	372	9	27543	IL6,TNF,EDN1,CCL2,CXCR4,IL10,SOD2,CRY1,GCLM
GO:BP	cellular response to nitrogen compound	GO:1901699	0.00641156	2.19304	824	372	29	27543	IFIT1BL2,IL1B,LY6I,CHRM3,TGM2,PTGS2,TNF,FPR2,VCAM1,EDN1,CCL2,GPLD1,LY6C2,NLRP3,HTR7,GDF15,EZR,SLC39A14,SH2B2,NR4A1,ICAM1,PTAFR,JUN,MARCKS,SORL1,INSIG1,ABCC1,ANXA5,GCLM
GO:BP	osteoclast differentiation	GO:0030316	0.00674475	2.17103	113	372	10	27543	CCL3,LTF,TNF,CSF1,OCSTAMP,CD300LF,FOS,LILR4B,LILRB4A,CCL5
GO:BP	CD4-positive, alpha-beta T cell cytokine production	GO:0035743	0.00675758	2.17021	18	372	5	27543	IL6,IL1B,RSAD2,XCL1,NLRP3
GO:BP	neurogenesis	GO:0022008	0.00696173	2.15728	1822	372	49	27543	MMP14,FLRT3,CCL12,IL6,IL1B,S100A8,CCL3,S100A9,TGM2,SPHK1,RND1,TNF,VCAM1,EDN1,CCL2,ITGA1,SDC4,PLK2,VEGFA,MAP1A,CXCR4,IFRD1,FAS,CSF1,KDR,UGCG,SOD2,HSPA1A,NDRG1,PPARG,SEMA4D,EGR2,LIF,MAPK6,NRP2,JUN,ANXA2,MARCKS,TLR2,RAP2A,SORL1,LRP8,KLF4,CLN5,SEMA4A,DST,NAB1,C3,CCL5
GO:BP	response to fatty acid	GO:0070542	0.00696867	2.15685	67	372	8	27543	PTGS2,EDN1,CCL2,CLDN1,DGAT2,SCD2,PTAFR,TLR2
GO:BP	positive chemotaxis	GO:0050918	0.00696867	2.15685	67	372	8	27543	CXCL10,CCL3,MET,FPR2,VEGFA,KDR,PDGFB,CCL5
GO:BP	positive regulation of NIK/NF-kappaB signaling	GO:1901224	0.00696867	2.15685	67	372	8	27543	IL1B,SPHK1,TNF,NLRP12,EDN1,HAVCR2,GLRX,TLR2
GO:BP	vascular associated smooth muscle cell proliferation	GO:1990874	0.00696867	2.15685	67	372	8	27543	TNF,EDN1,IL10,SOD2,JUN,MMP9,PDGFB,HMOX1
GO:BP	intrinsic apoptotic signaling pathway	GO:0097193	0.00754674	2.12224	299	372	16	27543	S100A8,S100A9,SNAI1,PTGS2,TNF,PMAIP1,BCL2A1A,BCL2A1D,SOD2,CD44,HIC1,BCL2A1B,MMP9,FNIP2,IKBKE,HMOX1
GO:BP	regulation of stress-activated MAPK cascade	GO:0032872	0.00766997	2.11521	200	372	13	27543	IL1B,IL1A,SPHK1,TNF,DUSP16,GADD45B,VEGFA,FAS,HMGCR,EZR,TRAF1,PRDX1,RAP2A
GO:BP	aging	GO:0007568	0.00766997	2.11521	200	372	13	27543	NQO1,PTGS2,VCAM1,EDN1,CCL2,TIMP1,CLDN1,IL10,SOD2,FOS,JUN,MMP9,GCLM
GO:BP	alpha-beta T cell activation	GO:0046631	0.0077724	2.10945	170	372	12	27543	ARG2,IL6,RSAD2,TARM1,XCL1,NLRP3,CD274,LILR4B,LILRB4A,SEMA4A,CD83,NFKBIZ
GO:BP	negative regulation of smooth muscle cell proliferation	GO:0048662	0.00780571	2.10759	68	372	8	27543	TNFAIP3,IL10,SOD2,PPARG,AIF1,TRIB1,KLF4,HMOX1
GO:BP	superoxide metabolic process	GO:0006801	0.00780571	2.10759	68	372	8	27543	ITGB2L,NOS2,NQO1,FPR2,EDN1,CXCL1,SOD2,PRDX1
GO:BP	regulation of protein localization	GO:0032880	0.00788401	2.10325	925	372	31	27543	SLC7A11,MMP14,IL6,IL1B,RSAD2,NOS2,IL1A,PTGS2,TNF,CCL2,CYP51,PMAIP1,HSPA1L,VEGFA,MAP1A,HMGCR,NR1H3,EZR,PPARG,GLRX,LIF,CACNB3,RAB11FIP1,TLR2,LILR4B,LILRB4A,SORL1,INSIG1,CCL5,ANXA5,RAN
GO:BP	organic acid transport	GO:0015849	0.00829363	2.08126	337	372	17	27543	SLC7A11,ARG2,IL1B,IL1RN,IL1A,PTGES,TNF,EDN1,FABP3,SLC7A2,SLC16A3,SLC2A1,SFXN5,SLC7A8,NFKBIE,ABCC1,SLC3A2
GO:BP	glial cell activation	GO:0061900	0.00851238	2.06995	49	372	7	27543	IL1B,SPHK1,TNF,NAMPT,AIF1,JUN,TLR2
GO:BP	negative regulation of interleukin-6 production	GO:0032715	0.00851238	2.06995	49	372	7	27543	TNF,NLRP12,HAVCR2,TNFAIP3,IL10,LILR4B,LILRB4A
GO:BP	negative regulation of I-kappaB kinase/NF-kappaB signaling	GO:0043124	0.00851238	2.06995	49	372	7	27543	OLFM4,NLRP12,TNIP3,TNFAIP3,TNIP1,LILR4B,LILRB4A
GO:BP	antimicrobial humoral immune response mediated by antimicrobial peptide	GO:0061844	0.00854986	2.06804	116	372	10	27543	CXCL10,CXCL9,CXCL3,CCL12,S100A9,LTF,CCL17,CCL22,CXCL1,CXCL2
GO:BP	negative regulation of cellular component movement	GO:0051271	0.00857141	2.06695	302	372	16	27543	SERPINE1,CCL12,IL1RN,HAS1,IFITM1,TNF,CCL2,TIMP1,FAS,RHOB,SRGAP1,AIF1,TRIB1,CLIC4,RAP2A,KLF4
GO:BP	regulation of kinase activity	GO:0043549	0.008931	2.0491	748	372	27	27543	CHIL1,IL6,IL1B,IL1RN,LTF,TNF,EDN1,SDC4,DUSP16,GADD45B,TNFAIP3,VEGFA,RASIP1,HMGCR,CSF1,KDR,CASS4,TRIB1,MARCKS,LILR4B,LILRB4A,CAMKK1,SORL1,LRP8,KLF4,PDGFB,CCL5
GO:BP	positive regulation of lymphocyte activation	GO:0051251	0.00895834	2.04777	414	372	19	27543	MMP14,IL6,IL1B,IL1A,VCAM1,CCL2,HAVCR2,XCL1,NLRP3,IL10,CD274,TNFSF9,AIF1,LILR4B,LILRB4A,ITGAL,CD83,NFKBIZ,CCL5
GO:BP	response to metal ion	GO:0010038	0.00896836	2.04729	376	372	18	27543	SLC40A1,IL1A,NQO1,PTGS2,VCAM1,EDN1,CLDN1,GPLD1,MT2,FAS,SOD2,FOS,JUN,FOSB,CLIC4,MMP9,ANXA5,HMOX1
GO:BP	stress-activated MAPK cascade	GO:0051403	0.00900809	2.04537	235	372	14	27543	IL1B,IL1A,SPHK1,TNF,DUSP16,GADD45B,VEGFA,FAS,HMGCR,EZR,TRAF1,TRIB1,PRDX1,RAP2A
GO:BP	regulation of stress-activated protein kinase signaling cascade	GO:0070302	0.00903046	2.04429	203	372	13	27543	IL1B,IL1A,SPHK1,TNF,DUSP16,GADD45B,VEGFA,FAS,HMGCR,EZR,TRAF1,PRDX1,RAP2A
GO:BP	positive regulation of cell migration involved in sprouting angiogenesis	GO:0090050	0.00906954	2.04241	19	372	5	27543	PTGS2,PLK2,VEGFA,KDR,HMOX1
GO:BP	regulation of epithelial to mesenchymal transition	GO:0010717	0.00916392	2.03792	92	372	9	27543	IL6,IL1B,GCNT2,PDPN,SNAI1,VEGFA,GLIPR2,PHLDB1,SDCBP
GO:BP	negative regulation of hormone secretion	GO:0046888	0.00916392	2.03792	92	372	9	27543	IL6,IL1B,EDN1,HMGCR,LIF,OSM,RAB11FIP1,CRY1,ANXA5
GO:BP	positive regulation of small molecule metabolic process	GO:0062013	0.00931293	2.03091	173	372	12	27543	IL1B,NOS2,PTGS2,TNF,PMAIP1,DGAT2,NR1H3,PPARG,STARD4,FDPS,PTAFR,ADORA2B
GO:BP	positive regulation of nervous system development	GO:0051962	0.00932994	2.03012	340	372	17	27543	FLRT3,IL6,IL1B,TGM2,TNF,VEGFA,CXCR4,KDR,PPARG,SEMA4D,EGR2,LIF,IL1RAP,MARCKS,TLR2,LRP8,SEMA4A
GO:BP	negative regulation of tumor necrosis factor superfamily cytokine production	GO:1903556	0.00973754	2.01155	70	372	8	27543	ARG2,LTF,HAVCR2,TNFAIP3,IL10,CD274,LILR4B,LILRB4A
GO:BP	positive regulation of epithelial to mesenchymal transition	GO:0010718	0.00978409	2.00948	50	372	7	27543	IL6,IL1B,GCNT2,PDPN,SNAI1,GLIPR2,SDCBP
GO:BP	positive regulation of osteoclast differentiation	GO:0045672	0.00988501	2.00502	33	372	6	27543	CCL3,TNF,CSF1,OCSTAMP,FOS,CCL5
GO:BP	regulation of interferon-gamma production	GO:0032649	0.00997383	2.00114	118	372	10	27543	IL1B,TNF,ISG15,HAVCR2,XCL1,IL10,CD274,TNFSF9,LILR4B,LILRB4A
GO:BP	regulation of catabolic process	GO:0009894	0.00999787	2.00009	936	372	31	27543	IGF2BP2,IL6,IL1B,MEFV,NOS2,NQO1,TNF,TIMP1,CYP51,GPLD1,TNFAIP3,PLK2,NAMPT,VEGFA,MAP1A,RASIP1,HMGCR,IL10,KDR,HSPA1A,EZR,N4BP1,TRIB1,ANXA2,SNX18,RNF19B,SORL1,ODC1,SDCBP,IKBKE,HMOX1

## Sheet: nHZ Downreg
Gene Ontology enrichment analysis for genes DOWNregulated following nHZ injection in both ST and TT conditions
Threshold: category of minimum 10 genes and adjusted p value > 0.01
source	term name	term id	adjusted p value	-log10 adj. P-value	term size	query size	intersection size	effective domain size	genes
GO:BP	small molecule metabolic process	GO:0044281	1.89191e-09	8.7231	1778	261	51	27543	DHDH,DHRS7,ST6GAL1,HADH,INPP5K,ADCY9,APPL2,ACAA2,INSR,SMPDL3A,ALOX5,AKR1B10,NT5E,SGPP1,GLB1,CACNA1A,MAN2B2,ZBTB20,PFKM,CLN6,EDNRB,FGGY,LDHB,ANK,ABCD2,VKORC1,MAN2A2,PDE2A,RETSAT,ACCS,IGFBP4,PDK2,HAL,PLA2G15,CACNB4,ALOX15,LTC4S,EPHX1,COMT,ALDH1L1,NR1D1,ADCY4,KHK,AGMO,GAMT,PDK4,SLC27A1,CYP27A1,CYP2AB1,SLC2A8,CRYL1
GO:BP	localization	GO:0051179	1.35317e-08	7.86865	6297	261	109	27543	CEP68,CNST,ATXN1,SSH2,CACNA1E,PLD1,CEP128,DOCK8,PEAK1,NRP1,IFT140,RERE,ZBED3,RIN2,DOCK1,VPS13C,DUSP22,ARSB,ESR1,HADH,INCENP,EMILIN2,KCNN3,INPP5K,FBXL20,APPL2,ACAA2,INSR,MOSPD3,MERTK,ITSN1,ADARB1,ATP1A3,ALOX5,SYNE2,IFT172,CGNL1,SGPP1,MDGA1,FRAS1,ZDHHC14,PRICKLE1,ST14,CACNA1A,STARD13,FZD4,CEP131,PFKM,PEAR1,RHOBTB1,PCYOX1,CAMK2A,COPZ2,KCNAB3,EDNRB,FSCN1,RAB3A,LTBP1,SELP,PLXNA4,ANK,ABCD2,HFE,IFFO1,SH…
GO:BP	multicellular organism development	GO:0007275	6.14754e-07	6.2113	5045	261	90	27543	TNFRSF13B,ATXN1,GTF2I,FRY,UST,NPHP3,FAM210B,PBX3,NRP1,IFT140,RERE,ZBED3,RIN2,DOCK1,ARSB,ESR1,EMILIN2,INPP5K,ADCY9,APPL2,INSR,MOSPD3,MERTK,E2F8,ITSN1,PPARGC1B,ADARB1,ATP1A3,ALOX5,SYNE2,IFT172,SGPP1,MDGA1,FRAS1,PRICKLE1,LRIG3,ST14,CACNA1A,HS6ST1,STARD13,FZD4,CPEB3,CAMK2A,H2-OA,EDNRB,RAB3A,CABLES1,LTBP1,PLXNA4,ANK,VKORC1,ZFHX3,HFE,SHANK3,EPHB6,PDE2A,ITGA6,IL9R,RP1,MARVELD1,CDKN2C,PPP1R9A,UNC5A,CACNB…
GO:BP	anatomical structure morphogenesis	GO:0009653	1.67034e-06	5.7772	2781	261	60	27543	GTF2I,FRY,UST,NPHP3,PEAK1,ST6GAL1,PBX3,NRP1,IFT140,RERE,RIN2,DOCK1,ESR1,ZMYM3,EMILIN2,INSR,MERTK,E2F8,PPARGC1B,ADARB1,ALOX5,IFT172,FRAS1,PRICKLE1,LRIG3,ST14,CACNA1A,HS6ST1,STARD13,FZD4,RHOBTB1,FAM171A1,CAMK2A,RAB3A,PLXNA4,ANK,SHANK3,EPHB6,ITGA6,RP1,PPP1R9A,UNC5A,DCHS1,WNT2,ZBTB16,LIMS2,CCM2L,TGFB2,APCDD1,GAMT,ADGRF5,APBB1,TNFSF13B,SOX7,ETV1,ANGPTL4,PRTG,MYH7,LAMA3,CXCL12
GO:BP	regulation of cell adhesion	GO:0030155	1.87226e-06	5.72763	757	261	28	27543	DOCK8,PEAK1,ST6GAL1,NRP1,RIN2,DOCK1,DUSP22,EMILIN2,ALOX5,MDGA1,FZD4,ARHGAP6,H2-OA,SELP,PLXNA4,HFE,EPHB6,ITGA6,ALOX15,VSIG4,ZBTB16,LIMS2,CCM2L,TGFB2,NUAK1,TNFSF13B,LAMA3,CXCL12
GO:BP	anatomical structure development	GO:0048856	1.88974e-06	5.7236	6186	261	102	27543	TNFRSF13B,ATXN1,GTF2I,FRY,UST,NPHP3,FAM210B,PEAK1,ST6GAL1,PBX3,NRP1,IFT140,RERE,ZBED3,RIN2,DOCK1,ARSB,ESR1,ZMYM3,EMILIN2,INPP5K,ADCY9,APPL2,INSR,MOSPD3,MERTK,E2F8,ITSN1,PPARGC1B,ADARB1,ATP1A3,ALOX5,SYNE2,IFT172,SGPP1,MDGA1,FRAS1,PRICKLE1,LRIG3,ST14,CACNA1A,HS6ST1,STARD13,TCF7L1,FZD4,CEP131,CPEB3,RHOBTB1,FAM171A1,CAMK2A,H2-OA,EDNRB,RAB3A,CABLES1,LTBP1,PLXNA4,ANK,VKORC1,ZFHX3,HFE,SHANK3,EPHB6,PDE2A…
GO:BP	regulation of biological quality	GO:0065008	2.37993e-06	5.62344	4029	261	76	27543	TNFRSF13B,ATXN1,SSH2,GTF2I,DHRS7,NPHP3,FAM210B,ERN1,NRP1,ZBED3,ESR1,HADH,EMILIN2,INPP5K,FBXL20,APPL2,ACAA2,INSR,MERTK,ITSN1,PPARGC1B,ATP1A3,ALOX5,AKR1B10,NT5E,MDGA1,F5,CACNA1A,FZD4,ZBTB20,CPEB3,PFKM,PEAR1,CLN6,RHOBTB1,FAM171A1,CAMK2A,EDNRB,FGGY,RAB3A,SELP,PLXNA4,ANK,VKORC1,HFE,SHANK3,PDE2A,RETSAT,RP1,SLC25A23,PDK2,OCLN,PPP1R9A,CACNB4,ALOX15,SYP,DMPK,COMT,NR1D1,SLC12A5,PER3,TGFB2,NAV2,PORCN,SLC22A…
GO:BP	system development	GO:0048731	2.95884e-06	5.52888	4533	261	82	27543	TNFRSF13B,ATXN1,GTF2I,FRY,UST,NPHP3,FAM210B,PBX3,NRP1,IFT140,RERE,RIN2,DOCK1,ARSB,ESR1,EMILIN2,APPL2,INSR,MOSPD3,MERTK,E2F8,ITSN1,PPARGC1B,ADARB1,ATP1A3,ALOX5,SYNE2,IFT172,MDGA1,FRAS1,PRICKLE1,ST14,CACNA1A,HS6ST1,STARD13,FZD4,CPEB3,CAMK2A,H2-OA,EDNRB,RAB3A,CABLES1,LTBP1,PLXNA4,VKORC1,ZFHX3,HFE,SHANK3,EPHB6,PDE2A,ITGA6,IL9R,RP1,MARVELD1,CDKN2C,PPP1R9A,UNC5A,CACNB4,EPHX1,NFIA,DCHS1,HDAC11,NR1D1,WNT…
GO:BP	locomotion	GO:0040011	6.4403e-06	5.19109	1892	261	46	27543	SSH2,DOCK8,PEAK1,ST6GAL1,NRP1,RERE,RIN2,DOCK1,DUSP22,ARSB,EMILIN2,APPL2,INSR,MERTK,ADARB1,ALOX5,SYNE2,MDGA1,ST14,STARD13,FZD4,CEP131,CLN6,CAMK2A,EDNRB,FSCN1,SELP,PLXNA4,SHANK3,EPHB6,ITGA6,MMP28,UNC5A,DCHS1,FUT10,TGFB2,APCDD1,DNAH2,LYVE1,APBB1,PRTN3,ETV1,ARMC2,PRTG,LAMA3,CXCL12
GO:BP	cell adhesion	GO:0007155	1.53789e-05	4.81307	1422	261	38	27543	DOCK8,PEAK1,ST6GAL1,NRP1,RIN2,DOCK1,DUSP22,EMILIN2,MERTK,ALOX5,NT5E,MDGA1,FZD4,PEAR1,ARHGAP6,H2-OA,SELP,PLXNA4,HFE,EPHB6,ITGA6,NID2,ALOX15,VSIG4,DCHS1,PARD3B,ZBTB16,LIMS2,CLDN10,CCM2L,TGFB2,NUAK1,LYVE1,TNFSF13B,SCARF2,PRTG,LAMA3,CXCL12
GO:BP	neurogenesis	GO:0022008	5.37799e-05	4.26938	1822	261	43	27543	ATXN1,FRY,UST,PBX3,NRP1,IFT140,RERE,ARSB,APPL2,ITSN1,ADARB1,SYNE2,IFT172,MDGA1,CACNA1A,HS6ST1,FZD4,CPEB3,CAMK2A,EDNRB,RAB3A,PLXNA4,ZFHX3,SHANK3,EPHB6,ITGA6,RP1,CDKN2C,PPP1R9A,UNC5A,DCHS1,HDAC11,NR1D1,WNT2,SLC12A5,TGFB2,NAV2,APCDD1,APBB1,ETV1,PRTG,LAMA3,CXCL12
GO:BP	developmental process	GO:0032502	7.34993e-05	4.13372	6788	261	104	27543	TNFRSF13B,ATXN1,GTF2I,FRY,UST,NPHP3,FAM210B,PEAK1,ST6GAL1,PBX3,NRP1,IFT140,RERE,ZBED3,RIN2,DOCK1,ARSB,ESR1,ZMYM3,EMILIN2,INPP5K,ADCY9,APPL2,INSR,MOSPD3,MERTK,E2F8,ITSN1,PPARGC1B,ADARB1,ATP1A3,ALOX5,SYNE2,IFT172,SGPP1,MDGA1,FRAS1,PRICKLE1,LRIG3,ST14,CACNA1A,HS6ST1,STARD13,TCF7L1,FZD4,CEP131,CPEB3,RHOBTB1,FAM171A1,CAMK2A,H2-OA,EDNRB,RAB3A,CABLES1,LTBP1,PLXNA4,ANK,VKORC1,ZFHX3,HFE,SHANK3,EPHB6,PDE2A…
GO:BP	nervous system development	GO:0007399	7.38432e-05	4.13169	2479	261	52	27543	ATXN1,FRY,UST,PBX3,NRP1,IFT140,RERE,ARSB,APPL2,MERTK,ITSN1,ADARB1,ATP1A3,SYNE2,IFT172,MDGA1,PRICKLE1,ST14,CACNA1A,HS6ST1,FZD4,CPEB3,CAMK2A,EDNRB,RAB3A,CABLES1,PLXNA4,ZFHX3,SHANK3,EPHB6,ITGA6,RP1,MARVELD1,CDKN2C,PPP1R9A,UNC5A,NFIA,DCHS1,HDAC11,NR1D1,WNT2,ZBTB16,FUT10,SLC12A5,TGFB2,NAV2,APCDD1,APBB1,ETV1,PRTG,LAMA3,CXCL12
GO:BP	regulation of localization	GO:0032879	0.000106988	3.97066	2881	261	57	27543	CNST,SSH2,CACNA1E,PLD1,DOCK8,NRP1,RIN2,DOCK1,DUSP22,ARSB,ESR1,HADH,EMILIN2,INPP5K,FBXL20,APPL2,ACAA2,INSR,MERTK,ITSN1,ADARB1,ALOX5,SYNE2,CACNA1A,STARD13,FZD4,CEP131,PFKM,CAMK2A,KCNAB3,EDNRB,RAB3A,SELP,PLXNA4,HFE,SHANK3,ITGA6,SLC25A23,MMP28,OCLN,PPP1R9A,SEC16B,CACNB4,ALOX15,SYP,DMPK,CD209B,COMT,NR1D1,CLDN10,TGFB2,LYVE1,APBB1,CRACR2B,PRTN3,LAMA3,CXCL12
GO:BP	cell surface receptor signaling pathway	GO:0007166	0.000115845	3.93612	2812	261	56	27543	ATXN1,NPHP3,NAIP5,NRP1,IFT140,ZBED3,DUSP22,ESR1,CD180,INPP5K,APPL2,INSR,MERTK,ATP1A3,IFT172,CALCOCO1,SGPP1,PRICKLE1,PELI2,TCF7L1,FZD4,CAMK2A,EDNRB,MAML2,LTBP1,PLXNA4,UBASH3A,HFE,SHANK3,EPHB6,ITGA6,SORT1,IL9R,IGFBP4,PDK2,PPP1R9A,UNC5A,CACNB4,DMPK,GNG7,WNT2,LIMS2,TGFB2,PORCN,APCDD1,SRPX,PDK4,SLC27A1,ADGRF5,DEPTOR,TNFSF13B,SLC2A8,SOX7,HTRA3,LAMA3,CXCL12
GO:BP	lipid metabolic process	GO:0006629	0.000151461	3.8197	1421	261	36	27543	ZFP69,DHRS7,PLD1,NPHP3,SDR42E1,ESR1,HADH,ST3GAL5,INPP5K,APPL2,ACAA2,SMPDL3A,ALOX5,AKR1B10,SGPP1,ZBTB20,CLN6,EDNRB,ABCD2,RETSAT,PDK2,PLA2G15,ALOX15,LTC4S,EPHX1,COMT,NR1D1,PORCN,AGMO,PDK4,SLC27A1,ADGRF5,CYP27A1,CRYL1,ANGPTL4,SULT1A1
GO:BP	movement of cell or subcellular component	GO:0006928	0.00021932	3.65892	2127	261	46	27543	SSH2,DOCK8,PEAK1,NRP1,IFT140,RERE,RIN2,DOCK1,DUSP22,ARSB,EMILIN2,APPL2,INSR,MERTK,ADARB1,ALOX5,SYNE2,IFT172,MDGA1,ST14,STARD13,FZD4,CEP131,CAMK2A,EDNRB,FSCN1,SELP,PLXNA4,EPHB6,ITGA6,MMP28,UNC5A,DCHS1,FUT10,TGFB2,APCDD1,DNAH2,LYVE1,APBB1,PRTN3,ETV1,ARMC2,PRTG,MYH7,LAMA3,CXCL12
GO:BP	regulation of catalytic activity	GO:0050790	0.000241002	3.61798	2278	261	48	27543	FGD6,FRY,NAIP5,DOCK8,ERN1,NRP1,RIN2,DOCK1,DUSP22,ESR1,INCENP,INPP5K,INSR,MOB3B,MERTK,ITSN1,PPARGC1B,ADARB1,ALOX5,STARD8,PPM1E,STARD13,FZD4,ARHGAP6,CAMK2A,FGD5,PLXNA4,ARHGAP39,EPHB6,ITGA6,SORT1,IL9R,CDKN2C,GARNL3,PPP1R9A,LTC4S,DENND2C,DMPK,GNG7,RASGRP3,TGFB2,ADCY4,NUAK1,SLC27A1,DEPTOR,SOX7,PRTN3,ANGPTL4
GO:BP	plasma membrane bounded cell projection organization	GO:0120036	0.000277178	3.55724	1589	261	38	27543	FRY,UST,PLD1,NPHP3,NRP1,IFT140,RERE,ARSB,INPP5K,INSR,ITSN1,ADARB1,ATP1A3,SYNE2,IFT172,CACNA1A,FZD4,CEP131,CPEB3,CAMK2A,FSCN1,RAB3A,PLXNA4,SHANK3,EPHB6,ITGA6,RP1,PPP1R9A,UNC5A,SLC12A5,TGFB2,DNAH2,APBB1,ETV1,ARMC2,PRTG,LAMA3,CXCL12
GO:BP	cell morphogenesis involved in differentiation	GO:0000904	0.000287273	3.5417	786	261	25	27543	UST,PEAK1,ST6GAL1,NRP1,RERE,DOCK1,MERTK,ADARB1,ST14,CACNA1A,FZD4,CAMK2A,RAB3A,PLXNA4,SHANK3,EPHB6,PPP1R9A,UNC5A,LIMS2,TGFB2,APBB1,ETV1,PRTG,LAMA3,CXCL12
GO:BP	establishment of localization	GO:0051234	0.000318145	3.49738	4762	261	79	27543	CNST,ATXN1,CACNA1E,PLD1,NRP1,IFT140,ZBED3,RIN2,DOCK1,VPS13C,ESR1,HADH,INCENP,KCNN3,INPP5K,FBXL20,APPL2,ACAA2,INSR,MERTK,ITSN1,ATP1A3,ALOX5,SYNE2,IFT172,SGPP1,FRAS1,ZDHHC14,PRICKLE1,CACNA1A,FZD4,CEP131,PFKM,PEAR1,RHOBTB1,PCYOX1,CAMK2A,COPZ2,KCNAB3,EDNRB,RAB3A,ANK,ABCD2,HFE,SHANK3,SORT1,SLC25A23,OCLN,PPP1R9A,SEC16B,CACNB4,ALOX15,CD163,SYP,DMPK,CD209B,HHIPL1,COMT,PARD3B,NR1D1,CLDN10,SLC12A5,TGFB2,PO…
GO:BP	cell morphogenesis	GO:0000902	0.000332393	3.47835	1086	261	30	27543	FRY,UST,PEAK1,ST6GAL1,NRP1,RERE,DOCK1,ZMYM3,MERTK,ADARB1,ST14,CACNA1A,FZD4,RHOBTB1,FAM171A1,CAMK2A,RAB3A,PLXNA4,SHANK3,EPHB6,PPP1R9A,UNC5A,DCHS1,LIMS2,TGFB2,APBB1,ETV1,PRTG,LAMA3,CXCL12
GO:BP	positive regulation of biological process	GO:0048518	0.000366618	3.43579	6629	261	100	27543	CNST,ATXN1,SSH2,GTF2I,PLD1,NAIP5,FAM210B,DOCK8,ERN1,ST6GAL1,PBX3,NRP1,RERE,ZBED3,RIN2,DOCK1,DUSP22,ARSB,ESR1,CD180,HADH,INCENP,EMILIN2,INPP5K,ZFP467,APPL2,NCAPD2,INSR,MOB3B,MERTK,E2F8,ITSN1,PPARGC1B,ADARB1,PELP1,ALOX5,SYNE2,IFT172,CALCOCO1,PRICKLE1,PPM1E,PELI2,FZD4,CEP131,ZBTB20,CPEB3,PFKM,CLN6,CAMK2A,H2-OA,EDNRB,FSCN1,TEF,MAML2,RAB3A,LTBP1,SELP,PLXNA4,VKORC1,UBASH3A,BMYC,ZFHX3,HFE,SHANK3,EPHB6,P…
GO:BP	organic acid metabolic process	GO:0006082	0.000467868	3.32988	982	261	28	27543	ST6GAL1,HADH,APPL2,ACAA2,INSR,ALOX5,CACNA1A,ZBTB20,PFKM,LDHB,ANK,ABCD2,ACCS,PDK2,HAL,PLA2G15,ALOX15,LTC4S,EPHX1,COMT,ALDH1L1,NR1D1,GAMT,PDK4,SLC27A1,CYP27A1,CYP2AB1,CRYL1
GO:BP	cell projection organization	GO:0030030	0.000501817	3.29945	1627	261	38	27543	FRY,UST,PLD1,NPHP3,NRP1,IFT140,RERE,ARSB,INPP5K,INSR,ITSN1,ADARB1,ATP1A3,SYNE2,IFT172,CACNA1A,FZD4,CEP131,CPEB3,CAMK2A,FSCN1,RAB3A,PLXNA4,SHANK3,EPHB6,ITGA6,RP1,PPP1R9A,UNC5A,SLC12A5,TGFB2,DNAH2,APBB1,ETV1,ARMC2,PRTG,LAMA3,CXCL12
GO:BP	localization of cell	GO:0051674	0.000515888	3.28744	1697	261	39	27543	SSH2,DOCK8,PEAK1,NRP1,RERE,RIN2,DOCK1,DUSP22,ARSB,EMILIN2,APPL2,INSR,MERTK,ADARB1,ALOX5,SYNE2,MDGA1,ST14,STARD13,FZD4,CEP131,CAMK2A,EDNRB,FSCN1,SELP,PLXNA4,ITGA6,MMP28,DCHS1,FUT10,TGFB2,APCDD1,DNAH2,LYVE1,APBB1,PRTN3,ARMC2,LAMA3,CXCL12
GO:BP	cell motility	GO:0048870	0.000515888	3.28744	1697	261	39	27543	SSH2,DOCK8,PEAK1,NRP1,RERE,RIN2,DOCK1,DUSP22,ARSB,EMILIN2,APPL2,INSR,MERTK,ADARB1,ALOX5,SYNE2,MDGA1,ST14,STARD13,FZD4,CEP131,CAMK2A,EDNRB,FSCN1,SELP,PLXNA4,ITGA6,MMP28,DCHS1,FUT10,TGFB2,APCDD1,DNAH2,LYVE1,APBB1,PRTN3,ARMC2,LAMA3,CXCL12
GO:BP	cell migration	GO:0016477	0.0006111	3.21389	1505	261	36	27543	SSH2,DOCK8,PEAK1,NRP1,RERE,RIN2,DOCK1,DUSP22,ARSB,EMILIN2,APPL2,INSR,MERTK,ADARB1,ALOX5,SYNE2,MDGA1,ST14,STARD13,FZD4,CAMK2A,EDNRB,FSCN1,SELP,PLXNA4,ITGA6,MMP28,DCHS1,FUT10,TGFB2,APCDD1,LYVE1,APBB1,PRTN3,LAMA3,CXCL12
GO:BP	cell development	GO:0048468	0.000619489	3.20797	2426	261	49	27543	ATXN1,FRY,UST,FAM210B,PEAK1,ST6GAL1,PBX3,NRP1,IFT140,RERE,DOCK1,ARSB,ESR1,APPL2,MERTK,ITSN1,ADARB1,ST14,CACNA1A,HS6ST1,FZD4,CEP131,CPEB3,CAMK2A,EDNRB,RAB3A,PLXNA4,SHANK3,EPHB6,PDE2A,ITGA6,RP1,PPP1R9A,UNC5A,CACNB4,HDAC11,NR1D1,WNT2,ZBTB16,LIMS2,SLC12A5,TGFB2,ADGRF5,APBB1,ETV1,ARMC2,PRTG,LAMA3,CXCL12
GO:BP	transport	GO:0006810	0.000768854	3.11416	4607	261	76	27543	CNST,ATXN1,CACNA1E,PLD1,NRP1,IFT140,RIN2,DOCK1,VPS13C,ESR1,HADH,KCNN3,INPP5K,FBXL20,APPL2,ACAA2,INSR,MERTK,ITSN1,ATP1A3,ALOX5,SYNE2,IFT172,SGPP1,FRAS1,ZDHHC14,PRICKLE1,CACNA1A,FZD4,CEP131,PFKM,PEAR1,RHOBTB1,PCYOX1,CAMK2A,COPZ2,KCNAB3,EDNRB,RAB3A,ANK,ABCD2,HFE,SHANK3,SORT1,SLC25A23,OCLN,PPP1R9A,SEC16B,CACNB4,ALOX15,CD163,SYP,DMPK,CD209B,HHIPL1,COMT,NR1D1,CLDN10,SLC12A5,TGFB2,PORCN,SLC22A17,SRPX,SE…
GO:BP	regulation of molecular function	GO:0065009	0.00101546	2.99334	3003	261	56	27543	FGD6,FRY,NPHP3,NAIP5,DOCK8,ERN1,NRP1,RIN2,DOCK1,DUSP22,ESR1,INCENP,INPP5K,INSR,MOB3B,MERTK,ITSN1,PPARGC1B,ADARB1,TEX14,ALOX5,STARD8,CACNA1A,PPM1E,STARD13,FZD4,ARHGAP6,CAMK2A,FGD5,PLXNA4,ARHGAP39,HFE,SHANK3,EPHB6,ITGA6,SORT1,IL9R,CDKN2C,GARNL3,PPP1R9A,CACNB4,LTC4S,DENND2C,DMPK,GNG7,WNT2,CCM2L,RASGRP3,TGFB2,ADCY4,NUAK1,SLC27A1,DEPTOR,SOX7,PRTN3,ANGPTL4
GO:BP	cell junction organization	GO:0034330	0.00173129	2.76163	750	261	23	27543	PEAK1,NRP1,DUSP22,INSR,ITSN1,MDGA1,CACNA1A,ARHGAP6,FSCN1,RAB3A,ARHGAP39,SHANK3,OCLN,PPP1R9A,CACNB4,DMPK,NFIA,DCHS1,LIMS2,CLDN10,TGFB2,APBB1,PRTN3
GO:BP	monocarboxylic acid metabolic process	GO:0032787	0.00226176	2.64555	649	261	21	27543	HADH,APPL2,ACAA2,INSR,ALOX5,ZBTB20,PFKM,LDHB,ABCD2,PDK2,HAL,PLA2G15,ALOX15,LTC4S,EPHX1,NR1D1,GAMT,PDK4,SLC27A1,CYP27A1,CRYL1
GO:BP	positive regulation of cellular process	GO:0048522	0.00256	2.59176	6072	261	91	27543	CNST,ATXN1,SSH2,GTF2I,PLD1,NAIP5,FAM210B,DOCK8,ERN1,ST6GAL1,PBX3,NRP1,RERE,ZBED3,RIN2,DOCK1,DUSP22,ARSB,ESR1,CD180,INCENP,EMILIN2,INPP5K,ZFP467,APPL2,NCAPD2,INSR,MOB3B,MERTK,E2F8,ITSN1,PPARGC1B,ADARB1,PELP1,ALOX5,SYNE2,IFT172,CALCOCO1,PRICKLE1,PPM1E,PELI2,FZD4,CEP131,ZBTB20,CPEB3,PFKM,CLN6,CAMK2A,H2-OA,EDNRB,FSCN1,TEF,MAML2,RAB3A,SELP,PLXNA4,BMYC,ZFHX3,HFE,SHANK3,EPHB6,ITGA6,SORT1,ABHD14B,RP1,IGF…
GO:BP	cell-cell adhesion	GO:0098609	0.00263853	2.57864	887	261	25	27543	DOCK8,DUSP22,EMILIN2,ALOX5,NT5E,MDGA1,PEAR1,H2-OA,SELP,HFE,EPHB6,ITGA6,ALOX15,VSIG4,DCHS1,ZBTB16,LIMS2,CLDN10,CCM2L,TGFB2,TNFSF13B,SCARF2,PRTG,LAMA3,CXCL12
GO:BP	oxoacid metabolic process	GO:0043436	0.00304135	2.51693	955	261	26	27543	ST6GAL1,HADH,APPL2,ACAA2,INSR,ALOX5,ZBTB20,PFKM,LDHB,ANK,ABCD2,ACCS,PDK2,HAL,PLA2G15,ALOX15,LTC4S,EPHX1,COMT,ALDH1L1,NR1D1,GAMT,PDK4,SLC27A1,CYP27A1,CRYL1
GO:BP	phosphorus metabolic process	GO:0006793	0.00313557	2.50368	2797	261	52	27543	ATXN1,SSH2,PLD1,PEAK1,ERN1,NRP1,ZBED3,DUSP22,INCENP,INPP5K,ADCY9,ACAA2,INSR,MOB3B,MERTK,SMPDL3A,ITSN1,PPARGC1B,ADARB1,TEX14,NT5E,SGPP1,PPM1E,PELI2,FZD4,ZBTB20,PFKM,CAMK2A,EDNRB,FGGY,ANK,HFE,EPHB6,PDE2A,ITGA6,IL9R,CDKN2C,PDK2,OCLN,PPP1R9A,PLA2G15,CACNB4,ALOX15,DMPK,TGFB2,ADCY4,NUAK1,KHK,PDK4,SLC27A1,ADGRF5,DEPTOR
GO:BP	animal organ development	GO:0048513	0.00353141	2.45205	3856	261	65	27543	TNFRSF13B,ATXN1,NPHP3,FAM210B,PBX3,NRP1,IFT140,RERE,DOCK1,ESR1,INSR,MOSPD3,MERTK,E2F8,PPARGC1B,ADARB1,ATP1A3,ALOX5,SYNE2,IFT172,SGPP1,MDGA1,FRAS1,PRICKLE1,LRIG3,ST14,CACNA1A,HS6ST1,TCF7L1,FZD4,H2-OA,EDNRB,RAB3A,LTBP1,PLXNA4,ANK,VKORC1,ZFHX3,HFE,SHANK3,PDE2A,ITGA6,IL9R,RP1,CACNB4,ALOX15,EPHX1,NFIA,DCHS1,WNT2,ZBTB16,LIMS2,FUT10,CCM2L,TGFB2,NAV2,APCDD1,GAMT,ADGRF5,TNFSF13B,PRTN3,ETV1,MYH7,LAMA3,CXCL…
GO:BP	cell differentiation	GO:0030154	0.00451511	2.34533	4646	261	74	27543	TNFRSF13B,ATXN1,FRY,UST,NPHP3,FAM210B,PEAK1,ST6GAL1,PBX3,NRP1,IFT140,RERE,RIN2,DOCK1,ARSB,ESR1,APPL2,MERTK,E2F8,ITSN1,PPARGC1B,ADARB1,ALOX5,SYNE2,IFT172,SGPP1,MDGA1,PRICKLE1,ST14,CACNA1A,HS6ST1,TCF7L1,FZD4,CEP131,CPEB3,CAMK2A,H2-OA,EDNRB,RAB3A,PLXNA4,ZFHX3,SHANK3,EPHB6,PDE2A,ITGA6,SORT1,IL9R,RP1,CDKN2C,PPP1R9A,UNC5A,CACNB4,DMPK,DCHS1,HDAC11,NR1D1,WNT2,ZBTB16,LIMS2,SLC12A5,TGFB2,NAV2,APCDD1,SELENB…
GO:BP	regulation of sulfur metabolic process	GO:0042762	0.00474604	2.32367	11	261	4	27543	CACNA1A,PDK2,COMT,PDK4
GO:BP	neuron development	GO:0048666	0.00522633	2.2818	1241	261	30	27543	FRY,UST,PBX3,NRP1,IFT140,RERE,ARSB,ITSN1,ADARB1,CACNA1A,HS6ST1,FZD4,CPEB3,CAMK2A,EDNRB,RAB3A,PLXNA4,SHANK3,EPHB6,ITGA6,RP1,PPP1R9A,UNC5A,SLC12A5,TGFB2,APBB1,ETV1,PRTG,LAMA3,CXCL12
GO:BP	phosphate-containing compound metabolic process	GO:0006796	0.00575467	2.23998	2777	261	51	27543	ATXN1,SSH2,PLD1,PEAK1,ERN1,NRP1,ZBED3,DUSP22,INCENP,INPP5K,ADCY9,ACAA2,INSR,MOB3B,MERTK,SMPDL3A,ITSN1,PPARGC1B,ADARB1,TEX14,NT5E,SGPP1,PPM1E,PELI2,FZD4,ZBTB20,PFKM,CAMK2A,EDNRB,FGGY,HFE,EPHB6,PDE2A,ITGA6,IL9R,CDKN2C,PDK2,OCLN,PPP1R9A,PLA2G15,CACNB4,ALOX15,DMPK,TGFB2,ADCY4,NUAK1,KHK,PDK4,SLC27A1,ADGRF5,DEPTOR
GO:BP	cellular developmental process	GO:0048869	0.00584017	2.23357	4678	261	74	27543	TNFRSF13B,ATXN1,FRY,UST,NPHP3,FAM210B,PEAK1,ST6GAL1,PBX3,NRP1,IFT140,RERE,RIN2,DOCK1,ARSB,ESR1,APPL2,MERTK,E2F8,ITSN1,PPARGC1B,ADARB1,ALOX5,SYNE2,IFT172,SGPP1,MDGA1,PRICKLE1,ST14,CACNA1A,HS6ST1,TCF7L1,FZD4,CEP131,CPEB3,CAMK2A,H2-OA,EDNRB,RAB3A,PLXNA4,ZFHX3,SHANK3,EPHB6,PDE2A,ITGA6,SORT1,IL9R,RP1,CDKN2C,PPP1R9A,UNC5A,CACNB4,DMPK,DCHS1,HDAC11,NR1D1,WNT2,ZBTB16,LIMS2,SLC12A5,TGFB2,NAV2,APCDD1,SELENB…
GO:BP	homeostatic process	GO:0042592	0.00605139	2.21814	1732	261	37	27543	TNFRSF13B,NPHP3,FAM210B,ERN1,HADH,INPP5K,APPL2,INSR,MERTK,PPARGC1B,ATP1A3,ALOX5,NT5E,CACNA1A,ZBTB20,PFKM,CLN6,EDNRB,FGGY,ANK,HFE,SHANK3,RP1,SLC25A23,PDK2,OCLN,DMPK,COMT,NR1D1,SLC12A5,TGFB2,SLC22A17,PDK4,SLC27A1,ADGRF5,TNFSF13B,ANGPTL4
GO:BP	monosaccharide metabolic process	GO:0005996	0.00666538	2.17618	283	261	13	27543	DHDH,INPP5K,INSR,GLB1,MAN2B2,PFKM,FGGY,MAN2A2,IGFBP4,PDK2,KHK,PDK4,SLC2A8
GO:BP	carboxylic acid metabolic process	GO:0019752	0.00721414	2.14182	939	261	25	27543	ST6GAL1,HADH,APPL2,ACAA2,INSR,ALOX5,ZBTB20,PFKM,LDHB,ABCD2,ACCS,PDK2,HAL,PLA2G15,ALOX15,LTC4S,EPHX1,COMT,ALDH1L1,NR1D1,GAMT,PDK4,SLC27A1,CYP27A1,CRYL1
GO:BP	multicellular organismal process	GO:0032501	0.00734223	2.13417	8766	261	118	27543	TNFRSF13B,ATXN1,GTF2I,CACNA1E,FRY,UST,NPHP3,NAIP5,FAM210B,PBX3,NRP1,IFT140,RERE,ZBED3,RIN2,DOCK1,ARSB,ESR1,HADH,EMILIN2,INPP5K,FBXL20,ADCY9,APPL2,INSR,MOSPD3,MERTK,E2F8,ITSN1,PPARGC1B,ADARB1,TEX14,ATP1A3,ALOX5,SYNE2,IFT172,SGPP1,MDGA1,FRAS1,PRICKLE1,F5,LRIG3,ST14,CACNA1A,HS6ST1,STARD13,FZD4,CEP131,ZBTB20,CPEB3,PEAR1,CLN6,CAMK2A,H2-OA,EDNRB,RAB3A,CABLES1,LTBP1,SELP,PLXNA4,ANK,VKORC1,UBASH3A,ZFHX3,…
GO:BP	response to hormone	GO:0009725	0.00899446	2.04602	951	261	25	27543	ZBED3,VPS13C,ARSB,ESR1,HADH,INPP5K,APPL2,INSR,PPARGC1B,ATP1A3,PELP1,CALCOCO1,GLB1,CAMK2A,EDNRB,SORT1,PDK2,EPHX1,NR1D1,TGFB2,PDK4,SLC27A1,SLC2A8,SULT1A1,CXCL12

## Sheet: Lm Upreg
Gene Ontology enrichment analysis for genes UPregulated following L. major infection in both ST and TT conditions
Threshold: category of minimum 10 genes and adjusted p value > 0.01
source	term name	term id	adjusted p value	-log10 adj. P-value	term size	query size	intersection size	effective domain size	genes
GO:BP	immune system process	GO:0002376	9.65611e-95	94.0152	2849	1173	378	27543	OLFM4,CCL7,CXCL10,IFIT1BL2,SLC7A11,CCL12,SLC40A1,EDN1,MRGPRA2A,MMP8,ARG2,WFDC21,CXCL9,CLDN1,IL1RN,NOS2,CXCR2,RSAD2,IFNLR1,S100A8,LCN2,IL5,CCL3,TARM1,MEFV,ADGRB1,IL1B,CCL4,S100A9,SPP1,FLT1,CCL2,DCSTAMP,IL12B,ITGB2L,KDR,PPBP,CXCL3,SPHK1,CCL17,CCL22,GM6377,MMP14,TREM1,IFIT1,NLRP12,H2-Q10,GZMB,TREM3,CLEC4N,VEGFA,IL31RA,GPLD1,CSF1,HAVCR2,ITGB8,VCAM1,SDC4,RETNLG,IFIT3,NR4A3,CD274,CCRL2,TREML4,TNF,IL10,…
GO:BP	positive regulation of biological process	GO:0048518	1.03268e-91	90.986	6629	1173	603	27543	OLFM4,CCL7,CXCL10,CHIL4,RAB15,CHIL1,CCL12,MT3,SLC40A1,EDN1,CHIL3,MRGPRA2A,MMP8,ARG2,CXCL9,CLDN1,IL1RN,NOS2,CXCR2,IGF2BP2,RSAD2,IFNLR1,S100A8,LCN2,IL5,CCL3,TARM1,MEFV,ADGRB1,IL1B,CCL4,S100A9,CDH1,PROK2,SPP1,G0S2,FLT1,CCL2,DCSTAMP,IL12B,MET,ITGB2L,KDR,GCNT2,PTGS2,IFIT2,SPHK1,CCL17,CCL22,NQO1,MMP14,TREM1,GADD45B,FLRT3,NLRP12,MAFF,FLRT2,SNAI1,TREM3,CLEC4N,LIPG,SPON1,HTRA4,VEGFA,OSGIN1,IL31RA,GPLD1,CS…
GO:BP	response to stress	GO:0006950	4.65466e-91	90.3321	3942	1173	446	27543	CCL7,CXCL10,CHIL4,IFIT1BL2,SLC7A11,CHIL1,CCL12,MT3,EDN1,CHIL3,MMP8,ARG2,WFDC21,CXCL9,IL1R2,CLDN1,IL1RN,NOS2,CXCR2,RSAD2,IFNLR1,S100A8,LCN2,UPP1,IL5,CCL3,TARM1,MEFV,ADGRB1,IL1B,CCL4,S100A9,SPP1,CCL2,AK4,IL12B,MET,ITGB2L,KDR,PPBP,CXCL3,PTGS2,SPHK1,CCL17,CCL22,NQO1,MMP14,TREM1,GADD45B,FLRT3,IFIT1,NLRP12,IFIT3B,SNAI1,GZMB,TREM3,CLEC4N,NGP,VEGFA,IL31RA,CSF1,HAVCR2,VCAM1,SDC4,IFIT3,NR4A3,CCRL2,TREML4,F…
GO:BP	cellular response to chemical stimulus	GO:0070887	9.19527e-88	87.0364	3457	1173	409	27543	CCL7,CXCL10,IFIT1BL2,SLC7A11,CHIL1,CCL12,MT3,SLC40A1,EDN1,CXCL9,IL1R2,CLDN1,IL1RN,NOS2,CXCR2,IFNLR1,S100A8,LCN2,IL5,CCL3,IL1B,CCL4,S100A9,CDH1,SPP1,FLT1,CCL2,AK4,DCSTAMP,IL12B,MET,ITGB2L,KDR,GCNT2,PPBP,CXCL3,PTGS2,IFIT2,SPHK1,CCL17,CCL22,NQO1,TREM1,FLRT3,IFIT1,NLRP12,IFIT3B,LY6I,FLRT2,TREM3,VEGFA,IL31RA,GPLD1,CSF1,HAVCR2,CHRM3,ITGB8,VCAM1,RETNLG,IFIT3,NR4A3,CD274,CCRL2,TNF,EGR2,IL10,IL18RAP,LTF,I…
GO:BP	positive regulation of cellular process	GO:0048522	1.98846e-81	80.7015	6072	1173	554	27543	OLFM4,CCL7,CXCL10,RAB15,CHIL1,CCL12,MT3,SLC40A1,EDN1,MRGPRA2A,MMP8,ARG2,CXCL9,CLDN1,IL1RN,NOS2,CXCR2,RSAD2,IFNLR1,S100A8,LCN2,IL5,CCL3,MEFV,ADGRB1,IL1B,CCL4,S100A9,CDH1,SPP1,G0S2,FLT1,CCL2,DCSTAMP,IL12B,MET,ITGB2L,KDR,GCNT2,PTGS2,IFIT2,SPHK1,CCL17,CCL22,NQO1,MMP14,TREM1,GADD45B,FLRT3,NLRP12,MAFF,FLRT2,SNAI1,CLEC4N,SPON1,HTRA4,VEGFA,OSGIN1,IL31RA,GPLD1,CSF1,HAVCR2,VCAM1,SDC4,NR4A3,CD274,TREML4,FOS…
GO:BP	response to external stimulus	GO:0009605	4.6933e-79	78.3285	3104	1173	371	27543	CCL7,CXCL10,IFIT1BL2,CHIL1,CCL12,MT3,EDN1,MMP8,ARG2,WFDC21,CXCL9,CLDN1,AA467197,NOS2,CXCR2,RSAD2,IFNLR1,S100A8,LCN2,UPP1,CCL3,TARM1,MEFV,ADGRB1,IL1B,CCL4,S100A9,PROK2,SPP1,FLT1,CCL2,IL12B,MET,ITGB2L,KDR,PPBP,CXCL3,PTGS2,IFIT2,SPHK1,CCL17,CCL22,NQO1,MMP14,TREM1,FLRT3,IFIT1,NLRP12,IFIT3B,FLRT2,GZMB,TREM3,CLEC4N,LIPG,VEGFA,IL31RA,CSF1,HAVCR2,ITGB8,RGS1,VCAM1,RETNLG,IFIT3,NR4A3,CD274,CCRL2,TREML4,FOS…
GO:BP	defense response	GO:0006952	1.59954e-78	77.796	1771	1173	272	27543	CCL7,CXCL10,CHIL4,IFIT1BL2,CHIL1,CCL12,EDN1,CHIL3,MMP8,ARG2,WFDC21,CXCL9,IL1R2,CLDN1,IL1RN,NOS2,CXCR2,RSAD2,IFNLR1,S100A8,LCN2,IL5,CCL3,TARM1,MEFV,ADGRB1,IL1B,CCL4,S100A9,CCL2,IL12B,ITGB2L,PPBP,CXCL3,PTGS2,SPHK1,CCL17,CCL22,TREM1,IFIT1,NLRP12,IFIT3B,GZMB,TREM3,CLEC4N,NGP,IL31RA,CSF1,HAVCR2,VCAM1,IFIT3,CCRL2,TREML4,TNF,IL10,IL18RAP,LTF,IFITM1,MMP12,NAMPT,TIMP1,PMAIP1,CXCL2,ISG15,IL4,OASL1,IFI205,C…
GO:BP	regulation of response to stimulus	GO:0048583	1.33526e-72	71.8744	3926	1173	413	27543	OLFM4,CCL7,CXCL10,IFIT1BL2,SLC7A11,CHIL1,CCL12,MT3,EDN1,MMP8,ARG2,IL1R2,CLDN1,IL1RN,CXCR2,RSAD2,IFNLR1,S100A8,IL5,CCL3,MEFV,IL1B,CCL4,AMER2,S100A9,G0S2,FLT1,CCL2,IL12B,MET,ITGB2L,KDR,GCNT2,PTGS2,SPHK1,CCL17,CCL22,GM6377,MMP14,TREM1,GADD45B,NLRP12,LY6I,SNAI1,TREM3,CLEC4N,VEGFA,GPLD1,CSF1,HAVCR2,RGS1,NR4A3,CD274,TREML4,TNF,CHAC1,IL10,IL18RAP,LTF,ITGA1,NRG1,MMP12,TIMP1,TNIP3,PMAIP1,LIN28A,ISG15,IL4,…
GO:BP	immune response	GO:0006955	1.22498e-71	70.9119	1834	1173	267	27543	OLFM4,CCL7,CXCL10,IFIT1BL2,CCL12,EDN1,MRGPRA2A,ARG2,WFDC21,CXCL9,CLDN1,IL1RN,NOS2,CXCR2,RSAD2,IFNLR1,S100A8,LCN2,IL5,CCL3,TARM1,MEFV,ADGRB1,IL1B,CCL4,S100A9,CCL2,IL12B,ITGB2L,PPBP,CXCL3,CCL17,CCL22,GM6377,TREM1,IFIT1,GZMB,TREM3,CLEC4N,VEGFA,IL31RA,GPLD1,CSF1,HAVCR2,ITGB8,IFIT3,NR4A3,CD274,CCRL2,TREML4,TNF,IL10,IL18RAP,LTF,IFITM1,MMP12,TNIP3,CXCL2,ISG15,IL4,OASL1,CD300LF,IFI205,CLEC5A,TGTP1,FPR2,I…
GO:BP	response to organic substance	GO:0010033	6.01656e-71	70.2207	3750	1173	399	27543	CCL7,CXCL10,IFIT1BL2,SLC7A11,CHIL1,CCL12,MT3,EDN1,WFDC21,CXCL9,IL1R2,CLDN1,IL1RN,NOS2,CXCR2,IFNLR1,S100A8,IL5,CCL3,MEFV,IL1B,CCL4,S100A9,CDH1,SPP1,FLT1,CCL2,DCSTAMP,IL12B,KDR,GCNT2,PPBP,CXCL3,PTGS2,IFIT2,SPHK1,CCL17,CCL22,NQO1,MMP14,FLRT3,IFIT1,NLRP12,IFIT3B,LY6I,FLRT2,VEGFA,IL31RA,GPLD1,CSF1,HAVCR2,CHRM3,ITGB8,VCAM1,IFIT3,NR4A3,CD274,CCRL2,FOSL1,TNF,EGR2,CHAC1,IL10,IL18RAP,LTF,IFITM1,MMP12,TIMP1…
GO:BP	cellular response to organic substance	GO:0071310	3.44754e-70	69.4625	2794	1173	335	27543	CCL7,CXCL10,IFIT1BL2,CHIL1,CCL12,MT3,EDN1,CXCL9,IL1R2,CLDN1,IL1RN,NOS2,CXCR2,IFNLR1,IL5,CCL3,IL1B,CCL4,CDH1,SPP1,FLT1,CCL2,DCSTAMP,IL12B,KDR,GCNT2,PPBP,CXCL3,PTGS2,IFIT2,SPHK1,CCL17,CCL22,FLRT3,IFIT1,NLRP12,IFIT3B,FLRT2,VEGFA,IL31RA,GPLD1,CSF1,HAVCR2,CHRM3,ITGB8,VCAM1,IFIT3,NR4A3,CD274,CCRL2,TNF,EGR2,IL10,IL18RAP,LTF,IFITM1,MMP12,TNIP3,CXCL2,LIN28A,ISG15,IL4,OASL1,CD300LF,IFI205,VDR,TGM2,TGTP1,MA…
GO:BP	positive regulation of metabolic process	GO:0009893	2.54136e-68	67.5949	3908	1173	404	27543	CHIL4,CHIL1,MT3,SLC40A1,EDN1,CHIL3,MMP8,ARG2,IL1RN,NOS2,IGF2BP2,RSAD2,IFNLR1,S100A8,LCN2,IL5,CCL3,TARM1,MEFV,ADGRB1,IL1B,CCL4,S100A9,CDH1,SPP1,G0S2,FLT1,CCL2,IL12B,MET,ITGB2L,KDR,PTGS2,SPHK1,MMP14,NLRP12,MAFF,SNAI1,CLEC4N,SPON1,VEGFA,IL31RA,GPLD1,CSF1,HAVCR2,ITGB8,SDC4,NR4A3,CD274,FOSL1,TNF,EGR2,IL10,LTF,ITGA1,NRG1,MMP12,NAMPT,PMAIP1,LIN28A,PIWIL2,ISG15,IL4,GPNMB,IFI205,VDR,EHF,CLEC5A,ELL2,FNIP2,…
GO:BP	biological process involved in interspecies interaction between organisms	GO:0044419	1.05766e-65	64.9757	1886	1173	262	27543	CCL7,CXCL10,IFIT1BL2,CCL12,EDN1,ARG2,WFDC21,CXCL9,CLDN1,AA467197,NOS2,RSAD2,IFNLR1,S100A8,LCN2,CCL3,TARM1,MEFV,ADGRB1,IL1B,CCL4,S100A9,CCL2,IL12B,PPBP,CXCL3,PTGS2,IFIT2,CCL17,CCL22,TREM1,IFIT1,IFIT3B,GZMB,TREM3,CLEC4N,IL31RA,CSF1,HAVCR2,ITGB8,RGS1,VCAM1,IFIT3,CD274,TREML4,TNF,IL10,IL18RAP,LTF,IFITM1,MMP12,TNIP3,PMAIP1,CXCL2,ISG15,IL4,OASL1,CD300LF,GZMA,IFI205,CLEC5A,TGTP1,IRGM1,FFAR2,BNIP3,PRG2,A…
GO:BP	response to other organism	GO:0051707	1.39797e-65	64.8545	1734	1173	250	27543	CCL7,CXCL10,IFIT1BL2,CCL12,EDN1,ARG2,WFDC21,CXCL9,CLDN1,AA467197,NOS2,RSAD2,IFNLR1,S100A8,LCN2,CCL3,TARM1,MEFV,ADGRB1,IL1B,CCL4,S100A9,CCL2,IL12B,PPBP,CXCL3,PTGS2,IFIT2,CCL17,CCL22,TREM1,IFIT1,IFIT3B,GZMB,TREM3,CLEC4N,IL31RA,CSF1,HAVCR2,ITGB8,RGS1,VCAM1,IFIT3,CD274,TREML4,TNF,IL10,IL18RAP,LTF,IFITM1,MMP12,TNIP3,PMAIP1,CXCL2,ISG15,IL4,OASL1,GZMA,IFI205,CLEC5A,TGTP1,IRGM1,FFAR2,BNIP3,PRG2,ACTA2,FAS…
GO:BP	response to external biotic stimulus	GO:0043207	2.25226e-65	64.6474	1738	1173	250	27543	CCL7,CXCL10,IFIT1BL2,CCL12,EDN1,ARG2,WFDC21,CXCL9,CLDN1,AA467197,NOS2,RSAD2,IFNLR1,S100A8,LCN2,CCL3,TARM1,MEFV,ADGRB1,IL1B,CCL4,S100A9,CCL2,IL12B,PPBP,CXCL3,PTGS2,IFIT2,CCL17,CCL22,TREM1,IFIT1,IFIT3B,GZMB,TREM3,CLEC4N,IL31RA,CSF1,HAVCR2,ITGB8,RGS1,VCAM1,IFIT3,CD274,TREML4,TNF,IL10,IL18RAP,LTF,IFITM1,MMP12,TNIP3,PMAIP1,CXCL2,ISG15,IL4,OASL1,GZMA,IFI205,CLEC5A,TGTP1,IRGM1,FFAR2,BNIP3,PRG2,ACTA2,FAS…
GO:BP	response to biotic stimulus	GO:0009607	3.48648e-65	64.4576	1780	1173	253	27543	CCL7,CXCL10,IFIT1BL2,CCL12,EDN1,ARG2,WFDC21,CXCL9,CLDN1,AA467197,NOS2,RSAD2,IFNLR1,S100A8,LCN2,CCL3,TARM1,MEFV,ADGRB1,IL1B,CCL4,S100A9,CCL2,IL12B,PPBP,CXCL3,PTGS2,IFIT2,CCL17,CCL22,TREM1,IFIT1,IFIT3B,GZMB,TREM3,CLEC4N,IL31RA,CSF1,HAVCR2,ITGB8,RGS1,VCAM1,IFIT3,CD274,TREML4,TNF,IL10,IL18RAP,LTF,IFITM1,MMP12,TNIP3,PMAIP1,CXCL2,ISG15,IL4,OASL1,GZMA,IFI205,CLEC5A,TGTP1,IRGM1,FFAR2,BNIP3,PRG2,ACTA2,FAS…
GO:BP	intracellular signal transduction	GO:0035556	2.78139e-63	62.5557	2516	1173	304	27543	OLFM4,RHOV,CCL7,RAB15,CHIL1,CCL12,MT3,EDN1,MMP8,IL1RN,NOS2,CXCR2,S100A8,CCL3,IL1B,CCL4,S100A9,FLT1,CCL2,MET,KDR,GCNT2,PTGS2,SPHK1,CCL17,CCL22,GADD45B,RND1,NLRP12,SNAI1,CLEC4N,VEGFA,CSF1,HAVCR2,CHRM3,VCAM1,CCRL2,TNF,CHAC1,LTF,ITGA1,NRG1,TNIP3,PMAIP1,PDPN,LIN28A,OASL1,GPNMB,DUSP5,RALGDS,FNIP2,TGM2,MAPK13,ADGRG3,RHOU,IRGM1,RASIP1,SH2B2,BNIP3,ACTA2,FASL,TNFAIP3,RPS6KA2,SEMA4D,CXCR4,MT2,RRAGD,CASS4,PL…
GO:BP	regulation of multicellular organismal process	GO:0051239	1.15723e-62	61.9366	2854	1173	326	27543	CXCL10,CHIL4,CHIL1,MT3,EDN1,CHIL3,MMP8,ARG2,IL1R2,NOS2,CXCR2,RSAD2,LCN2,IL5,CCL3,TARM1,MEFV,ADGRB1,IL1B,CCL4,S100A9,PROK2,SPP1,G0S2,FLT1,CCL2,DCSTAMP,IL12B,MET,ITGB2L,KDR,GCNT2,PTGS2,SPHK1,SGMS2,MMP14,FLRT3,NLRP12,PHOSPHO1,MAFF,FLRT2,SNAI1,CLEC4N,LIPG,NGP,VEGFA,GPLD1,CSF1,HAVCR2,CHRM3,ITGB8,NR4A3,CD274,TNF,EGR2,IL10,LTF,NRG1,MMP12,TIMP1,PDPN,HCAR2,LIN28A,ISG15,IL4,GPNMB,DUSP5,IFI205,VDR,CLEC5A,TG…
GO:BP	regulation of immune system process	GO:0002682	1.06446e-61	60.9729	1507	1173	226	27543	OLFM4,CCL7,CXCL10,SLC7A11,CCL12,EDN1,MMP8,ARG2,CXCR2,RSAD2,IL5,CCL3,TARM1,IL1B,CCL2,DCSTAMP,IL12B,ITGB2L,SPHK1,GM6377,MMP14,TREM1,TREM3,CLEC4N,VEGFA,GPLD1,CSF1,HAVCR2,VCAM1,SDC4,NR4A3,CD274,TREML4,TNF,IL10,IL18RAP,LTF,MMP12,TNIP3,HCAR2,ISG15,IL4,OASL1,GPNMB,CD300LF,IFI205,GM9733,FPR2,IRGM1,FFAR2,GM5150,SH2B2,OCSTAMP,GBP5,TNFAIP3,CLEC4E,PRDM1,FGL2,BCL2A1D,NLRP3,IFI204,IGTP,INHBA,MNDA,FAS,HIF1A,FCR…
GO:BP	positive regulation of macromolecule metabolic process	GO:0010604	3.12286e-61	60.5054	3592	1173	371	27543	CHIL4,CHIL1,MT3,SLC40A1,EDN1,CHIL3,MMP8,IL1RN,NOS2,IGF2BP2,RSAD2,S100A8,LCN2,IL5,CCL3,TARM1,MEFV,IL1B,CCL4,S100A9,CDH1,SPP1,FLT1,CCL2,IL12B,MET,KDR,PTGS2,SPHK1,MMP14,NLRP12,MAFF,SNAI1,CLEC4N,SPON1,VEGFA,IL31RA,GPLD1,CSF1,HAVCR2,ITGB8,SDC4,NR4A3,CD274,FOSL1,TNF,EGR2,IL10,LTF,ITGA1,NRG1,MMP12,NAMPT,PMAIP1,LIN28A,PIWIL2,ISG15,IL4,GPNMB,IFI205,VDR,EHF,CLEC5A,ELL2,FNIP2,MAPK13,IRGM1,MMP25,FFAR2,PRG2,A…
GO:BP	response to cytokine	GO:0034097	7.50047e-61	60.1249	1155	1173	195	27543	CCL7,CXCL10,IFIT1BL2,CHIL1,CCL12,MT3,EDN1,WFDC21,CXCL9,IL1R2,CLDN1,IL1RN,NOS2,CXCR2,IFNLR1,IL5,CCL3,MEFV,IL1B,CCL4,SPP1,CCL2,DCSTAMP,IL12B,PPBP,CXCL3,PTGS2,IFIT2,SPHK1,CCL17,CCL22,IFIT1,NLRP12,IFIT3B,IL31RA,CSF1,VCAM1,IFIT3,CD274,CCRL2,FOSL1,TNF,IL18RAP,IFITM1,MMP12,TIMP1,CXCL2,ISG15,OASL1,CD300LF,IFI205,TGTP1,MAPK13,IRGM1,SH2B2,OCSTAMP,FASL,GBP5,CASP4,IL1RAP,CXCR4,IFI47,SKIL,IFI204,IGTP,RAB20,MN…
GO:BP	cellular response to stimulus	GO:0051716	1.02324e-59	58.99	8778	1173	646	27543	OLFM4,RHOV,CCL7,CXCL10,RAB15,IFIT1BL2,SLC7A11,CHIL1,CCL12,MT3,SLC40A1,EDN1,MRGPRA2A,MMP8,ARG2,CXCL9,MRGPRA2B,IL1R2,CLDN1,IL1RN,NOS2,CXCR2,RSAD2,IFNLR1,S100A8,LCN2,UPP1,IL5,CCL3,ADGRB1,IL1B,CCL4,AMER2,S100A9,CDH1,PROK2,SPP1,G0S2,FLT1,CCL2,AK4,DCSTAMP,IL12B,MET,ITGB2L,KDR,GCNT2,PPBP,CXCL3,PTGS2,IFIT2,SPHK1,CCL17,CCL22,GPR141,GM6377,NQO1,MMP14,TREM1,GADD45B,FLRT3,RND1,IFIT1,NLRP12,IFIT3B,LY6I,FLRT2,…
GO:BP	regulation of metabolic process	GO:0019222	1.76814e-58	57.7525	7320	1173	572	27543	CHIL4,SLC7A11,CHIL1,MT3,SLC40A1,EDN1,CHIL3,MMP8,ARG2,WFDC21,IL1R2,IL1RN,NOS2,IGF2BP2,RSAD2,IFNLR1,S100A8,STFA2L1,LCN2,IL5,CCL3,TARM1,MEFV,ADGRB1,IL1B,CCL4,S100A9,CDH1,SPP1,G0S2,FLT1,CCL2,AK4,IL12B,MET,ITGB2L,MXD1,KDR,GCNT2,DDX4,PTGS2,SPHK1,NQO1,MMP14,GADD45B,NLRP12,MAFF,SNAI1,GZMB,CLEC4N,LIPG,SPON1,NGP,VEGFA,IL31RA,GPLD1,CSF1,HAVCR2,MIR155HG,ITGB8,SDC4,NR4A3,CD274,FOSL1,TNF,EGR2,CHAC1,IL10,IL18RA…
GO:BP	negative regulation of biological process	GO:0048519	2.66718e-58	57.5739	5996	1173	503	27543	OLFM4,CXCL10,SLC7A11,CCL12,MT3,SLC40A1,EDN1,MMP8,ARG2,WFDC21,CXCL9,IL1R2,IL1RN,NOS2,CXCR2,IGF2BP2,RSAD2,STFA2L1,LCN2,CCL3,SYCP2,TARM1,MEFV,ADGRB1,IL1B,AMER2,CDH1,PROK2,SPP1,FLT1,CCL2,DCSTAMP,IL12B,MET,MXD1,KDR,GCNT2,DDX4,PTGS2,SPHK1,CCL17,NQO1,MMP14,GADD45B,RND1,NLRP12,IFIT3B,TNFRSF9,SNAI1,GZMB,SPON1,NGP,VEGFA,OSGIN1,GPLD1,CSF1,HAVCR2,MIR155HG,CHRM3,ITGB8,RGS1,SDC4,IFIT3,NR4A3,CD274,FOSL1,TNF,CHA…
GO:BP	negative regulation of cellular process	GO:0048523	8.45428e-58	57.0729	5155	1173	456	27543	OLFM4,CXCL10,SLC7A11,CCL12,MT3,SLC40A1,EDN1,ARG2,WFDC21,CXCL9,IL1R2,IL1RN,CXCR2,IGF2BP2,RSAD2,STFA2L1,LCN2,CCL3,SYCP2,TARM1,MEFV,ADGRB1,IL1B,AMER2,CDH1,PROK2,SPP1,FLT1,CCL2,DCSTAMP,IL12B,MET,MXD1,KDR,GCNT2,DDX4,PTGS2,SPHK1,CCL17,NQO1,MMP14,GADD45B,RND1,NLRP12,IFIT3B,TNFRSF9,SNAI1,GZMB,SPON1,NGP,VEGFA,OSGIN1,GPLD1,CSF1,HAVCR2,RGS1,SDC4,IFIT3,NR4A3,CD274,FOSL1,TNF,CHAC1,IL10,LTF,ITGA1,NRG1,IFITM1,M…
GO:BP	regulation of cytokine production	GO:0001817	4.48553e-57	56.3482	750	1173	152	27543	CHIL4,CHIL1,CHIL3,MMP8,ARG2,IL1R2,NOS2,RSAD2,CCL3,TARM1,MEFV,IL1B,CCL4,CCL2,IL12B,PTGS2,SPHK1,NLRP12,CLEC4N,HAVCR2,ITGB8,NR4A3,CD274,TNF,IL10,LTF,MMP12,ISG15,IL4,GPNMB,IFI205,CLEC5A,MAPK13,FFAR2,PRG2,GBP5,TNFAIP3,CASP4,IL1RAP,CLEC4E,NLRP3,IFI204,MNDA,HIF1A,SOCS1,TLR4,GBP4,IRF1,SCIMP,SORL1,OPTN,OSM,N4BP1,CCR2,CCR5,PTAFR,LILR4B,XCL1,STAT1,IL1A,CLEC4A2,OAS3,CD83,PDCD1LG2,CLEC7A,HILPDA,JAK2,TLR5,ARG1…
GO:BP	inflammatory response	GO:0006954	1.12923e-56	55.9472	745	1173	151	27543	CCL7,CXCL10,CHIL4,CHIL1,CCL12,CHIL3,MMP8,CXCL9,IL1R2,IL1RN,NOS2,CXCR2,S100A8,IL5,CCL3,TARM1,MEFV,IL1B,CCL4,S100A9,CCL2,IL12B,ITGB2L,PPBP,CXCL3,PTGS2,SPHK1,CCL17,CCL22,TREM1,NLRP12,IL31RA,CSF1,HAVCR2,VCAM1,CCRL2,TNF,IL10,IL18RAP,NAMPT,TIMP1,CXCL2,IL4,FPR2,FFAR2,OLR1,GBP5,TNFAIP3,CASP4,IL1RAP,GGT5,NLRP3,PPARG,SIGLECE,HIF1A,TLR4,GJA1,MGLL,USP18,KDM6B,IRAK2,TFRC,OSM,CCR2,GGT1,CCR5,PTAFR,SERPINB9,LILR…
GO:BP	regulation of signaling	GO:0023051	1.32307e-56	55.8784	3463	1173	354	27543	OLFM4,CCL7,SLC7A11,CHIL1,CCL12,MT3,EDN1,MMP8,IL1R2,IL1RN,NOS2,RSAD2,S100A8,IL5,CCL3,ADGRB1,IL1B,CCL4,AMER2,S100A9,CDH1,SPP1,G0S2,FLT1,CCL2,IL12B,MET,KDR,GCNT2,PTGS2,SPHK1,CCL17,CCL22,GM6377,MMP14,GADD45B,NLRP12,LY6I,SNAI1,CLEC4N,VEGFA,CSF1,HAVCR2,ITGB8,RGS1,TREML4,TNF,EGR2,CHAC1,IL10,LTF,ITGA1,NRG1,MMP12,TIMP1,TNIP3,PMAIP1,HCAR2,LIN28A,ISG15,IL4,OASL1,GPNMB,DUSP5,CD300LF,VDR,TGM2,ADGRG3,FPR2,IRGM…
GO:BP	cytokine production	GO:0001816	1.37553e-56	55.8615	756	1173	152	27543	CHIL4,CHIL1,CHIL3,MMP8,ARG2,IL1R2,NOS2,RSAD2,CCL3,TARM1,MEFV,IL1B,CCL4,CCL2,IL12B,PTGS2,SPHK1,NLRP12,CLEC4N,HAVCR2,ITGB8,NR4A3,CD274,TNF,IL10,LTF,MMP12,ISG15,IL4,GPNMB,IFI205,CLEC5A,MAPK13,FFAR2,PRG2,GBP5,TNFAIP3,CASP4,IL1RAP,CLEC4E,NLRP3,IFI204,MNDA,HIF1A,SOCS1,TLR4,GBP4,IRF1,SCIMP,SORL1,OPTN,OSM,N4BP1,CCR2,CCR5,PTAFR,LILR4B,XCL1,STAT1,IL1A,CLEC4A2,OAS3,CD83,PDCD1LG2,CLEC7A,HILPDA,JAK2,TLR5,ARG1…
GO:BP	defense response to other organism	GO:0098542	2.83569e-56	55.5473	1218	1173	194	27543	CCL7,CXCL10,IFIT1BL2,CCL12,EDN1,ARG2,WFDC21,CXCL9,CLDN1,NOS2,RSAD2,IFNLR1,S100A8,LCN2,CCL3,TARM1,MEFV,ADGRB1,IL1B,CCL4,S100A9,CCL2,IL12B,PPBP,CXCL3,CCL17,CCL22,TREM1,IFIT1,IFIT3B,GZMB,TREM3,CLEC4N,IL31RA,CSF1,HAVCR2,IFIT3,TREML4,TNF,IL10,IL18RAP,LTF,IFITM1,MMP12,PMAIP1,CXCL2,ISG15,IL4,OASL1,IFI205,CLEC5A,TGTP1,IRGM1,FFAR2,BNIP3,PRG2,FASL,GBP5,TNFAIP3,CASP4,IL1RAP,CLEC4E,PRDM1,FGL2,NLRP3,IFI204,IG…
GO:BP	regulation of response to stress	GO:0080134	4.72295e-56	55.3258	1317	1173	202	27543	IFIT1BL2,SLC7A11,MMP8,ARG2,CLDN1,IFNLR1,S100A8,CCL3,MEFV,IL1B,S100A9,CCL2,IL12B,MET,PTGS2,SPHK1,GADD45B,NLRP12,SNAI1,TREM3,CLEC4N,VEGFA,HAVCR2,NR4A3,TREML4,TNF,IL10,IL18RAP,NRG1,MMP12,PMAIP1,ISG15,IL4,IFI205,IRGM1,FFAR2,ACTA2,GBP5,TNFAIP3,CASP4,CXCR4,FGL2,SKIL,NLRP3,PPARG,IFI204,IGTP,SIGLECE,MNDA,HBEGF,FAS,HIF1A,DUSP16,LRP8,SOCS1,TLR4,GBP4,IRF1,GJA1,SCIMP,MGLL,USP18,OPTN,OSM,N4BP1,CCR2,GGT1,CRY1,…
GO:BP	regulation of cell communication	GO:0010646	6.6563e-56	55.1768	3453	1173	352	27543	OLFM4,CCL7,SLC7A11,CHIL1,CCL12,MT3,EDN1,MMP8,IL1R2,IL1RN,NOS2,RSAD2,S100A8,IL5,CCL3,ADGRB1,IL1B,CCL4,AMER2,S100A9,CDH1,SPP1,G0S2,FLT1,CCL2,IL12B,MET,KDR,GCNT2,PTGS2,SPHK1,CCL17,CCL22,GM6377,MMP14,GADD45B,NLRP12,LY6I,SNAI1,CLEC4N,VEGFA,CSF1,HAVCR2,ITGB8,RGS1,TREML4,TNF,EGR2,CHAC1,IL10,LTF,ITGA1,NRG1,MMP12,TIMP1,TNIP3,PMAIP1,HCAR2,LIN28A,ISG15,IL4,OASL1,GPNMB,DUSP5,CD300LF,VDR,TGM2,ADGRG3,FPR2,IRGM…
GO:BP	regulation of molecular function	GO:0065009	1.08928e-55	54.9629	3003	1173	323	27543	CCL7,CHIL1,CCL12,MT3,EDN1,MMP8,ARG2,WFDC21,IL1RN,NOS2,S100A8,STFA2L1,IL5,CCL3,MEFV,IL1B,CCL4,S100A9,FLT1,CCL2,IL12B,MET,ITGB2L,KDR,PTGS2,IFIT2,SPHK1,CCL17,CCL22,NQO1,GADD45B,NLRP12,LY6I,SPON1,NGP,VEGFA,CSF1,HAVCR2,CHRM3,RGS1,SDC4,FOSL1,TNF,IL10,IL18RAP,LTF,ITGA1,NRG1,TIMP1,PMAIP1,IL4,OASL1,GZMA,VDR,NES,RALGDS,GLA,TGM2,ADGRG3,IRGM1,RASIP1,MMP25,TBC1D2,FASL,TNFAIP3,IL1RAP,SEMA4D,CASS4,PLK2,P2RY13,M…
GO:BP	regulation of signal transduction	GO:0009966	1.32732e-55	54.877	2898	1173	316	27543	OLFM4,CCL7,CHIL1,CCL12,MT3,EDN1,MMP8,IL1R2,IL1RN,RSAD2,S100A8,IL5,CCL3,IL1B,CCL4,AMER2,S100A9,G0S2,FLT1,CCL2,IL12B,MET,KDR,GCNT2,PTGS2,SPHK1,CCL17,CCL22,GM6377,MMP14,GADD45B,NLRP12,LY6I,SNAI1,CLEC4N,VEGFA,CSF1,HAVCR2,RGS1,TREML4,TNF,CHAC1,IL10,LTF,ITGA1,NRG1,MMP12,TIMP1,TNIP3,PMAIP1,LIN28A,ISG15,IL4,OASL1,GPNMB,DUSP5,CD300LF,VDR,TGM2,ADGRG3,FPR2,IRGM1,RASIP1,CHST11,SH2B2,ACTA2,FASL,TNFAIP3,CASP4,…
GO:BP	regulation of response to external stimulus	GO:0032101	3.92156e-54	53.4065	946	1173	167	27543	CCL7,CXCL10,IFIT1BL2,CCL12,MT3,EDN1,MMP8,ARG2,CXCR2,IFNLR1,S100A8,CCL3,MEFV,IL1B,S100A9,CCL2,IL12B,MET,KDR,PTGS2,SPHK1,TREM1,NLRP12,TREM3,CLEC4N,VEGFA,CSF1,HAVCR2,TREML4,TNF,IL10,IL18RAP,LTF,NRG1,MMP12,ISG15,IL4,OASL1,IFI205,VDR,IRGM1,FFAR2,GBP5,TNFAIP3,CASP4,SEMA4D,CXCR4,FGL2,NLRP3,PPARG,IFI204,IGTP,SIGLECE,MNDA,LRP8,SOCS1,TLR4,GBP4,IRF1,GJA1,SCIMP,MGLL,CACNB3,USP18,OPTN,OSM,N4BP1,CCR2,GGT1,CCR5…
GO:BP	cell surface receptor signaling pathway	GO:0007166	8.09467e-54	53.0918	2812	1173	307	27543	CCL7,CXCL10,CCL12,MT3,EDN1,CXCL9,IL1R2,IL1RN,CXCR2,IFNLR1,LCN2,IL5,CCL3,ADGRB1,IL1B,CCL4,AMER2,G0S2,FLT1,CCL2,IL12B,MET,ITGB2L,KDR,GCNT2,PPBP,CXCL3,SPHK1,CCL17,CCL22,MMP14,FLRT3,NLRP12,FLRT2,SNAI1,CLEC4N,VEGFA,IL31RA,GPLD1,CSF1,ITGB8,NR4A3,CD274,CCRL2,TNF,CHAC1,IL10,IL18RAP,LTF,ITGA1,NRG1,IFITM1,MMP12,TIMP1,PMAIP1,CXCL2,HCAR2,ISG15,IL4,OASL1,CD300LF,ADGRG3,FPR2,IRGM1,CHST11,FFAR2,SH2B2,FASL,TNFAI…
GO:BP	localization	GO:0051179	1.9574e-53	52.7083	6297	1173	508	27543	RHOV,CCL7,CXCL10,RAB15,SLC7A11,CAR4,CCL12,MT3,SLC40A1,EDN1,MRGPRA2A,ARG2,CXCL9,CLDN1,IL1RN,NOS2,CXCR2,IGF2BP2,RSAD2,S100A8,LCN2,CCL3,ADGRB1,IL1B,CCL4,S100A9,CDH1,SPP1,MREG,FLT1,CCL2,IL12B,MET,ITGB2L,KDR,GCNT2,DDX4,PPBP,CXCL3,PTGS2,SPHK1,CCL17,CCL22,MMP14,TREM1,ATP6V0D2,FLRT3,RND1,NLRP12,FLRT2,SNAI1,TREM3,LIPG,VEGFA,OSGIN1,GPLD1,CSF1,CHRM3,ITGB8,VCAM1,SDC4,RETNLG,NR4A3,CD274,CCRL2,TREML4,TNF,EGR2,…
GO:BP	organonitrogen compound metabolic process	GO:1901564	1.73913e-52	51.7597	6512	1173	517	27543	CHIL4,SLC7A11,CHIL1,CCL12,MT3,EDN1,ASPRV1,CHIL3,MMP8,ARG2,WFDC21,IL1R2,IL1RN,NOS2,IGF2BP2,S100A8,STFA2L1,UPP1,IL5,CCL3,MEFV,ADGRB1,IL1B,S100A9,CDH1,FLT1,AK4,IL12B,MET,ITGB2L,KDR,GCNT2,PTGS2,SPHK1,SGMS2,NQO1,MMP14,GADD45B,NLRP12,GZMB,CLEC4N,LIPG,SPON1,NGP,HTRA4,VEGFA,IL31RA,GPLD1,CSF1,ITGB8,VCAM1,SDC4,TNF,EGR2,CHAC1,IL10,LTF,ITGA1,NRG1,MMP12,NAMPT,TIMP1,PMAIP1,LIN28A,PIWIL2,ISG15,IL4,GPNMB,DUSP5,G…
GO:BP	regulation of macromolecule metabolic process	GO:0060255	1.35332e-51	50.8686	6825	1173	531	27543	CHIL4,CHIL1,MT3,SLC40A1,EDN1,CHIL3,MMP8,ARG2,WFDC21,IL1R2,IL1RN,NOS2,IGF2BP2,RSAD2,S100A8,STFA2L1,LCN2,IL5,CCL3,TARM1,MEFV,ADGRB1,IL1B,CCL4,S100A9,CDH1,SPP1,FLT1,CCL2,IL12B,MET,ITGB2L,MXD1,KDR,GCNT2,DDX4,PTGS2,SPHK1,NQO1,MMP14,GADD45B,NLRP12,MAFF,SNAI1,GZMB,CLEC4N,LIPG,SPON1,NGP,VEGFA,IL31RA,GPLD1,CSF1,HAVCR2,MIR155HG,ITGB8,SDC4,NR4A3,CD274,FOSL1,TNF,EGR2,CHAC1,IL10,IL18RAP,LTF,ITGA1,NRG1,MMP12,N…
GO:BP	cell migration	GO:0016477	2.04707e-51	50.6889	1505	1173	210	27543	RHOV,CCL7,CXCL10,CCL12,EDN1,CXCL9,CLDN1,IL1RN,CXCR2,S100A8,LCN2,CCL3,ADGRB1,IL1B,CCL4,S100A9,CDH1,SPP1,FLT1,CCL2,IL12B,MET,ITGB2L,KDR,GCNT2,PPBP,CXCL3,PTGS2,SPHK1,CCL17,CCL22,MMP14,TREM1,FLRT3,RND1,NLRP12,FLRT2,SNAI1,TREM3,VEGFA,OSGIN1,GPLD1,CSF1,ITGB8,VCAM1,SDC4,RETNLG,NR4A3,CD274,CCRL2,TNF,ITGA1,NRG1,IFITM1,MMP12,TIMP1,PDPN,CXCL2,IL4,GPNMB,ADGRG3,RHOU,FFAR2,ACTA2,TNFAIP3,SEMA4D,CXCR4,CASS4,DACH…
GO:BP	positive regulation of response to stimulus	GO:0048584	5.68273e-50	49.2454	2264	1173	263	27543	CCL7,CXCL10,CHIL1,CCL12,MT3,EDN1,MMP8,CLDN1,IL1RN,CXCR2,RSAD2,S100A8,IL5,CCL3,MEFV,IL1B,CCL4,S100A9,G0S2,FLT1,CCL2,IL12B,MET,ITGB2L,KDR,GCNT2,PTGS2,SPHK1,CCL17,CCL22,TREM1,GADD45B,NLRP12,TREM3,CLEC4N,VEGFA,GPLD1,CSF1,HAVCR2,NR4A3,CD274,TREML4,TNF,IL10,IL18RAP,LTF,ITGA1,NRG1,MMP12,PMAIP1,LIN28A,IL4,OASL1,GPNMB,CD300LF,IFI205,VDR,TGM2,FPR2,IRGM1,FFAR2,SH2B2,ACTA2,FASL,GBP5,TNFAIP3,CASP4,SEMA4D,CXCR…
GO:BP	cellular response to cytokine stimulus	GO:0071345	5.94156e-50	49.2261	1045	1173	170	27543	CCL7,CXCL10,IFIT1BL2,CHIL1,CCL12,MT3,EDN1,CXCL9,IL1R2,CLDN1,IL1RN,NOS2,CXCR2,IFNLR1,IL5,CCL3,IL1B,CCL4,SPP1,CCL2,DCSTAMP,IL12B,PPBP,CXCL3,IFIT2,SPHK1,CCL17,CCL22,IFIT1,NLRP12,IFIT3B,IL31RA,CSF1,VCAM1,IFIT3,CCRL2,TNF,IL18RAP,IFITM1,MMP12,CXCL2,ISG15,OASL1,CD300LF,IFI205,TGTP1,MAPK13,IRGM1,SH2B2,OCSTAMP,FASL,GBP5,CASP4,IL1RAP,CXCR4,IFI47,IFI204,IGTP,RAB20,MNDA,FAS,HIF1A,SOCS1,TLR4,GBP4,IRF1,IL13RA1…
GO:BP	positive regulation of multicellular organismal process	GO:0051240	1.34098e-49	48.8726	1595	1173	214	27543	CHIL4,CHIL1,EDN1,CHIL3,MMP8,NOS2,CXCR2,RSAD2,LCN2,IL5,CCL3,TARM1,MEFV,ADGRB1,IL1B,CCL4,S100A9,PROK2,G0S2,FLT1,CCL2,DCSTAMP,IL12B,ITGB2L,KDR,GCNT2,PTGS2,SPHK1,MMP14,FLRT3,FLRT2,SNAI1,CLEC4N,LIPG,VEGFA,CSF1,HAVCR2,CHRM3,ITGB8,NR4A3,CD274,TNF,EGR2,IL10,LTF,NRG1,MMP12,PDPN,HCAR2,ISG15,IL4,DUSP5,IFI205,VDR,CLEC5A,TGM2,MAPK13,FFAR2,OCSTAMP,PRG2,GBP5,CASP4,IL1RAP,SEMA4D,CXCR4,CLEC4E,SKIL,NLRP3,PPARG,IFI…
GO:BP	innate immune response	GO:0045087	7.8043e-49	48.1077	916	1173	157	27543	CCL7,CXCL10,IFIT1BL2,CCL12,EDN1,ARG2,WFDC21,CLDN1,NOS2,RSAD2,IFNLR1,S100A8,LCN2,CCL3,TARM1,MEFV,ADGRB1,CCL4,S100A9,CCL2,IL12B,CCL17,CCL22,TREM1,IFIT1,GZMB,TREM3,CLEC4N,CSF1,HAVCR2,IFIT3,TREML4,TNF,IL18RAP,LTF,IFITM1,MMP12,ISG15,IL4,OASL1,IFI205,CLEC5A,TGTP1,IRGM1,FFAR2,FASL,GBP5,TNFAIP3,CASP4,IL1RAP,CLEC4E,PRDM1,NLRP3,IFI204,IGTP,RAB20,MNDA,LRP8,SOCS1,TLR4,GBP4,IRF1,USP18,OPTN,TRIM30B,N4BP1,OASL2…
GO:BP	regulation of cellular metabolic process	GO:0031323	8.31147e-49	48.0803	6103	1173	487	27543	SLC7A11,CHIL1,MT3,SLC40A1,EDN1,MMP8,ARG2,WFDC21,IL1R2,IL1RN,NOS2,IGF2BP2,IFNLR1,S100A8,STFA2L1,LCN2,IL5,CCL3,MEFV,ADGRB1,IL1B,S100A9,CDH1,SPP1,FLT1,AK4,IL12B,MET,ITGB2L,MXD1,KDR,PTGS2,SPHK1,NQO1,MMP14,GADD45B,NLRP12,MAFF,SNAI1,GZMB,CLEC4N,LIPG,SPON1,NGP,VEGFA,IL31RA,GPLD1,CSF1,HAVCR2,SDC4,NR4A3,FOSL1,TNF,EGR2,CHAC1,IL10,IL18RAP,LTF,ITGA1,NRG1,MMP12,NAMPT,TIMP1,TNIP3,PMAIP1,LIN28A,PIWIL2,ISG15,IL4…
GO:BP	regulation of defense response	GO:0031347	1.61302e-48	47.7924	618	1173	128	27543	IFIT1BL2,MMP8,ARG2,IFNLR1,S100A8,CCL3,MEFV,IL1B,S100A9,IL12B,PTGS2,SPHK1,NLRP12,TREM3,CLEC4N,HAVCR2,TREML4,TNF,IL10,IL18RAP,MMP12,ISG15,IL4,IFI205,IRGM1,FFAR2,GBP5,TNFAIP3,CASP4,FGL2,NLRP3,PPARG,IFI204,IGTP,SIGLECE,MNDA,LRP8,SOCS1,TLR4,GBP4,IRF1,GJA1,MGLL,USP18,OPTN,OSM,N4BP1,CCR2,GGT1,CCR5,SERPINB9,XCL1,STAT1,OAS3,PARP14,CLEC7A,JAK2,PIK3AP1,PARP9,TRIM30D,ARG1,CASP6,NFE2L2,NFKBIZ,TBC1D23,FCGR1,C3…
GO:BP	response to chemical	GO:0042221	2.75035e-48	47.5606	5880	1173	474	27543	CCL7,CXCL10,IFIT1BL2,SLC7A11,CHIL1,CCL12,MT3,SLC40A1,EDN1,WFDC21,CXCL9,IL1R2,CLDN1,IL1RN,NOS2,CXCR2,IFNLR1,S100A8,LCN2,IL5,CCL3,MEFV,IL1B,CCL4,S100A9,CDH1,PROK2,SPP1,FLT1,CCL2,AK4,DCSTAMP,IL12B,MET,ITGB2L,KDR,GCNT2,PPBP,CXCL3,PTGS2,IFIT2,SPHK1,CCL17,CCL22,NQO1,MMP14,TREM1,FLRT3,IFIT1,NLRP12,IFIT3B,LY6I,FLRT2,TREM3,LIPG,VEGFA,IL31RA,GPLD1,CSF1,HAVCR2,CHRM3,ITGB8,VCAM1,RETNLG,IFIT3,NR4A3,CD274,CCRL…
GO:BP	cell death	GO:0008219	1.02563e-47	46.989	2208	1173	255	27543	CXCL10,SLC7A11,CHIL1,CCL12,MT3,SLC40A1,EDN1,ARG2,IL1RN,NOS2,CXCR2,S100A8,LCN2,CCL3,SYCP2,IL1B,S100A9,PROK2,SPP1,G0S2,CCL2,IL12B,MET,KDR,PTGS2,IFIT2,SPHK1,NQO1,TREM1,GADD45B,IFIT3B,TNFRSF9,SNAI1,GZMB,HTRA4,VEGFA,OSGIN1,GPLD1,CSF1,IFIT3,NR4A3,CD274,FOSL1,TNF,CHAC1,IL10,LTF,ITGA1,NRG1,TIMP1,PMAIP1,PDPN,CXCL2,HCAR2,IL4,GPNMB,GZMA,VDR,NES,CLEC5A,FNIP2,TGM2,CHST11,OLR1,BNIP3,FASL,TNFAIP3,RPS6KA2,CASP4,…
GO:BP	regulation of catalytic activity	GO:0050790	2.75929e-47	46.5592	2278	1173	259	27543	CCL7,CHIL1,CCL12,MT3,EDN1,ARG2,WFDC21,IL1RN,NOS2,S100A8,STFA2L1,CCL3,MEFV,IL1B,CCL4,S100A9,FLT1,CCL2,IL12B,MET,KDR,PTGS2,CCL17,CCL22,NQO1,GADD45B,NLRP12,NGP,VEGFA,CSF1,RGS1,SDC4,TNF,LTF,ITGA1,NRG1,TIMP1,PMAIP1,IL4,OASL1,GZMA,VDR,NES,RALGDS,GLA,TGM2,IRGM1,RASIP1,MMP25,TBC1D2,FASL,TNFAIP3,SEMA4D,CASS4,P2RY13,MCF2L,ARRDC4,BCL2A1D,NLRP3,PPARG,IFI204,IGTP,HBEGF,FAS,SERPINB6B,HIF1A,DUSP16,LRP8,SOCS1,TL…
GO:BP	cell communication	GO:0007154	5.24506e-47	46.2802	7546	1173	556	27543	OLFM4,RHOV,CCL7,CXCL10,RAB15,SLC7A11,CHIL1,CCL12,MT3,EDN1,MRGPRA2A,MMP8,CXCL9,MRGPRA2B,IL1R2,IL1RN,NOS2,CXCR2,RSAD2,IFNLR1,S100A8,LCN2,UPP1,IL5,CCL3,ADGRB1,IL1B,CCL4,AMER2,S100A9,CDH1,PROK2,SPP1,G0S2,FLT1,CCL2,IL12B,MET,ITGB2L,KDR,GCNT2,PPBP,CXCL3,PTGS2,SPHK1,CCL17,CCL22,GPR141,GM6377,MMP14,GADD45B,FLRT3,RND1,NLRP12,LY6I,FLRT2,SNAI1,GZMB,CLEC4N,VEGFA,OSGIN1,IL31RA,GPLD1,CSF1,HAVCR2,CHRM3,ITGB8,RG…
GO:BP	positive regulation of cellular metabolic process	GO:0031325	1.25155e-46	45.9026	3386	1173	329	27543	CHIL1,MT3,SLC40A1,EDN1,MMP8,ARG2,IL1RN,NOS2,IFNLR1,S100A8,LCN2,IL5,CCL3,MEFV,ADGRB1,IL1B,S100A9,CDH1,SPP1,FLT1,IL12B,MET,ITGB2L,KDR,PTGS2,SPHK1,MMP14,MAFF,SNAI1,CLEC4N,SPON1,VEGFA,IL31RA,GPLD1,CSF1,SDC4,NR4A3,FOSL1,TNF,EGR2,IL10,LTF,ITGA1,NRG1,MMP12,NAMPT,PMAIP1,LIN28A,PIWIL2,IL4,GPNMB,VDR,EHF,ELL2,FNIP2,FPR2,IRGM1,MMP25,BNIP3,GRHL1,FASL,TNFAIP3,SEMA4D,FBXL5,CASS4,TFEC,PLK2,ARRDC4,IFRD1,NLRP3,PPA…
GO:BP	signal transduction	GO:0007165	2.11991e-46	45.6737	6896	1173	522	27543	OLFM4,RHOV,CCL7,CXCL10,RAB15,CHIL1,CCL12,MT3,EDN1,MRGPRA2A,MMP8,CXCL9,MRGPRA2B,IL1R2,IL1RN,NOS2,CXCR2,RSAD2,IFNLR1,S100A8,LCN2,IL5,CCL3,ADGRB1,IL1B,CCL4,AMER2,S100A9,PROK2,SPP1,G0S2,FLT1,CCL2,IL12B,MET,ITGB2L,KDR,GCNT2,PPBP,CXCL3,PTGS2,SPHK1,CCL17,CCL22,GPR141,GM6377,MMP14,GADD45B,FLRT3,RND1,NLRP12,LY6I,FLRT2,SNAI1,GZMB,CLEC4N,VEGFA,OSGIN1,IL31RA,GPLD1,CSF1,HAVCR2,CHRM3,ITGB8,RGS1,VCAM1,RETNLG,NR…
GO:BP	signaling	GO:0023052	4.67784e-46	45.33	7473	1173	550	27543	OLFM4,RHOV,CCL7,CXCL10,RAB15,SLC7A11,CHIL1,CCL12,MT3,EDN1,MRGPRA2A,MMP8,CXCL9,MRGPRA2B,IL1R2,IL1RN,NOS2,CXCR2,RSAD2,IFNLR1,S100A8,LCN2,IL5,CCL3,ADGRB1,IL1B,CCL4,AMER2,S100A9,CDH1,PROK2,SPP1,G0S2,FLT1,CCL2,IL12B,MET,ITGB2L,KDR,GCNT2,PPBP,CXCL3,PTGS2,SPHK1,CCL17,CCL22,GPR141,GM6377,MMP14,GADD45B,FLRT3,RND1,NLRP12,LY6I,FLRT2,SNAI1,GZMB,CLEC4N,VEGFA,OSGIN1,IL31RA,GPLD1,CSF1,HAVCR2,CHRM3,ITGB8,RGS1,VC…
GO:BP	regulation of protein metabolic process	GO:0051246	5.7892e-46	45.2374	2631	1173	280	27543	CHIL1,MT3,EDN1,WFDC21,IL1R2,IL1RN,NOS2,IGF2BP2,S100A8,STFA2L1,IL5,MEFV,ADGRB1,IL1B,S100A9,CDH1,FLT1,IL12B,ITGB2L,KDR,PTGS2,SPHK1,NQO1,MMP14,GADD45B,NLRP12,GZMB,CLEC4N,LIPG,SPON1,NGP,VEGFA,IL31RA,GPLD1,CSF1,SDC4,TNF,CHAC1,IL10,LTF,ITGA1,NRG1,TIMP1,PMAIP1,LIN28A,PIWIL2,ISG15,IL4,GPNMB,FNIP2,IRGM1,RASIP1,MMP25,FASL,TNFAIP3,RPS6KA2,SEMA4D,FBXL5,CASS4,PLK2,CYP51,ARRDC4,BCL2A1D,NLRP3,IFI204,IGTP,INHBA,…
GO:BP	localization of cell	GO:0051674	1.14961e-45	44.9394	1697	1173	215	27543	RHOV,CCL7,CXCL10,CCL12,EDN1,CXCL9,CLDN1,IL1RN,CXCR2,S100A8,LCN2,CCL3,ADGRB1,IL1B,CCL4,S100A9,CDH1,SPP1,FLT1,CCL2,IL12B,MET,ITGB2L,KDR,GCNT2,DDX4,PPBP,CXCL3,PTGS2,SPHK1,CCL17,CCL22,MMP14,TREM1,FLRT3,RND1,NLRP12,FLRT2,SNAI1,TREM3,VEGFA,OSGIN1,GPLD1,CSF1,ITGB8,VCAM1,SDC4,RETNLG,NR4A3,CD274,CCRL2,TNF,ITGA1,NRG1,IFITM1,MMP12,TIMP1,PDPN,CXCL2,IL4,GPNMB,ADGRG3,RHOU,FFAR2,ACTA2,TNFAIP3,SEMA4D,CXCR4,CASS4…
GO:BP	cell motility	GO:0048870	1.14961e-45	44.9394	1697	1173	215	27543	RHOV,CCL7,CXCL10,CCL12,EDN1,CXCL9,CLDN1,IL1RN,CXCR2,S100A8,LCN2,CCL3,ADGRB1,IL1B,CCL4,S100A9,CDH1,SPP1,FLT1,CCL2,IL12B,MET,ITGB2L,KDR,GCNT2,DDX4,PPBP,CXCL3,PTGS2,SPHK1,CCL17,CCL22,MMP14,TREM1,FLRT3,RND1,NLRP12,FLRT2,SNAI1,TREM3,VEGFA,OSGIN1,GPLD1,CSF1,ITGB8,VCAM1,SDC4,RETNLG,NR4A3,CD274,CCRL2,TNF,ITGA1,NRG1,IFITM1,MMP12,TIMP1,PDPN,CXCL2,IL4,GPNMB,ADGRG3,RHOU,FFAR2,ACTA2,TNFAIP3,SEMA4D,CXCR4,CASS4…
GO:BP	regulation of cell death	GO:0010941	2.0792e-44	43.6821	1796	1173	220	27543	CXCL10,SLC7A11,CCL12,MT3,SLC40A1,EDN1,ARG2,IL1RN,NOS2,CXCR2,S100A8,LCN2,CCL3,SYCP2,IL1B,S100A9,PROK2,SPP1,G0S2,CCL2,IL12B,MET,KDR,PTGS2,IFIT2,SPHK1,NQO1,TREM1,GADD45B,IFIT3B,SNAI1,HTRA4,VEGFA,OSGIN1,GPLD1,CSF1,IFIT3,NR4A3,CD274,FOSL1,TNF,IL10,LTF,ITGA1,NRG1,TIMP1,PMAIP1,PDPN,HCAR2,IL4,GPNMB,GZMA,VDR,NES,CLEC5A,TGM2,CHST11,BNIP3,FASL,TNFAIP3,RPS6KA2,CASP4,CXCR4,PLK2,BCL2A1A,SKIL,BCL2A1D,PPARG,INHB…
GO:BP	regulation of nitrogen compound metabolic process	GO:0051171	2.59341e-44	43.5861	5797	1173	460	27543	SLC7A11,CHIL1,MT3,SLC40A1,EDN1,MMP8,WFDC21,IL1R2,IL1RN,NOS2,IGF2BP2,S100A8,STFA2L1,IL5,CCL3,MEFV,ADGRB1,IL1B,S100A9,CDH1,SPP1,FLT1,AK4,IL12B,MET,ITGB2L,MXD1,KDR,PTGS2,SPHK1,NQO1,MMP14,GADD45B,NLRP12,MAFF,SNAI1,GZMB,CLEC4N,LIPG,SPON1,NGP,VEGFA,IL31RA,GPLD1,CSF1,HAVCR2,SDC4,NR4A3,FOSL1,TNF,EGR2,CHAC1,IL10,IL18RAP,LTF,ITGA1,NRG1,MMP12,NAMPT,TIMP1,TNIP3,PMAIP1,LIN28A,PIWIL2,ISG15,IL4,OASL1,GPNMB,DUSP…
GO:BP	regulation of primary metabolic process	GO:0080090	3.01982e-44	43.52	5971	1173	469	27543	SLC7A11,CHIL1,MT3,SLC40A1,EDN1,WFDC21,IL1R2,IL1RN,NOS2,IGF2BP2,S100A8,STFA2L1,IL5,CCL3,MEFV,ADGRB1,IL1B,S100A9,CDH1,SPP1,FLT1,AK4,IL12B,MET,ITGB2L,MXD1,KDR,PTGS2,SPHK1,NQO1,MMP14,GADD45B,NLRP12,MAFF,SNAI1,GZMB,CLEC4N,LIPG,SPON1,NGP,VEGFA,IL31RA,GPLD1,CSF1,HAVCR2,SDC4,NR4A3,FOSL1,TNF,EGR2,CHAC1,IL10,IL18RAP,LTF,ITGA1,NRG1,MMP12,NAMPT,TIMP1,TNIP3,PMAIP1,HCAR2,LIN28A,PIWIL2,ISG15,IL4,OASL1,GPNMB,DUS…
GO:BP	cytokine-mediated signaling pathway	GO:0019221	3.09703e-44	43.5091	451	1173	105	27543	CCL7,CXCL10,CCL12,MT3,EDN1,CXCL9,IL1R2,IL1RN,CXCR2,IFNLR1,IL5,CCL3,IL1B,CCL4,CCL2,IL12B,PPBP,CXCL3,SPHK1,CCL17,CCL22,IL31RA,CSF1,CCRL2,TNF,IL18RAP,IFITM1,MMP12,CXCL2,ISG15,OASL1,CD300LF,IRGM1,SH2B2,CASP4,IL1RAP,CXCR4,IGTP,FAS,HIF1A,SOCS1,IRF1,IL13RA1,USP18,IRAK2,OSM,CCR2,OASL2,CCR5,XCL1,STAT1,IL1A,OAS3,PARP14,KRAS,JAK2,PARP9,CCR3,ARG1,CD44,LILRA6,ADAM17,HSPA1A,UGCG,CD24A,IL2RA,PTPRC,XIAP,IL12RB2,…
GO:BP	regulation of intracellular signal transduction	GO:1902531	7.07011e-44	43.1506	1617	1173	206	27543	OLFM4,CCL7,CHIL1,CCL12,MT3,EDN1,MMP8,IL1RN,S100A8,CCL3,IL1B,CCL4,S100A9,FLT1,CCL2,MET,KDR,GCNT2,PTGS2,SPHK1,CCL17,CCL22,GADD45B,NLRP12,SNAI1,CLEC4N,VEGFA,CSF1,HAVCR2,TNF,LTF,ITGA1,NRG1,TNIP3,PMAIP1,LIN28A,OASL1,GPNMB,DUSP5,TGM2,ADGRG3,RASIP1,SH2B2,ACTA2,FASL,TNFAIP3,SEMA4D,RRAGD,CASS4,SKIL,NLRP3,ATF3,HBEGF,FAS,HIF1A,DUSP16,DUSP2,TLR4,SCIMP,RNF149,DUSP4,SORL1,OPTN,BCL2L11,FNIP1,TRIM30B,TFRC,OSM,CC…
GO:BP	regulation of immune response	GO:0050776	7.36479e-44	43.1328	928	1173	151	27543	OLFM4,ARG2,RSAD2,IL1B,IL12B,ITGB2L,GM6377,TREM3,CLEC4N,GPLD1,HAVCR2,NR4A3,CD274,TREML4,TNF,IL10,IL18RAP,LTF,MMP12,TNIP3,ISG15,IL4,OASL1,CD300LF,IFI205,FPR2,IRGM1,FFAR2,SH2B2,GBP5,TNFAIP3,CLEC4E,FGL2,BCL2A1D,NLRP3,IFI204,IGTP,MNDA,FCRLB,LRP8,SOCS1,TLR4,IRF1,SCIMP,CACNB3,USP18,IRAK2,TFRC,N4BP1,CCR2,PTAFR,SERPINB9,LILR4B,XCL1,OAS3,CD177,PARP14,CLEC7A,PIK3AP1,PARP9,TRIM30D,TLR5,SLC15A3,ARG1,CLEC4D,LI…
GO:BP	protein metabolic process	GO:0019538	1.35771e-43	42.8672	5623	1173	449	27543	CHIL1,CCL12,MT3,EDN1,ASPRV1,MMP8,WFDC21,IL1R2,IL1RN,NOS2,IGF2BP2,S100A8,STFA2L1,IL5,CCL3,MEFV,ADGRB1,IL1B,S100A9,CDH1,FLT1,IL12B,MET,ITGB2L,KDR,GCNT2,PTGS2,SPHK1,NQO1,MMP14,GADD45B,NLRP12,GZMB,CLEC4N,LIPG,SPON1,NGP,HTRA4,VEGFA,IL31RA,GPLD1,CSF1,SDC4,TNF,EGR2,CHAC1,IL10,LTF,ITGA1,NRG1,MMP12,TIMP1,PMAIP1,LIN28A,PIWIL2,ISG15,IL4,GPNMB,DUSP5,GZMA,FNIP2,TGM2,MAPK13,IRGM1,RASIP1,CHST11,MMP25,APOL7C,MMP…
GO:BP	cell activation	GO:0001775	3.0625e-43	42.5139	1165	1173	170	27543	CXCL10,SLC7A11,MRGPRA2A,MMP8,ARG2,CXCR2,RSAD2,IL5,CCL3,TARM1,IL1B,CCL2,DCSTAMP,IL12B,ITGB2L,SPHK1,MMP14,HAVCR2,ITGB8,VCAM1,SDC4,NR4A3,CD274,TNF,IL10,IL18RAP,NAMPT,TIMP1,PDPN,IL4,GPNMB,CD300LF,GM9733,ADGRG3,GM5150,ACTA2,TNFAIP3,TREML2,CLEC4E,PRDM1,FGL2,BCL2A1D,NLRP3,FAS,SIRPB1B,SOCS1,TLR4,IRF1,GJA1,FNIP1,TFRC,CCR2,PTAFR,LILR4B,XCL1,IL1A,CLEC4A2,CD177,CD83,PDCD1LG2,JUN,CLEC7A,JAK2,EGR3,TNFSF14,KLF5…
GO:BP	locomotion	GO:0040011	7.76935e-43	42.1096	1892	1173	224	27543	RHOV,CCL7,CXCL10,CCL12,EDN1,CXCL9,CLDN1,IL1RN,CXCR2,S100A8,LCN2,CCL3,ADGRB1,IL1B,CCL4,S100A9,CDH1,PROK2,SPP1,FLT1,CCL2,IL12B,MET,ITGB2L,KDR,GCNT2,DDX4,PPBP,CXCL3,PTGS2,SPHK1,CCL17,CCL22,MMP14,TREM1,FLRT3,RND1,NLRP12,FLRT2,SNAI1,TREM3,VEGFA,OSGIN1,GPLD1,CSF1,ITGB8,VCAM1,SDC4,RETNLG,NR4A3,CD274,CCRL2,TNF,EGR2,ITGA1,NRG1,IFITM1,MMP12,TIMP1,PDPN,CXCL2,IL4,GPNMB,ADGRG3,RHOU,FPR2,FFAR2,ACTA2,TNFAIP3,SE…
GO:BP	positive regulation of nitrogen compound metabolic process	GO:0051173	2.17299e-41	40.6629	3177	1173	305	27543	CHIL1,MT3,SLC40A1,EDN1,MMP8,IL1RN,NOS2,S100A8,IL5,CCL3,MEFV,IL1B,S100A9,CDH1,SPP1,FLT1,IL12B,MET,ITGB2L,KDR,PTGS2,SPHK1,MMP14,MAFF,SNAI1,CLEC4N,SPON1,VEGFA,IL31RA,GPLD1,CSF1,SDC4,NR4A3,FOSL1,TNF,EGR2,IL10,LTF,ITGA1,NRG1,MMP12,NAMPT,PMAIP1,LIN28A,PIWIL2,IL4,GPNMB,VDR,EHF,ELL2,FNIP2,IRGM1,MMP25,GRHL1,FASL,TNFAIP3,SEMA4D,FBXL5,CASS4,TFEC,PLK2,ARRDC4,IFRD1,NLRP3,PPARG,IFI204,IGTP,INHBA,ATF3,HBEGF,FAS…
GO:BP	positive regulation of cytokine production	GO:0001819	6.74733e-41	40.1709	487	1173	105	27543	CHIL4,CHIL1,CHIL3,MMP8,NOS2,RSAD2,CCL3,TARM1,MEFV,IL1B,CCL4,CCL2,IL12B,PTGS2,SPHK1,CLEC4N,HAVCR2,NR4A3,CD274,TNF,IL10,MMP12,ISG15,IL4,IFI205,CLEC5A,MAPK13,FFAR2,PRG2,GBP5,CASP4,IL1RAP,CLEC4E,NLRP3,IFI204,MNDA,HIF1A,TLR4,IRF1,SCIMP,SORL1,OPTN,OSM,CCR2,CCR5,PTAFR,XCL1,STAT1,IL1A,OAS3,CD83,CLEC7A,HILPDA,JAK2,TLR5,ADAM17,TLR1,HSPA1A,TBC1D23,AIF1,C3,RGCC,TLR2,TLR6,MALT1,PTPRC,PDE4B,IL12RB2,CCDC88B,RIO…
GO:BP	phosphate-containing compound metabolic process	GO:0006796	7.30539e-41	40.1364	2777	1173	279	27543	CHIL1,CCL12,MT3,EDN1,IL1RN,NOS2,UPP1,IL5,CCL3,IL1B,FLT1,AK4,IL12B,MET,ITGB2L,KDR,PTGS2,SPHK1,SGMS2,GADD45B,NLRP12,PHOSPHO1,CLEC4N,ENTPD3,VEGFA,IL31RA,GPLD1,CSF1,SDC4,TNF,LTF,ITGA1,NRG1,NAMPT,IL4,GPNMB,DUSP5,FNIP2,MAPK13,IRGM1,RASIP1,IDI1,TNFAIP3,RPS6KA2,SEMA4D,CASS4,PLK2,IGTP,INHBA,HBEGF,CMPK2,FAS,HIF1A,DUSP16,LRP8,DUSP2,DGAT2,SOCS1,TLR4,GBP4,IRF1,DUSP4,MARCKS,SORL1,HMGCS1,FNIP1,PPP1R3B,IRAK2,NEK…
GO:BP	regulation of cellular protein metabolic process	GO:0032268	1.13477e-40	39.9451	2456	1173	258	27543	CHIL1,MT3,EDN1,WFDC21,IL1R2,IL1RN,IGF2BP2,S100A8,STFA2L1,IL5,MEFV,ADGRB1,IL1B,S100A9,FLT1,IL12B,ITGB2L,KDR,PTGS2,SPHK1,NQO1,MMP14,GADD45B,NLRP12,GZMB,CLEC4N,SPON1,NGP,VEGFA,IL31RA,GPLD1,CSF1,SDC4,TNF,CHAC1,IL10,LTF,ITGA1,NRG1,TIMP1,PMAIP1,LIN28A,PIWIL2,ISG15,IL4,GPNMB,FNIP2,IRGM1,RASIP1,MMP25,FASL,TNFAIP3,SEMA4D,FBXL5,CASS4,PLK2,ARRDC4,BCL2A1D,NLRP3,IFI204,IGTP,INHBA,HBEGF,FAS,SERPINB6B,HIF1A,DUS…
GO:BP	regulation of localization	GO:0032879	1.31758e-40	39.8802	2881	1173	285	27543	CCL7,CXCL10,RAB15,SLC7A11,CCL12,EDN1,ARG2,CXCL9,CLDN1,IL1RN,NOS2,CXCR2,RSAD2,S100A8,LCN2,CCL3,ADGRB1,IL1B,S100A9,CDH1,SPP1,FLT1,CCL2,IL12B,MET,ITGB2L,KDR,GCNT2,DDX4,PTGS2,SPHK1,MMP14,TREM1,FLRT2,SNAI1,LIPG,VEGFA,OSGIN1,GPLD1,CSF1,CHRM3,SDC4,NR4A3,CD274,TNF,NRG1,IFITM1,MMP12,TIMP1,PMAIP1,PDPN,HCAR2,IL4,GPNMB,CD300LF,VDR,GM9733,ABCA13,TGM2,ADGRG3,FFAR2,GM5150,SH2B2,ACTA2,FASL,SEMA4D,CXCR4,CASS4,DAC…
GO:BP	positive regulation of molecular function	GO:0044093	1.48213e-40	39.8291	1533	1173	194	27543	CCL7,CHIL1,CCL12,MT3,EDN1,MMP8,IL1RN,NOS2,S100A8,IL5,CCL3,MEFV,IL1B,CCL4,S100A9,FLT1,CCL2,IL12B,MET,ITGB2L,KDR,SPHK1,CCL17,CCL22,SPON1,VEGFA,CSF1,RGS1,SDC4,FOSL1,TNF,IL10,IL18RAP,LTF,ITGA1,NRG1,PMAIP1,IL4,VDR,RALGDS,TGM2,IRGM1,MMP25,TBC1D2,FASL,IL1RAP,SEMA4D,CASS4,PLK2,ARRDC4,IFRD1,NLRP3,IFI204,IGTP,HBEGF,FAS,HIF1A,LRP8,SOCS1,TLR4,MARCKS,CACNB3,SORL1,BCL2L11,TRIM30B,IRAK2,TFRC,CCR2,TRIB1,PTAFR,XC…
GO:BP	positive regulation of signal transduction	GO:0009967	2.18459e-40	39.6606	1537	1173	194	27543	CCL7,CHIL1,CCL12,MT3,EDN1,MMP8,IL1RN,RSAD2,S100A8,IL5,CCL3,IL1B,CCL4,S100A9,G0S2,FLT1,CCL2,IL12B,KDR,GCNT2,SPHK1,CCL17,CCL22,GADD45B,NLRP12,CLEC4N,VEGFA,CSF1,HAVCR2,TREML4,TNF,IL10,LTF,ITGA1,NRG1,MMP12,PMAIP1,LIN28A,IL4,OASL1,GPNMB,CD300LF,VDR,TGM2,FPR2,IRGM1,ACTA2,FASL,TNFAIP3,CASP4,SEMA4D,CXCR4,RRAGD,CASS4,SKIL,IGTP,INHBA,ATF3,HBEGF,FAS,HIF1A,DEDD2,SOCS1,TLR4,SCIMP,MARCKS,CACNB3,SORL1,BCL2L11,F…
GO:BP	phosphorus metabolic process	GO:0006793	2.89812e-40	39.5379	2797	1173	279	27543	CHIL1,CCL12,MT3,EDN1,IL1RN,NOS2,UPP1,IL5,CCL3,IL1B,FLT1,AK4,IL12B,MET,ITGB2L,KDR,PTGS2,SPHK1,SGMS2,GADD45B,NLRP12,PHOSPHO1,CLEC4N,ENTPD3,VEGFA,IL31RA,GPLD1,CSF1,SDC4,TNF,LTF,ITGA1,NRG1,NAMPT,IL4,GPNMB,DUSP5,FNIP2,MAPK13,IRGM1,RASIP1,IDI1,TNFAIP3,RPS6KA2,SEMA4D,CASS4,PLK2,IGTP,INHBA,HBEGF,CMPK2,FAS,HIF1A,DUSP16,LRP8,DUSP2,DGAT2,SOCS1,TLR4,GBP4,IRF1,DUSP4,MARCKS,SORL1,HMGCS1,FNIP1,PPP1R3B,IRAK2,NEK…
GO:BP	negative regulation of response to stimulus	GO:0048585	1.03875e-39	38.9835	1608	1173	198	27543	OLFM4,CCL12,ARG2,IL1R2,IL1RN,MEFV,IL1B,AMER2,CCL2,IL12B,MET,PTGS2,MMP14,NLRP12,SNAI1,HAVCR2,RGS1,NR4A3,TNF,CHAC1,IL10,LTF,ITGA1,NRG1,MMP12,TNIP3,ISG15,IL4,DUSP5,CD300LF,ADGRG3,RASIP1,CHST11,TNFAIP3,SEMA4D,FGL2,SKIL,NLRP3,PPARG,IFI204,SIGLECE,ATF3,HIF1A,FCRLB,DUSP16,DUSP2,SOCS1,TLR4,IRF1,GJA1,RNF149,DUSP4,PEG10,CACNB3,USP18,SORL1,OPTN,FNIP1,CCR2,CRY1,TRIB1,SERPINB9,ZFP366,LILR4B,STAT1,OAS3,GPC1,PA…
GO:BP	developmental process	GO:0032502	1.38054e-39	38.86	6788	1173	499	27543	OLFM4,CCL7,CXCL10,SLC7A11,CHIL1,CCL12,MT3,SLC40A1,EDN1,ASPRV1,MMP8,ARG2,WFDC21,CXCL9,CLDN1,IL1RN,CXCR2,IGF2BP2,RSAD2,S100A8,STFA2L1,LCN2,IL5,CCL3,SYCP2,ADGRB1,IL1B,AMER2,S100A9,CDH1,PROK2,SPP1,MREG,FLT1,CCL2,AK4,DCSTAMP,IL12B,MET,ITGB2L,KDR,GCNT2,DDX4,PTGS2,SPHK1,CCL17,SGMS2,NQO1,MMP14,GADD45B,FLRT3,RND1,DMKN,PHOSPHO1,MAFF,FLRT2,SNAI1,NGP,VEGFA,OSGIN1,IL31RA,GPLD1,CSF1,HAVCR2,ITGB8,VCAM1,SDC4,NR4…
GO:BP	cellular protein metabolic process	GO:0044267	1.73008e-39	38.7619	4958	1173	403	27543	CHIL1,CCL12,MT3,EDN1,WFDC21,IL1R2,IL1RN,NOS2,IGF2BP2,S100A8,STFA2L1,IL5,CCL3,MEFV,ADGRB1,IL1B,S100A9,FLT1,IL12B,MET,ITGB2L,KDR,GCNT2,PTGS2,SPHK1,NQO1,MMP14,GADD45B,NLRP12,GZMB,CLEC4N,SPON1,NGP,VEGFA,IL31RA,GPLD1,CSF1,SDC4,TNF,EGR2,CHAC1,IL10,LTF,ITGA1,NRG1,TIMP1,PMAIP1,LIN28A,PIWIL2,ISG15,IL4,GPNMB,DUSP5,GZMA,FNIP2,TGM2,MAPK13,IRGM1,RASIP1,MMP25,BNIP3,FASL,TNFAIP3,RPS6KA2,SEMA4D,FBXL5,CASS4,PLK2,…
GO:BP	programmed cell death	GO:0012501	2.56789e-39	38.5904	2031	1173	227	27543	CXCL10,SLC7A11,CHIL1,CCL12,MT3,SLC40A1,EDN1,ARG2,IL1RN,NOS2,CXCR2,S100A8,LCN2,CCL3,SYCP2,IL1B,S100A9,PROK2,SPP1,G0S2,CCL2,IL12B,MET,KDR,PTGS2,IFIT2,SPHK1,NQO1,TREM1,GADD45B,IFIT3B,TNFRSF9,SNAI1,GZMB,HTRA4,VEGFA,OSGIN1,GPLD1,IFIT3,NR4A3,CD274,FOSL1,TNF,CHAC1,IL10,LTF,ITGA1,NRG1,TIMP1,PMAIP1,PDPN,HCAR2,IL4,GZMA,VDR,NES,CLEC5A,FNIP2,TGM2,CHST11,BNIP3,FASL,TNFAIP3,RPS6KA2,CASP4,CXCR4,PLK2,BCL2A1A,SKI…
GO:BP	response to oxygen-containing compound	GO:1901700	6.97167e-39	38.1567	2014	1173	225	27543	CCL7,CXCL10,CCL12,MT3,EDN1,WFDC21,CXCL9,CLDN1,NOS2,S100A8,LCN2,CCL3,IL1B,S100A9,CDH1,SPP1,CCL2,IL12B,MET,PPBP,CXCL3,PTGS2,SPHK1,NQO1,LY6I,GPLD1,HAVCR2,CHRM3,VCAM1,NR4A3,CD274,FOSL1,TNF,EGR2,IL10,IL18RAP,LTF,TIMP1,TNIP3,CXCL2,LIN28A,VDR,TGM2,MAPK13,FPR2,IRGM1,FFAR2,SH2B2,MMP19,BNIP3,HTR7,FASL,TNFAIP3,RPS6KA2,RRAGD,NLRP3,PPARG,IGTP,LY6C2,INHBA,KPNA4,CMPK2,HIF1A,LRP8,DGAT2,SOCS1,TLR4,IRF1,FOS,GJA1,S…
GO:BP	movement of cell or subcellular component	GO:0006928	1.48166e-38	37.8293	2127	1173	232	27543	RHOV,CCL7,CXCL10,CCL12,EDN1,CXCL9,CLDN1,IL1RN,CXCR2,S100A8,LCN2,CCL3,ADGRB1,IL1B,CCL4,S100A9,CDH1,SPP1,MREG,FLT1,CCL2,IL12B,MET,ITGB2L,KDR,GCNT2,DDX4,PPBP,CXCL3,PTGS2,SPHK1,CCL17,CCL22,MMP14,TREM1,FLRT3,RND1,NLRP12,FLRT2,SNAI1,TREM3,KIF1A,VEGFA,OSGIN1,GPLD1,CSF1,ITGB8,VCAM1,SDC4,RETNLG,NR4A3,CD274,CCRL2,TNF,EGR2,ITGA1,NRG1,IFITM1,MMP12,TIMP1,PDPN,CXCL2,IL4,GPNMB,ADGRG3,RHOU,FFAR2,ACTA2,TNFAIP3,SE…
GO:BP	apoptotic process	GO:0006915	2.8997e-38	37.5376	1973	1173	221	27543	CXCL10,SLC7A11,CHIL1,CCL12,MT3,SLC40A1,EDN1,ARG2,IL1RN,NOS2,CXCR2,S100A8,LCN2,CCL3,SYCP2,IL1B,S100A9,PROK2,SPP1,G0S2,CCL2,IL12B,KDR,PTGS2,IFIT2,SPHK1,NQO1,TREM1,GADD45B,IFIT3B,TNFRSF9,SNAI1,GZMB,HTRA4,VEGFA,OSGIN1,GPLD1,IFIT3,NR4A3,CD274,FOSL1,TNF,CHAC1,IL10,LTF,ITGA1,NRG1,TIMP1,PMAIP1,PDPN,HCAR2,IL4,GZMA,VDR,NES,CLEC5A,FNIP2,TGM2,CHST11,BNIP3,FASL,TNFAIP3,RPS6KA2,CASP4,PLK2,BCL2A1A,SKIL,BCL2A1D,…
GO:BP	positive regulation of gene expression	GO:0010628	3.35184e-38	37.4747	1217	1173	166	27543	CHIL4,CHIL1,MT3,CHIL3,MMP8,NOS2,IGF2BP2,RSAD2,LCN2,IL5,CCL3,TARM1,MEFV,IL1B,CCL4,CCL2,IL12B,PTGS2,SPHK1,MMP14,CLEC4N,SPON1,VEGFA,CSF1,HAVCR2,ITGB8,NR4A3,CD274,TNF,IL10,NRG1,MMP12,LIN28A,PIWIL2,ISG15,IL4,IFI205,VDR,CLEC5A,MAPK13,FFAR2,PRG2,ACTA2,GBP5,RPS6KA2,CASP4,IL1RAP,CLEC4E,PRDM1,NLRP3,IFI204,INHBA,ATF3,MNDA,HIF1A,SLC24A3,TLR4,IRF1,GJA1,SCIMP,SORL1,OPTN,TFRC,OSM,CCR2,CCR5,PTAFR,XCL1,STAT1,IL1A…
GO:BP	cell population proliferation	GO:0008283	3.71668e-38	37.4298	2109	1173	230	27543	CXCL10,SLC7A11,CCL12,EDN1,ARG2,CXCL9,CLDN1,NOS2,CXCR2,IL5,TARM1,IL1B,PROK2,FLT1,CCL2,IL12B,KDR,GCNT2,PTGS2,SPHK1,MMP14,IFIT3B,TNFRSF9,LIPG,VEGFA,OSGIN1,IL31RA,GPLD1,CSF1,HAVCR2,VCAM1,SDC4,IFIT3,NR4A3,CD274,FOSL1,TNF,IL10,IL18RAP,LTF,ITGA1,NRG1,IFITM1,MMP12,NAMPT,TIMP1,PMAIP1,PDPN,LIN28A,IL4,GPNMB,VDR,NES,EHF,FNIP2,RASIP1,CHST11,OCSTAMP,FASL,TNFAIP3,RPS6KA2,DACH1,PRDM1,PPARG,INHBA,ATF3,HBEGF,FAS,H…
GO:BP	positive regulation of immune system process	GO:0002684	3.92232e-38	37.4065	994	1173	148	27543	CCL7,CXCL10,CCL12,EDN1,MMP8,CXCR2,RSAD2,IL5,CCL3,IL1B,CCL2,DCSTAMP,IL12B,ITGB2L,MMP14,TREM1,TREM3,CLEC4N,VEGFA,GPLD1,CSF1,HAVCR2,VCAM1,NR4A3,CD274,TNF,IL10,IL18RAP,MMP12,HCAR2,IL4,IFI205,GM9733,FPR2,IRGM1,FFAR2,GM5150,SH2B2,OCSTAMP,GBP5,BCL2A1D,NLRP3,IFI204,IGTP,MNDA,SIRPB1B,SOCS1,TLR4,IRF1,FOS,SCIMP,CACNB3,TFRC,CCR2,TRIB1,PTAFR,LILR4B,XCL1,IL1A,CD177,CD83,PDCD1LG2,JUN,CLEC7A,JAK2,PARP9,TRIM30D,E…
GO:BP	phosphorylation	GO:0016310	5.04731e-38	37.2969	1936	1173	218	27543	CHIL1,CCL12,MT3,EDN1,IL1RN,IL5,CCL3,IL1B,FLT1,AK4,IL12B,MET,ITGB2L,KDR,PTGS2,SPHK1,SGMS2,GADD45B,NLRP12,CLEC4N,VEGFA,IL31RA,CSF1,SDC4,TNF,LTF,NRG1,IL4,GPNMB,FNIP2,MAPK13,IRGM1,RASIP1,TNFAIP3,RPS6KA2,SEMA4D,CASS4,PLK2,IGTP,INHBA,HBEGF,CMPK2,FAS,HIF1A,DUSP16,LRP8,SOCS1,TLR4,GBP4,IRF1,MARCKS,SORL1,FNIP1,IRAK2,NEK6,TFRC,OSM,CRY1,SH2D3C,TRIB1,LILR4B,MAPK6,PARP14,JUN,CLEC7A,KRAS,JAK2,PARP9,HMGCR,NMRK1,…
GO:BP	leukocyte activation	GO:0045321	2.45596e-37	36.6098	1046	1173	151	27543	MRGPRA2A,MMP8,ARG2,CXCR2,RSAD2,IL5,CCL3,TARM1,IL1B,CCL2,DCSTAMP,IL12B,ITGB2L,SPHK1,MMP14,HAVCR2,ITGB8,VCAM1,SDC4,NR4A3,CD274,TNF,IL10,IL18RAP,NAMPT,IL4,GPNMB,CD300LF,GM9733,ADGRG3,GM5150,TNFAIP3,TREML2,CLEC4E,PRDM1,FGL2,BCL2A1D,NLRP3,FAS,SIRPB1B,SOCS1,TLR4,IRF1,GJA1,FNIP1,TFRC,CCR2,PTAFR,LILR4B,XCL1,IL1A,CLEC4A2,CD177,CD83,PDCD1LG2,JUN,CLEC7A,JAK2,EGR3,TNFSF14,ARG1,CD44,CLEC4D,LILRB4A,PRF1,ADAM17…
GO:BP	regulation of programmed cell death	GO:0043067	3.14978e-37	36.5017	1629	1173	195	27543	CXCL10,SLC7A11,CCL12,MT3,SLC40A1,EDN1,ARG2,IL1RN,NOS2,CXCR2,S100A8,LCN2,CCL3,SYCP2,IL1B,S100A9,PROK2,SPP1,G0S2,CCL2,IL12B,MET,KDR,PTGS2,IFIT2,SPHK1,NQO1,TREM1,GADD45B,IFIT3B,SNAI1,HTRA4,VEGFA,OSGIN1,GPLD1,IFIT3,NR4A3,CD274,FOSL1,TNF,IL10,LTF,ITGA1,NRG1,TIMP1,PMAIP1,PDPN,HCAR2,IL4,GZMA,VDR,NES,CLEC5A,TGM2,CHST11,BNIP3,FASL,TNFAIP3,RPS6KA2,CASP4,CXCR4,PLK2,BCL2A1A,SKIL,BCL2A1D,PPARG,INHBA,ATF3,FAS,…
GO:BP	regulation of gene expression	GO:0010468	6.34928e-37	36.1973	5415	1173	421	27543	CHIL4,CHIL1,MT3,SLC40A1,EDN1,CHIL3,MMP8,ARG2,IL1R2,NOS2,IGF2BP2,RSAD2,LCN2,IL5,CCL3,TARM1,MEFV,IL1B,CCL4,S100A9,CDH1,SPP1,CCL2,IL12B,MET,ITGB2L,MXD1,KDR,GCNT2,DDX4,PTGS2,SPHK1,MMP14,NLRP12,MAFF,SNAI1,GZMB,CLEC4N,SPON1,VEGFA,CSF1,HAVCR2,MIR155HG,ITGB8,NR4A3,CD274,FOSL1,TNF,EGR2,CHAC1,IL10,IL18RAP,LTF,NRG1,MMP12,NAMPT,TNIP3,LIN28A,PIWIL2,ISG15,IL4,GPNMB,DUSP5,IFI205,VDR,BASP1,EHF,CLEC5A,ELL2,FNIP2,…
GO:BP	cellular macromolecule metabolic process	GO:0044260	1.93375e-36	35.7136	5820	1173	441	27543	CHIL1,CCL12,MT3,EDN1,WFDC21,IL1R2,IL1RN,NOS2,IGF2BP2,S100A8,STFA2L1,IL5,CCL3,MEFV,ADGRB1,IL1B,S100A9,FLT1,IL12B,MET,ITGB2L,KDR,GCNT2,DDX4,PTGS2,SPHK1,NQO1,MMP14,GADD45B,NLRP12,GZMB,CLEC4N,SPON1,NGP,VEGFA,IL31RA,GPLD1,CSF1,SDC4,TNF,EGR2,CHAC1,IL10,LTF,ITGA1,NRG1,MMP12,TIMP1,PMAIP1,LIN28A,PIWIL2,ISG15,IL4,GPNMB,DUSP5,GZMA,FNIP2,TGM2,MAPK13,IRGM1,RASIP1,CHST11,MMP25,EID3,BNIP3,FASL,TNFAIP3,RPS6KA2,S…
GO:BP	anatomical structure development	GO:0048856	4.20159e-36	35.3766	6186	1173	459	27543	OLFM4,CCL7,CXCL10,SLC7A11,CHIL1,CCL12,MT3,SLC40A1,EDN1,ASPRV1,MMP8,ARG2,CXCL9,CLDN1,IL1RN,CXCR2,IGF2BP2,RSAD2,S100A8,STFA2L1,LCN2,IL5,CCL3,SYCP2,ADGRB1,IL1B,AMER2,S100A9,CDH1,PROK2,SPP1,FLT1,CCL2,AK4,DCSTAMP,IL12B,MET,ITGB2L,KDR,GCNT2,PTGS2,SPHK1,CCL17,SGMS2,MMP14,FLRT3,RND1,PHOSPHO1,MAFF,FLRT2,SNAI1,NGP,VEGFA,IL31RA,GPLD1,CSF1,HAVCR2,ITGB8,VCAM1,SDC4,NR4A3,CD274,FOSL1,TNF,EGR2,CHAC1,IL10,LTF,ITG…
GO:BP	positive regulation of protein metabolic process	GO:0051247	4.27516e-36	35.369	1519	1173	185	27543	CHIL1,MT3,EDN1,IL1RN,S100A8,IL5,MEFV,IL1B,S100A9,FLT1,IL12B,KDR,PTGS2,SPHK1,MMP14,CLEC4N,SPON1,VEGFA,IL31RA,GPLD1,CSF1,SDC4,TNF,LTF,ITGA1,NRG1,PMAIP1,LIN28A,PIWIL2,IL4,GPNMB,FNIP2,IRGM1,MMP25,FASL,TNFAIP3,SEMA4D,FBXL5,CASS4,PLK2,ARRDC4,NLRP3,IFI204,IGTP,INHBA,HBEGF,FAS,LRP8,SOCS1,TLR4,GJA1,MARCKS,SORL1,BCL2L11,FNIP1,TFRC,OSM,CRY1,SH2D3C,TRIB1,PTAFR,RNF19B,GSAP,PARP14,CLEC7A,KRAS,JAK2,PARP9,CD44,C…
GO:BP	regulation of cell population proliferation	GO:0042127	6.90774e-36	35.1607	1764	1173	202	27543	CXCL10,SLC7A11,CCL12,EDN1,ARG2,CXCL9,CLDN1,NOS2,CXCR2,IL5,TARM1,IL1B,FLT1,CCL2,IL12B,KDR,GCNT2,PTGS2,SPHK1,IFIT3B,TNFRSF9,VEGFA,OSGIN1,IL31RA,GPLD1,CSF1,HAVCR2,VCAM1,SDC4,IFIT3,NR4A3,CD274,FOSL1,TNF,IL10,LTF,ITGA1,NRG1,IFITM1,MMP12,NAMPT,TIMP1,PMAIP1,PDPN,LIN28A,IL4,GPNMB,VDR,NES,FNIP2,RASIP1,CHST11,OCSTAMP,FASL,TNFAIP3,RPS6KA2,DACH1,PRDM1,PPARG,INHBA,ATF3,HBEGF,FAS,HIF1A,TLR4,IRF1,GJA1,IL13RA1,O…
GO:BP	regulation of apoptotic process	GO:0042981	3.14609e-35	34.5022	1597	1173	189	27543	CXCL10,SLC7A11,CCL12,MT3,SLC40A1,EDN1,ARG2,IL1RN,NOS2,CXCR2,S100A8,LCN2,CCL3,SYCP2,IL1B,S100A9,PROK2,SPP1,G0S2,CCL2,IL12B,KDR,PTGS2,IFIT2,SPHK1,NQO1,TREM1,GADD45B,IFIT3B,SNAI1,HTRA4,VEGFA,OSGIN1,GPLD1,IFIT3,NR4A3,CD274,FOSL1,TNF,IL10,LTF,ITGA1,NRG1,TIMP1,PMAIP1,PDPN,HCAR2,IL4,GZMA,VDR,NES,CLEC5A,TGM2,CHST11,BNIP3,FASL,TNFAIP3,RPS6KA2,CASP4,PLK2,BCL2A1A,SKIL,BCL2A1D,PPARG,INHBA,ATF3,FAS,HIF1A,LRP8…
GO:BP	protein modification process	GO:0036211	4.38689e-35	34.3578	3707	1173	322	27543	CHIL1,CCL12,MT3,EDN1,IL1RN,NOS2,S100A8,STFA2L1,IL5,CCL3,MEFV,ADGRB1,IL1B,S100A9,FLT1,IL12B,MET,ITGB2L,KDR,GCNT2,PTGS2,SPHK1,GADD45B,NLRP12,CLEC4N,VEGFA,IL31RA,CSF1,SDC4,TNF,EGR2,LTF,ITGA1,NRG1,PIWIL2,ISG15,IL4,GPNMB,DUSP5,FNIP2,TGM2,MAPK13,IRGM1,RASIP1,TNFAIP3,RPS6KA2,SEMA4D,FBXL5,CASS4,PLK2,ARRDC4,IGTP,INHBA,FBXO30,HBEGF,FAS,HIF1A,DUSP16,LRP8,DUSP2,GGTA1,SOCS1,TLR4,GBP4,IRF1,RNF149,DUSP4,MARCKS,…
GO:BP	cellular protein modification process	GO:0006464	4.38689e-35	34.3578	3707	1173	322	27543	CHIL1,CCL12,MT3,EDN1,IL1RN,NOS2,S100A8,STFA2L1,IL5,CCL3,MEFV,ADGRB1,IL1B,S100A9,FLT1,IL12B,MET,ITGB2L,KDR,GCNT2,PTGS2,SPHK1,GADD45B,NLRP12,CLEC4N,VEGFA,IL31RA,CSF1,SDC4,TNF,EGR2,LTF,ITGA1,NRG1,PIWIL2,ISG15,IL4,GPNMB,DUSP5,FNIP2,TGM2,MAPK13,IRGM1,RASIP1,TNFAIP3,RPS6KA2,SEMA4D,FBXL5,CASS4,PLK2,ARRDC4,IGTP,INHBA,FBXO30,HBEGF,FAS,HIF1A,DUSP16,LRP8,DUSP2,GGTA1,SOCS1,TLR4,GBP4,IRF1,RNF149,DUSP4,MARCKS,…
GO:BP	regulation of biological quality	GO:0065008	6.42993e-35	34.1918	4029	1173	340	27543	CCL7,CXCL10,SLC7A11,CAR4,CCL12,MT3,SLC40A1,EDN1,CXCL9,CLDN1,IL1RN,NOS2,CXCR2,IGF2BP2,LCN2,CCL3,ADGRB1,IL1B,CCL4,S100A9,SPP1,G0S2,CCL2,DCSTAMP,MET,DHRS9,KDR,GCNT2,CXCL3,PTGS2,SPHK1,GM6377,NQO1,ATP6V0D2,FLRT3,RND1,FLRT2,LIPG,VEGFA,CSF1,CHRM3,VCAM1,NR4A3,CCRL2,TNF,EGR2,IL10,LTF,ITGA1,NRG1,NAMPT,STEAP4,PMAIP1,PDPN,CXCL2,HCAR2,LIN28A,ISG15,IL4,DMXL2,DUSP5,VDR,TGM2,RHOU,FPR2,IRGM1,RASIP1,FFAR2,SH2B2,BN…
GO:BP	positive regulation of intracellular signal transduction	GO:1902533	7.3873e-35	34.1315	984	1173	142	27543	CCL7,CHIL1,CCL12,MT3,EDN1,MMP8,IL1RN,S100A8,CCL3,IL1B,CCL4,S100A9,FLT1,CCL2,KDR,GCNT2,SPHK1,CCL17,CCL22,GADD45B,NLRP12,CLEC4N,VEGFA,CSF1,HAVCR2,TNF,LTF,ITGA1,NRG1,PMAIP1,LIN28A,OASL1,GPNMB,TGM2,ACTA2,FASL,SEMA4D,RRAGD,CASS4,SKIL,HBEGF,TLR4,SCIMP,BCL2L11,FNIP1,TRIM30B,TFRC,OSM,CCR2,XCL1,IL1A,JUN,GLRX,CLEC7A,KRAS,JAK2,PIK3AP1,HMGCR,TRIM30D,TNFSF14,GLIPR2,GADD45G,SLC15A3,CD44,CLEC4D,ADAM17,DDX60,HSP…
GO:BP	regulation of response to biotic stimulus	GO:0002831	2.03985e-34	33.6904	356	1173	83	27543	IFIT1BL2,ARG2,IFNLR1,IL1B,IL12B,TREM3,CLEC4N,HAVCR2,CD274,TREML4,IL18RAP,LTF,MMP12,ISG15,IL4,OASL1,IFI205,IRGM1,FFAR2,GBP5,TNFAIP3,FGL2,IFI204,IGTP,MNDA,LRP8,SOCS1,TLR4,GBP4,IRF1,SCIMP,USP18,OPTN,N4BP1,TRIB1,SERPINB9,XCL1,STAT1,OAS3,PARP14,CLEC7A,PARP9,TRIM30D,ARG1,CASP6,NFE2L2,DDX60,C3,CD24A,DTX3L,PTPN2,TRIM30A,RIOK3,ZBP1,IRF7,HSP90AA1,IL27,NLRC5,DDX58,STAT2,LAG3,NOD2,NMI,IKBKE,SAMHD1,ADAM8,TAP1…
GO:BP	positive regulation of signaling	GO:0023056	3.74011e-34	33.4271	1901	1173	208	27543	CCL7,CHIL1,CCL12,MT3,EDN1,MMP8,IL1RN,RSAD2,S100A8,IL5,CCL3,IL1B,CCL4,S100A9,SPP1,G0S2,FLT1,CCL2,IL12B,KDR,GCNT2,PTGS2,SPHK1,CCL17,CCL22,GADD45B,NLRP12,CLEC4N,VEGFA,CSF1,HAVCR2,TREML4,TNF,IL10,LTF,ITGA1,NRG1,MMP12,PMAIP1,HCAR2,LIN28A,IL4,OASL1,GPNMB,CD300LF,VDR,TGM2,FPR2,IRGM1,ACTA2,FASL,TNFAIP3,CASP4,SEMA4D,CXCR4,RRAGD,CASS4,PLK2,SKIL,PPARG,IGTP,INHBA,ATF3,HBEGF,FAS,HIF1A,DEDD2,SOCS1,TLR4,GJA1,SC…
GO:BP	negative regulation of multicellular organismal process	GO:0051241	6.20032e-34	33.2076	1078	1173	148	27543	CXCL10,MT3,MMP8,ARG2,IL1R2,CCL3,MEFV,ADGRB1,IL1B,CCL2,IL12B,PTGS2,NLRP12,NGP,VEGFA,HAVCR2,CHRM3,CD274,TNF,IL10,LTF,NRG1,TIMP1,LIN28A,IL4,GPNMB,DUSP5,VDR,PRG2,FASL,TNFAIP3,SEMA4D,PLK2,CYP51,FGL2,IFRD1,NLRP3,PPARG,INHBA,FAS,HIF1A,SOCS1,TLR4,GBP4,IRF1,GJA1,CACNB3,SORL1,RAB11FIP1,N4BP1,CCR2,CRY1,CCR5,TRIB1,LILR4B,XCL1,STAT1,CLEC4A2,OAS3,CD83,PDCD1LG2,JAK2,HMGCR,ARG1,LILRB4A,PGK1,ADAM17,CLEC4A1,RGCC,R…
GO:BP	protein phosphorylation	GO:0006468	1.36686e-33	32.8643	1641	1173	189	27543	CHIL1,CCL12,MT3,EDN1,IL1RN,IL5,CCL3,IL1B,FLT1,IL12B,MET,ITGB2L,KDR,PTGS2,SPHK1,GADD45B,NLRP12,CLEC4N,VEGFA,IL31RA,CSF1,SDC4,TNF,LTF,NRG1,IL4,GPNMB,FNIP2,MAPK13,IRGM1,RASIP1,TNFAIP3,RPS6KA2,SEMA4D,CASS4,PLK2,IGTP,INHBA,HBEGF,FAS,DUSP16,LRP8,SOCS1,TLR4,GBP4,IRF1,MARCKS,SORL1,FNIP1,IRAK2,NEK6,TFRC,OSM,CRY1,SH2D3C,TRIB1,LILR4B,MAPK6,PARP14,JUN,CLEC7A,KRAS,JAK2,PARP9,HMGCR,TAF13,CD44,LILRB4A,MAP3K8,AD…
GO:BP	multicellular organism development	GO:0007275	1.97428e-33	32.7046	5045	1173	392	27543	CXCL10,SLC7A11,CHIL1,CCL12,MT3,SLC40A1,EDN1,MMP8,ARG2,CLDN1,IL1RN,CXCR2,IGF2BP2,RSAD2,S100A8,LCN2,IL5,CCL3,SYCP2,ADGRB1,IL1B,S100A9,CDH1,PROK2,SPP1,FLT1,CCL2,AK4,DCSTAMP,IL12B,MET,ITGB2L,KDR,PTGS2,SPHK1,SGMS2,MMP14,FLRT3,RND1,PHOSPHO1,MAFF,FLRT2,SNAI1,NGP,VEGFA,IL31RA,GPLD1,CSF1,HAVCR2,ITGB8,VCAM1,SDC4,NR4A3,CD274,FOSL1,TNF,EGR2,CHAC1,IL10,LTF,ITGA1,NRG1,IFITM1,MMP12,TIMP1,PDPN,LIN28A,ISG15,IL4,D…
GO:BP	positive regulation of cell communication	GO:0010647	2.32112e-33	32.6343	1895	1173	206	27543	CCL7,CHIL1,CCL12,MT3,EDN1,MMP8,IL1RN,RSAD2,S100A8,IL5,CCL3,IL1B,CCL4,S100A9,SPP1,G0S2,FLT1,CCL2,IL12B,KDR,GCNT2,PTGS2,SPHK1,CCL17,CCL22,GADD45B,NLRP12,CLEC4N,VEGFA,CSF1,HAVCR2,TREML4,TNF,IL10,LTF,ITGA1,NRG1,MMP12,PMAIP1,HCAR2,LIN28A,IL4,OASL1,GPNMB,CD300LF,VDR,TGM2,FPR2,IRGM1,ACTA2,FASL,TNFAIP3,CASP4,SEMA4D,CXCR4,RRAGD,CASS4,PLK2,SKIL,PPARG,IGTP,INHBA,ATF3,HBEGF,FAS,HIF1A,DEDD2,SOCS1,TLR4,GJA1,SC…
GO:BP	positive regulation of cellular protein metabolic process	GO:0032270	2.43263e-33	32.6139	1437	1173	174	27543	CHIL1,MT3,EDN1,IL1RN,S100A8,IL5,MEFV,IL1B,S100A9,FLT1,IL12B,KDR,PTGS2,SPHK1,MMP14,CLEC4N,SPON1,VEGFA,IL31RA,GPLD1,CSF1,SDC4,TNF,LTF,ITGA1,NRG1,PMAIP1,LIN28A,PIWIL2,IL4,GPNMB,FNIP2,IRGM1,MMP25,FASL,TNFAIP3,SEMA4D,FBXL5,CASS4,PLK2,ARRDC4,NLRP3,IFI204,IGTP,INHBA,HBEGF,FAS,LRP8,SOCS1,TLR4,MARCKS,BCL2L11,FNIP1,TFRC,OSM,CRY1,SH2D3C,TRIB1,PTAFR,RNF19B,PARP14,CLEC7A,KRAS,JAK2,PARP9,CD44,CASP6,ADAM17,TLR1…
GO:BP	regulation of cell migration	GO:0030334	3.90879e-33	32.408	932	1173	135	27543	CCL7,CXCL10,CCL12,EDN1,CLDN1,IL1RN,CXCR2,LCN2,CCL3,ADGRB1,IL1B,CDH1,FLT1,CCL2,MET,KDR,GCNT2,PTGS2,SPHK1,MMP14,TREM1,FLRT2,SNAI1,VEGFA,OSGIN1,GPLD1,CSF1,SDC4,NR4A3,CD274,TNF,NRG1,IFITM1,MMP12,TIMP1,PDPN,IL4,GPNMB,ADGRG3,ACTA2,SEMA4D,CXCR4,CASS4,DACH1,PLK2,HBEGF,FAS,HIF1A,TLR4,GJA1,SORL1,CCR2,CCR5,TRIB1,PTAFR,XCL1,IL1A,JUN,CLEC7A,JAK2,ITGAX,TNFSF14,GLIPR2,SELL,NFE2L2,ADAM17,GCNT1,AIF1,RGCC,C5AR2,IC…
GO:BP	cellular developmental process	GO:0048869	5.5683e-33	32.2543	4678	1173	371	27543	OLFM4,CXCL10,SLC7A11,CCL12,MT3,EDN1,MMP8,WFDC21,CXCL9,CLDN1,RSAD2,S100A8,STFA2L1,IL5,CCL3,ADGRB1,IL1B,S100A9,CDH1,PROK2,SPP1,MREG,CCL2,DCSTAMP,IL12B,MET,KDR,GCNT2,DDX4,PTGS2,SPHK1,CCL17,MMP14,GADD45B,FLRT3,RND1,DMKN,MAFF,FLRT2,SNAI1,VEGFA,OSGIN1,IL31RA,CSF1,ITGB8,VCAM1,SDC4,NR4A3,TNF,EGR2,CHAC1,IL10,LTF,ITGA1,NRG1,IFITM1,STEAP4,PDPN,LIN28A,PIWIL2,ISG15,IL4,GPNMB,CD300LF,VDR,BASP1,NES,EHF,CLEC5A,T…
GO:BP	positive regulation of response to external stimulus	GO:0032103	6.02002e-33	32.2204	447	1173	91	27543	CCL7,CXCL10,EDN1,MMP8,CXCR2,S100A8,CCL3,MEFV,IL1B,S100A9,CCL2,IL12B,MET,KDR,PTGS2,TREM1,TREM3,CLEC4N,VEGFA,CSF1,HAVCR2,TNF,IL18RAP,NRG1,MMP12,IL4,OASL1,IFI205,IRGM1,FFAR2,GBP5,CASP4,CXCR4,IFI204,IGTP,MNDA,TLR4,SCIMP,OPTN,OSM,CCR2,CCR5,XCL1,CLEC7A,JAK2,PARP9,TRIM30D,TNFSF14,ARG1,SELL,CASP6,ADAM17,DDX60,NFKBIZ,AIF1,FCGR1,C3,CD24A,TLR2,TLR6,TRIM30A,RIOK3,ZBP1,TNIP1,IRF7,HSP90AA1,ADORA2B,ABCC1,NLRC5,…
GO:BP	cell differentiation	GO:0030154	6.96789e-33	32.1569	4646	1173	369	27543	OLFM4,CXCL10,SLC7A11,CCL12,MT3,EDN1,MMP8,WFDC21,CXCL9,CLDN1,RSAD2,S100A8,STFA2L1,IL5,CCL3,ADGRB1,IL1B,S100A9,CDH1,PROK2,SPP1,MREG,CCL2,DCSTAMP,IL12B,MET,KDR,GCNT2,DDX4,PTGS2,SPHK1,CCL17,MMP14,GADD45B,FLRT3,RND1,DMKN,MAFF,FLRT2,SNAI1,VEGFA,OSGIN1,IL31RA,CSF1,ITGB8,VCAM1,SDC4,NR4A3,TNF,EGR2,CHAC1,IL10,LTF,ITGA1,NRG1,IFITM1,STEAP4,PDPN,LIN28A,PIWIL2,ISG15,IL4,GPNMB,CD300LF,VDR,BASP1,EHF,CLEC5A,TGM2,…
GO:BP	macromolecule modification	GO:0043412	1.06521e-32	31.9726	3898	1173	327	27543	CHIL1,CCL12,MT3,EDN1,IL1RN,NOS2,S100A8,STFA2L1,IL5,CCL3,MEFV,ADGRB1,IL1B,S100A9,FLT1,IL12B,MET,ITGB2L,KDR,GCNT2,DDX4,PTGS2,SPHK1,GADD45B,NLRP12,CLEC4N,VEGFA,IL31RA,CSF1,SDC4,TNF,EGR2,LTF,ITGA1,NRG1,PIWIL2,ISG15,IL4,GPNMB,DUSP5,FNIP2,TGM2,MAPK13,IRGM1,RASIP1,TNFAIP3,RPS6KA2,SEMA4D,FBXL5,CASS4,PLK2,ARRDC4,IGTP,INHBA,FBXO30,HBEGF,FAS,HIF1A,DUSP16,LRP8,DUSP2,GGTA1,SOCS1,TLR4,GBP4,IRF1,RNF149,DUSP4,MA…
GO:BP	cellular response to oxygen-containing compound	GO:1901701	3.20845e-32	31.4937	1466	1173	174	27543	CCL7,CXCL10,CCL12,MT3,EDN1,CXCL9,CLDN1,NOS2,LCN2,CCL3,IL1B,CDH1,SPP1,CCL2,IL12B,MET,PPBP,CXCL3,PTGS2,SPHK1,NQO1,LY6I,GPLD1,HAVCR2,CHRM3,VCAM1,NR4A3,CD274,TNF,IL10,IL18RAP,LTF,TNIP3,CXCL2,LIN28A,VDR,TGM2,MAPK13,FPR2,IRGM1,FFAR2,SH2B2,BNIP3,HTR7,TNFAIP3,RPS6KA2,RRAGD,NLRP3,PPARG,IGTP,LY6C2,INHBA,CMPK2,HIF1A,LRP8,DGAT2,SOCS1,TLR4,IRF1,FOS,GJA1,SCIMP,MARCKS,SORL1,KDM6B,IRAK2,MRC1,GBP2,CCR5,TRIB1,PTAF…
GO:BP	system development	GO:0048731	8.09129e-32	31.092	4533	1173	360	27543	CXCL10,SLC7A11,CHIL1,CCL12,MT3,SLC40A1,EDN1,ARG2,CLDN1,CXCR2,IGF2BP2,RSAD2,S100A8,IL5,CCL3,SYCP2,ADGRB1,IL1B,S100A9,CDH1,PROK2,SPP1,FLT1,CCL2,AK4,DCSTAMP,IL12B,ITGB2L,KDR,PTGS2,SPHK1,MMP14,FLRT3,RND1,PHOSPHO1,FLRT2,SNAI1,NGP,VEGFA,IL31RA,GPLD1,CSF1,HAVCR2,ITGB8,VCAM1,SDC4,NR4A3,CD274,FOSL1,TNF,EGR2,CHAC1,IL10,LTF,ITGA1,NRG1,MMP12,TIMP1,PDPN,LIN28A,ISG15,IL4,CD300LF,VDR,BASP1,NES,CLEC5A,TGM2,ADGRG…
GO:BP	positive regulation of catalytic activity	GO:0043085	9.584e-32	31.0185	1126	1173	148	27543	CCL7,CHIL1,CCL12,MT3,EDN1,IL1RN,NOS2,S100A8,CCL3,MEFV,IL1B,CCL4,S100A9,FLT1,CCL2,IL12B,KDR,CCL17,CCL22,VEGFA,CSF1,RGS1,SDC4,TNF,LTF,ITGA1,NRG1,PMAIP1,IL4,VDR,RALGDS,TGM2,IRGM1,MMP25,TBC1D2,FASL,SEMA4D,CASS4,ARRDC4,NLRP3,IFI204,IGTP,HBEGF,FAS,LRP8,SOCS1,TLR4,MARCKS,SORL1,BCL2L11,TRIB1,PTAFR,XCL1,BTG1,CLEC7A,KRAS,JAK2,CASP6,ADAM17,TLR1,GCLM,RASGEF1B,MOB1B,RGCC,CD24A,CAMKK1,DTX3L,TLR6,ICAM1,MALT1,AD…
GO:BP	positive regulation of cell death	GO:0010942	1.04132e-31	30.9824	664	1173	110	27543	CCL12,MT3,NOS2,CXCR2,S100A8,LCN2,CCL3,IL1B,S100A9,G0S2,CCL2,IL12B,PTGS2,IFIT2,NQO1,TREM1,GADD45B,HTRA4,OSGIN1,GPLD1,NR4A3,CD274,FOSL1,TNF,IL10,ITGA1,PMAIP1,HCAR2,GZMA,VDR,TGM2,BNIP3,FASL,RPS6KA2,SKIL,PPARG,INHBA,ATF3,FAS,HIF1A,DEDD2,TLR4,IRF1,FOS,OPTN,BCL2L11,FNIP1,OSM,CCR5,BTG1,JUN,CLEC7A,JAK2,HMGCR,TXNRD1,GADD45G,SLC6A13,PRF1,CASP6,ADAM17,TNFRSF26,RGCC,CD24A,TLR6,NR4A1,PTPRC,MMP9,IGF2R,STK17B,H…
GO:BP	regulation of protein phosphorylation	GO:0001932	1.05224e-31	30.9779	1140	1173	149	27543	CHIL1,MT3,EDN1,IL1RN,IL5,IL1B,FLT1,IL12B,ITGB2L,KDR,PTGS2,SPHK1,GADD45B,NLRP12,CLEC4N,VEGFA,IL31RA,CSF1,SDC4,TNF,LTF,NRG1,IL4,GPNMB,FNIP2,IRGM1,RASIP1,TNFAIP3,SEMA4D,CASS4,IGTP,INHBA,HBEGF,FAS,DUSP16,LRP8,SOCS1,TLR4,GBP4,IRF1,MARCKS,SORL1,FNIP1,TFRC,OSM,SH2D3C,TRIB1,LILR4B,PARP14,JUN,CLEC7A,KRAS,JAK2,PARP9,HMGCR,CD44,LILRB4A,ADAM17,TLR1,AIF1,MOB1B,C3,RGCC,SLFN1,CD24A,CAMKK1,TLR6,ICAM1,MALT1,PTPRC…
GO:BP	regulation of developmental process	GO:0050793	1.19903e-31	30.9212	2652	1173	251	27543	OLFM4,CCL7,CXCL10,CHIL1,CCL12,MT3,EDN1,CXCL9,CXCR2,LCN2,IL5,CCL3,ADGRB1,IL1B,FLT1,CCL2,DCSTAMP,IL12B,ITGB2L,KDR,GCNT2,PTGS2,SPHK1,CCL17,SGMS2,MMP14,FLRT3,RND1,PHOSPHO1,MAFF,FLRT2,SNAI1,NGP,VEGFA,CSF1,ITGB8,TNF,EGR2,IL10,LTF,NRG1,IFITM1,PDPN,LIN28A,ISG15,IL4,VDR,TGM2,RHOU,OCSTAMP,BNIP3,GRHL1,FASL,TNFAIP3,IL1RAP,SEMA4D,CXCR4,CASS4,PLK2,CYP51,PRDM1,FGL2,SKIL,IFRD1,NLRP3,PPARG,IFI204,FMNL2,INHBA,FAS,…
GO:BP	response to virus	GO:0009615	1.57857e-31	30.8017	378	1173	82	27543	CXCL10,IFIT1BL2,CXCL9,RSAD2,IFNLR1,LCN2,IL1B,IL12B,IFIT2,IFIT1,IFIT3B,ITGB8,IFIT3,TREML4,TNF,IFITM1,MMP12,PMAIP1,ISG15,IL4,OASL1,TGTP1,IRGM1,BNIP3,ACTA2,FGL2,NLRP3,IFI204,IGTP,HIF1A,GBP4,IRF1,OASL2,MX1,STAT1,OAS3,SLFN8,PARP9,ITGAX,TRIM30D,PRF1,DDX60,TLR2,DTX3L,PTPRC,ISG20,MX2,RTP4,TRIM30A,RIOK3,ZBP1,IRF7,HSP90AA1,IL27,NLRC5,DDX58,STAT2,NLRP1A,IFIH1,NMI,IKBKE,SAMHD1,BCL2L1,ODC1,CDK6,TBK1,IFNGR2,PP…
GO:BP	transport	GO:0006810	1.95521e-31	30.7088	4607	1173	363	27543	RHOV,CXCL10,RAB15,SLC7A11,CAR4,CCL12,MT3,SLC40A1,EDN1,MRGPRA2A,ARG2,CXCL9,CLDN1,IL1RN,NOS2,CXCR2,IGF2BP2,RSAD2,S100A8,LCN2,CCL3,ADGRB1,IL1B,S100A9,CDH1,SPP1,MREG,CCL2,IL12B,ITGB2L,PTGS2,SPHK1,ATP6V0D2,LIPG,VEGFA,CHRM3,SDC4,NR4A3,CD274,TREML4,TNF,EGR2,LTF,NRG1,MMP12,STEAP4,PMAIP1,HCAR2,IL4,CD300LF,VDR,GM9733,ABCA13,TGM2,RHOU,FPR2,FFAR2,APOL7C,GM5150,SH2B2,OLR1,BNIP3,FASL,SLCO4C1,CXCR4,CYP51,ARRDC4…
GO:BP	response to molecule of bacterial origin	GO:0002237	2.27066e-31	30.6438	457	1173	90	27543	CXCL10,CCL12,EDN1,WFDC21,CXCL9,CLDN1,NOS2,S100A8,CCL3,IL1B,S100A9,CCL2,IL12B,PPBP,CXCL3,PTGS2,HAVCR2,VCAM1,CD274,TNF,IL10,LTF,TNIP3,CXCL2,IRGM1,FASL,TNFAIP3,NLRP3,IGTP,CMPK2,TLR4,FOS,GJA1,SCIMP,IRAK2,GGT1,MRC1,GBP2,CCR5,TRIB1,PTAFR,IL1A,PDCD1LG2,JUN,JAK2,TRIM30D,TLR5,ARG1,UGT1A1,LILRB4A,ADAM17,TLR1,CD24A,TLR2,TLR6,NR4A1,ZFP36,MALT1,PDE4B,IL12RB2,TRIM30A,TNIP1,TNFRSF1B,NR1H3,CEBPE,LITAF,CD80,ITGAV…
GO:BP	response to bacterium	GO:0009617	2.27494e-31	30.643	1031	1173	140	27543	CXCL10,CCL12,EDN1,ARG2,WFDC21,CXCL9,CLDN1,AA467197,NOS2,S100A8,LCN2,CCL3,ADGRB1,IL1B,S100A9,CCL2,IL12B,PPBP,CXCL3,PTGS2,TREM1,IFIT1,TREM3,HAVCR2,RGS1,VCAM1,IFIT3,CD274,TNF,IL10,LTF,TNIP3,CXCL2,ISG15,GZMA,IFI205,TGTP1,IRGM1,BNIP3,PRG2,FASL,GBP5,TNFAIP3,CASP4,MT2,CLEC4E,NLRP3,IFI204,IGTP,MNDA,CMPK2,TLR4,GBP4,FOS,GJA1,SCIMP,USP18,OPTN,IRAK2,GGT1,MRC1,GBP2,IRGM2,CCR5,TRIB1,PTAFR,SERPINB9,IL1A,OAS3,PD…
GO:BP	negative regulation of cell communication	GO:0010648	4.57237e-31	30.3399	1371	1173	165	27543	OLFM4,EDN1,IL1R2,IL1RN,IL1B,AMER2,IL12B,MET,PTGS2,MMP14,NLRP12,SNAI1,RGS1,TNF,CHAC1,IL10,LTF,ITGA1,NRG1,MMP12,TNIP3,ISG15,IL4,DUSP5,CD300LF,ADGRG3,RASIP1,CHST11,TNFAIP3,PLK2,SKIL,NLRP3,ATF3,HIF1A,DUSP16,DUSP2,SOCS1,TLR4,IRF1,GJA1,RNF149,DUSP4,MGLL,PEG10,USP18,SORL1,RAB11FIP1,OPTN,FNIP1,OSM,CRY1,TRIB1,ZFP366,LILR4B,STAT1,OAS3,GPC1,PARP14,GLRX,PIK3AP1,HMGCR,SLC30A1,ARG1,CD44,LILRB4A,ARC,NFE2L2,ADAM…
GO:BP	negative regulation of signaling	GO:0023057	6.52908e-31	30.1851	1375	1173	165	27543	OLFM4,EDN1,IL1R2,IL1RN,IL1B,AMER2,IL12B,MET,PTGS2,MMP14,NLRP12,SNAI1,RGS1,TNF,CHAC1,IL10,LTF,ITGA1,NRG1,MMP12,TNIP3,ISG15,IL4,DUSP5,CD300LF,ADGRG3,RASIP1,CHST11,TNFAIP3,PLK2,SKIL,NLRP3,ATF3,HIF1A,DUSP16,DUSP2,SOCS1,TLR4,IRF1,GJA1,RNF149,DUSP4,MGLL,PEG10,USP18,SORL1,RAB11FIP1,OPTN,FNIP1,OSM,CRY1,TRIB1,ZFP366,LILR4B,STAT1,OAS3,GPC1,PARP14,GLRX,PIK3AP1,HMGCR,SLC30A1,ARG1,CD44,LILRB4A,ARC,NFE2L2,ADAM…
GO:BP	regulation of cell motility	GO:2000145	7.32309e-31	30.1353	991	1173	136	27543	CCL7,CXCL10,CCL12,EDN1,CLDN1,IL1RN,CXCR2,LCN2,CCL3,ADGRB1,IL1B,CDH1,FLT1,CCL2,MET,KDR,GCNT2,PTGS2,SPHK1,MMP14,TREM1,FLRT2,SNAI1,VEGFA,OSGIN1,GPLD1,CSF1,SDC4,NR4A3,CD274,TNF,NRG1,IFITM1,MMP12,TIMP1,PDPN,IL4,GPNMB,ADGRG3,ACTA2,SEMA4D,CXCR4,CASS4,DACH1,PLK2,HBEGF,FAS,HIF1A,TLR4,GJA1,SORL1,CCR2,CCR5,TRIB1,PTAFR,XCL1,IL1A,JUN,CLEC7A,JAK2,ITGAX,TNFSF14,GLIPR2,SELL,NFE2L2,ADAM17,GCNT1,AIF1,RGCC,C5AR2,IC…
GO:BP	regulation of protein modification process	GO:0031399	7.5151e-31	30.1241	1574	1173	179	27543	CHIL1,MT3,EDN1,IL1RN,IL5,ADGRB1,IL1B,FLT1,IL12B,ITGB2L,KDR,PTGS2,SPHK1,GADD45B,NLRP12,CLEC4N,VEGFA,IL31RA,CSF1,SDC4,TNF,LTF,ITGA1,NRG1,PIWIL2,ISG15,IL4,GPNMB,FNIP2,IRGM1,RASIP1,TNFAIP3,SEMA4D,CASS4,ARRDC4,IGTP,INHBA,HBEGF,FAS,HIF1A,DUSP16,LRP8,SOCS1,TLR4,GBP4,IRF1,MARCKS,SORL1,FNIP1,TFRC,OSM,N4BP1,CRY1,SH2D3C,TRIB1,LILR4B,PARP14,JUN,CLEC7A,KRAS,JAK2,PARP9,HMGCR,CD44,LILRB4A,ADAM17,TLR1,HSPA1A,AIF…
GO:BP	regulation of phosphate metabolic process	GO:0019220	2.45587e-30	29.6098	1432	1173	168	27543	CHIL1,MT3,EDN1,IL1RN,NOS2,IL5,IL1B,FLT1,AK4,IL12B,ITGB2L,KDR,PTGS2,SPHK1,GADD45B,NLRP12,CLEC4N,VEGFA,IL31RA,CSF1,SDC4,TNF,LTF,ITGA1,NRG1,IL4,GPNMB,FNIP2,IRGM1,RASIP1,TNFAIP3,SEMA4D,CASS4,IGTP,INHBA,HBEGF,FAS,HIF1A,DUSP16,LRP8,SOCS1,TLR4,GBP4,IRF1,MARCKS,SORL1,FNIP1,TFRC,OSM,SH2D3C,TRIB1,PTAFR,LILR4B,PARP14,JUN,CLEC7A,KRAS,JAK2,PARP9,HMGCR,CD44,LILRB4A,ADAM17,TLR1,AIF1,MOB1B,C3,RGCC,SLFN1,CD24A,CI…
GO:BP	regulation of phosphorus metabolic process	GO:0051174	2.67589e-30	29.5725	1433	1173	168	27543	CHIL1,MT3,EDN1,IL1RN,NOS2,IL5,IL1B,FLT1,AK4,IL12B,ITGB2L,KDR,PTGS2,SPHK1,GADD45B,NLRP12,CLEC4N,VEGFA,IL31RA,CSF1,SDC4,TNF,LTF,ITGA1,NRG1,IL4,GPNMB,FNIP2,IRGM1,RASIP1,TNFAIP3,SEMA4D,CASS4,IGTP,INHBA,HBEGF,FAS,HIF1A,DUSP16,LRP8,SOCS1,TLR4,GBP4,IRF1,MARCKS,SORL1,FNIP1,TFRC,OSM,SH2D3C,TRIB1,PTAFR,LILR4B,PARP14,JUN,CLEC7A,KRAS,JAK2,PARP9,HMGCR,CD44,LILRB4A,ADAM17,TLR1,AIF1,MOB1B,C3,RGCC,SLFN1,CD24A,CI…
GO:BP	regulation of phosphorylation	GO:0042325	3.62558e-30	29.4406	1284	1173	157	27543	CHIL1,MT3,EDN1,IL1RN,IL5,IL1B,FLT1,IL12B,ITGB2L,KDR,PTGS2,SPHK1,GADD45B,NLRP12,CLEC4N,VEGFA,IL31RA,CSF1,SDC4,TNF,LTF,NRG1,IL4,GPNMB,FNIP2,IRGM1,RASIP1,TNFAIP3,SEMA4D,CASS4,IGTP,INHBA,HBEGF,FAS,HIF1A,DUSP16,LRP8,SOCS1,TLR4,GBP4,IRF1,MARCKS,SORL1,FNIP1,TFRC,OSM,SH2D3C,TRIB1,LILR4B,PARP14,JUN,CLEC7A,KRAS,JAK2,PARP9,HMGCR,CD44,LILRB4A,ADAM17,TLR1,AIF1,MOB1B,C3,RGCC,SLFN1,CD24A,CISH,CAMKK1,TLR6,ICAM1,…
GO:BP	establishment of localization	GO:0051234	7.67139e-30	29.1151	4762	1173	367	27543	RHOV,CXCL10,RAB15,SLC7A11,CAR4,CCL12,MT3,SLC40A1,EDN1,MRGPRA2A,ARG2,CXCL9,CLDN1,IL1RN,NOS2,CXCR2,IGF2BP2,RSAD2,S100A8,LCN2,CCL3,ADGRB1,IL1B,S100A9,CDH1,SPP1,MREG,CCL2,IL12B,ITGB2L,PTGS2,SPHK1,ATP6V0D2,LIPG,VEGFA,CHRM3,SDC4,NR4A3,CD274,TREML4,TNF,EGR2,LTF,NRG1,MMP12,STEAP4,PMAIP1,HCAR2,IL4,CD300LF,VDR,GM9733,ABCA13,TGM2,RHOU,FPR2,FFAR2,APOL7C,GM5150,SH2B2,OLR1,BNIP3,FASL,TNFAIP3,SLCO4C1,CXCR4,CYP5…
GO:BP	negative regulation of signal transduction	GO:0009968	1.44906e-29	28.8389	1231	1173	152	27543	OLFM4,IL1R2,IL1RN,IL1B,AMER2,IL12B,MET,PTGS2,MMP14,NLRP12,SNAI1,RGS1,TNF,CHAC1,IL10,LTF,ITGA1,NRG1,MMP12,TNIP3,ISG15,IL4,DUSP5,CD300LF,ADGRG3,RASIP1,CHST11,TNFAIP3,SKIL,NLRP3,ATF3,HIF1A,DUSP16,DUSP2,SOCS1,TLR4,IRF1,RNF149,DUSP4,PEG10,USP18,SORL1,OPTN,FNIP1,CRY1,TRIB1,ZFP366,LILR4B,STAT1,OAS3,GPC1,PARP14,GLRX,PIK3AP1,HMGCR,ARG1,CD44,LILRB4A,NFE2L2,ADAM17,HSPA1A,GCLM,GCLC,CISH,TLR6,ICAM1,PTPRC,PDE4…
GO:BP	positive regulation of developmental process	GO:0051094	1.76674e-29	28.7528	1427	1173	166	27543	OLFM4,CHIL1,EDN1,CXCL9,CXCR2,LCN2,IL5,CCL3,ADGRB1,IL1B,FLT1,DCSTAMP,IL12B,ITGB2L,KDR,GCNT2,PTGS2,SPHK1,MMP14,FLRT3,FLRT2,SNAI1,VEGFA,CSF1,ITGB8,TNF,EGR2,IL10,LTF,NRG1,IFITM1,PDPN,LIN28A,ISG15,IL4,VDR,TGM2,OCSTAMP,BNIP3,IL1RAP,SEMA4D,CXCR4,CASS4,CYP51,SKIL,NLRP3,PPARG,IFI204,INHBA,HIF1A,LRP8,SOCS1,IRF1,FOS,GJA1,MARCKS,SORL1,SUCO,TFRC,CCR2,CCR5,TRIB1,LILR4B,USP2,STAT1,IL1A,CD83,MAPK6,BTG1,GPC1,JUN,…
GO:BP	regulation of locomotion	GO:0040012	2.93292e-29	28.5327	1039	1173	137	27543	CCL7,CXCL10,CCL12,EDN1,CLDN1,IL1RN,CXCR2,LCN2,CCL3,ADGRB1,IL1B,CDH1,FLT1,CCL2,MET,KDR,GCNT2,PTGS2,SPHK1,MMP14,TREM1,FLRT2,SNAI1,VEGFA,OSGIN1,GPLD1,CSF1,SDC4,NR4A3,CD274,TNF,NRG1,IFITM1,MMP12,TIMP1,PDPN,IL4,GPNMB,ADGRG3,ACTA2,SEMA4D,CXCR4,CASS4,DACH1,PLK2,HBEGF,FAS,HIF1A,TLR4,GJA1,SORL1,CCR2,CCR5,TRIB1,PTAFR,XCL1,IL1A,JUN,CLEC7A,JAK2,ITGAX,TNFSF14,GLIPR2,SELL,NFE2L2,ADAM17,GCNT1,AIF1,RGCC,C5AR2,IC…
GO:BP	MAPK cascade	GO:0000165	4.43153e-29	28.3534	792	1173	117	27543	CCL7,CHIL1,CCL12,MT3,EDN1,MMP8,IL1RN,CCL3,IL1B,CCL4,FLT1,CCL2,KDR,GCNT2,SPHK1,CCL17,CCL22,GADD45B,NLRP12,VEGFA,HAVCR2,TNF,ITGA1,NRG1,GPNMB,DUSP5,MAPK13,ACTA2,ATF3,FAS,DUSP16,DUSP2,TLR4,SCIMP,RNF149,DUSP4,SORL1,OSM,CCR2,CCR5,TRIB1,LILR4B,XCL1,IL1A,MAPK6,JUN,CLEC7A,KRAS,JAK2,HMGCR,TRIM30D,GLIPR2,GADD45G,CCR3,CD44,LILRB4A,MAP3K8,ADAM17,C3,CD24A,C5AR2,TLR6,ZFP36,ICAM1,PTPRC,GDF15,SPAG9,XIAP,PTPN2,LMN…
GO:BP	regulation of cellular component movement	GO:0051270	9.61208e-29	28.0172	1077	1173	139	27543	CCL7,CXCL10,CCL12,EDN1,CLDN1,IL1RN,CXCR2,LCN2,CCL3,ADGRB1,IL1B,CDH1,FLT1,CCL2,MET,KDR,GCNT2,PTGS2,SPHK1,MMP14,TREM1,FLRT2,SNAI1,VEGFA,OSGIN1,GPLD1,CSF1,SDC4,NR4A3,CD274,TNF,NRG1,IFITM1,MMP12,TIMP1,PDPN,IL4,GPNMB,ADGRG3,ACTA2,SEMA4D,CXCR4,CASS4,DACH1,PLK2,HBEGF,FAS,KCNJ2,HIF1A,TLR4,GJA1,SORL1,CCR2,CCR5,TRIB1,PTAFR,XCL1,IL1A,JUN,CLEC7A,JAK2,ITGAX,TNFSF14,GLIPR2,ACTN1,SELL,NFE2L2,ADAM17,GCNT1,AIF1,R…
GO:BP	positive regulation of programmed cell death	GO:0043068	1.81727e-28	27.7406	594	1173	99	27543	CCL12,NOS2,CXCR2,S100A8,LCN2,CCL3,IL1B,S100A9,G0S2,CCL2,IL12B,PTGS2,IFIT2,NQO1,TREM1,GADD45B,HTRA4,OSGIN1,GPLD1,NR4A3,CD274,FOSL1,TNF,IL10,ITGA1,PMAIP1,HCAR2,GZMA,VDR,TGM2,BNIP3,FASL,RPS6KA2,SKIL,PPARG,INHBA,ATF3,FAS,HIF1A,DEDD2,TLR4,OPTN,BCL2L11,FNIP1,OSM,CCR5,BTG1,JUN,CLEC7A,JAK2,HMGCR,GADD45G,PRF1,CASP6,ADAM17,TNFRSF26,RGCC,CD24A,NR4A1,PTPRC,MMP9,IGF2R,STK17B,HMOX1,GSN,PDCD1,PTPN2,PPP1R15A,PHL…
GO:BP	leukocyte migration	GO:0050900	2.07205e-28	27.6836	367	1173	77	27543	CCL7,CXCL10,CCL12,EDN1,CXCL9,CXCR2,S100A8,CCL3,IL1B,CCL4,S100A9,SPP1,FLT1,CCL2,ITGB2L,PPBP,CXCL3,CCL17,CCL22,MMP14,TREM1,NLRP12,TREM3,VEGFA,CSF1,VCAM1,RETNLG,TNF,ITGA1,CXCL2,IL4,FFAR2,NLRP3,CCR2,PTAFR,XCL1,IL1A,CD177,TNFSF14,CCR3,SELL,ADAM17,GCNT1,AIF1,CD24A,C5AR2,ICAM1,PDE4B,MMP9,ANXA1,LGALS3,ITGAL,CSF3R,ASB2,DUSP1,NOD2,CD200R1,AKIRIN1,TRPM2,ADAM8,ABR,CCL9,CRK,RABGEF1,CCR1,VAV1,CCR7,PTPRO,CNR2,G…
GO:BP	response to lipopolysaccharide	GO:0032496	5.25029e-28	27.2798	441	1173	84	27543	CXCL10,CCL12,EDN1,WFDC21,CXCL9,CLDN1,NOS2,S100A8,CCL3,IL1B,S100A9,CCL2,IL12B,PPBP,CXCL3,PTGS2,HAVCR2,VCAM1,CD274,TNF,IL10,LTF,TNIP3,CXCL2,IRGM1,FASL,TNFAIP3,NLRP3,IGTP,CMPK2,TLR4,FOS,GJA1,SCIMP,IRAK2,GGT1,MRC1,GBP2,CCR5,TRIB1,PTAFR,IL1A,PDCD1LG2,JUN,JAK2,TRIM30D,TLR5,ARG1,UGT1A1,LILRB4A,ADAM17,TLR2,NR4A1,ZFP36,MALT1,PDE4B,IL12RB2,TRIM30A,TNIP1,TNFRSF1B,NR1H3,CEBPE,LITAF,CD80,PTGER2,TNFRSF11A,SOD2…
GO:BP	animal organ development	GO:0048513	1.67639e-27	26.7756	3856	1173	311	27543	SLC7A11,CHIL1,SLC40A1,EDN1,ASPRV1,ARG2,CLDN1,CXCR2,RSAD2,STFA2L1,IL5,CCL3,SYCP2,ADGRB1,IL1B,CDH1,PROK2,SPP1,FLT1,CCL2,AK4,DCSTAMP,IL12B,MET,KDR,GCNT2,PTGS2,SPHK1,SGMS2,MMP14,FLRT3,PHOSPHO1,MAFF,FLRT2,SNAI1,VEGFA,IL31RA,CSF1,ITGB8,VCAM1,SDC4,NR4A3,FOSL1,TNF,EGR2,IL10,LTF,NRG1,MMP12,TIMP1,PDPN,LIN28A,ISG15,IL4,GPNMB,CD300LF,VDR,BASP1,NES,CLEC5A,TGM2,ADGRG3,CHST11,MMP19,OCSTAMP,BNIP3,ACTA2,GRHL1,FAS…
GO:BP	biosynthetic process	GO:0009058	2.29122e-27	26.6399	5876	1173	418	27543	SLC7A11,MT3,SLC40A1,EDN1,MMP8,ARG2,NOS2,IGF2BP2,LCN2,UPP1,IL5,CCL3,ADGRB1,IL1B,S100A9,CDH1,SPP1,CCL2,AK4,MET,DHRS9,ITGB2L,MXD1,KDR,GCNT2,PTGS2,SPHK1,SGMS2,NLRP12,MAFF,SNAI1,GZMB,LIPG,VEGFA,HAVCR2,NR4A3,FOSL1,TNF,EGR2,IL10,IL18RAP,LTF,NRG1,MMP12,NAMPT,TNIP3,LIN28A,PIWIL2,IL4,DUSP5,VDR,BASP1,EHF,ELL2,GLA,FNIP2,ADGRG3,IRGM1,CHST11,IDI1,GRHL1,FASL,TNFAIP3,IL1RAP,SEMA4D,TFEC,DACH1,CYP51,PRDM1,SKIL,IFR…
GO:BP	leukocyte cell-cell adhesion	GO:0007159	2.31278e-27	26.6359	370	1173	76	27543	ARG2,S100A8,TARM1,IL1B,S100A9,CCL2,IL12B,ITGB2L,HAVCR2,VCAM1,SDC4,NR4A3,CD274,TNF,IL4,GPNMB,GM9733,GM5150,OLR1,SEMA4D,FGL2,NLRP3,SIRPB1B,SOCS1,IRF1,TFRC,CCR2,PTAFR,LILR4B,XCL1,IL1A,CD177,CD83,PDCD1LG2,JAK2,EGR3,TNFSF14,ARG1,CD44,SELL,LILRB4A,GCNT1,NFKBIZ,AIF1,SLFN1,CD24A,IL2RA,SIRPB1A,ICAM1,MALT1,PTPRC,IL12RB2,PTPN2,ITGA5,LRRC32,EZR,CCDC88B,NFKBID,HSPH1,ANXA1,TNIP1,HSP90AA1,CD80,ITGAL,LAG3,BCL10,…
GO:BP	T cell activation	GO:0042110	3.79782e-27	26.4205	527	1173	91	27543	ARG2,RSAD2,TARM1,IL1B,CCL2,IL12B,HAVCR2,VCAM1,SDC4,CD274,IL4,GPNMB,GM9733,GM5150,TREML2,CLEC4E,PRDM1,FGL2,BCL2A1D,NLRP3,FAS,SIRPB1B,SOCS1,IRF1,GJA1,TFRC,CCR2,LILR4B,XCL1,IL1A,CLEC4A2,CD83,PDCD1LG2,JAK2,EGR3,TNFSF14,ARG1,CD44,CLEC4D,LILRB4A,ADAM17,CLEC4A1,NFKBIZ,AIF1,SLFN1,CD24A,IL2RA,SIRPB1A,ICAM1,MALT1,PTPRC,CTLA2A,GSN,IL12RB2,PTPN2,LRRC32,SEMA4A,CCDC88B,NFKBID,HSPH1,ANXA1,HSP90AA1,LCP1,TNFRSF1B…
GO:BP	regulation of cell adhesion	GO:0030155	3.84514e-27	26.4151	757	1173	111	27543	OLFM4,ARG2,IL1RN,TARM1,IL1B,CDH1,SPP1,CCL2,IL12B,KDR,GCNT2,MMP14,TREM1,RND1,VEGFA,CSF1,HAVCR2,VCAM1,SDC4,NR4A3,CD274,TNF,IL10,NRG1,MMP12,PDPN,IL4,GPNMB,GM9733,TGM2,GM5150,TNFAIP3,SEMA4D,CXCR4,CASS4,FGL2,NLRP3,SIRPB1B,SOCS1,IRF1,TFRC,CCR2,CCR5,PTAFR,LILR4B,XCL1,IL1A,CD83,PDCD1LG2,JAK2,EGR3,TNFSF14,ARG1,CD44,LILRB4A,GCNT1,NFKBIZ,AIF1,RGCC,SLFN1,CD24A,IL2RA,SIRPB1A,ICAM1,MALT1,PTPRC,GTPBP4,GSN,IL12R…
GO:BP	positive regulation of apoptotic process	GO:0043065	4.30343e-27	26.3662	583	1173	96	27543	CCL12,NOS2,CXCR2,S100A8,LCN2,CCL3,IL1B,S100A9,G0S2,CCL2,IL12B,PTGS2,IFIT2,NQO1,TREM1,GADD45B,HTRA4,OSGIN1,GPLD1,NR4A3,CD274,FOSL1,TNF,IL10,ITGA1,PMAIP1,HCAR2,GZMA,VDR,TGM2,BNIP3,FASL,RPS6KA2,SKIL,PPARG,INHBA,ATF3,FAS,HIF1A,DEDD2,TLR4,OPTN,BCL2L11,FNIP1,OSM,CCR5,BTG1,JUN,JAK2,HMGCR,GADD45G,CASP6,ADAM17,TNFRSF26,RGCC,CD24A,NR4A1,PTPRC,MMP9,IGF2R,STK17B,HMOX1,GSN,PDCD1,PTPN2,PPP1R15A,PHLDA1,TGFBR1,R…
GO:BP	catabolic process	GO:0009056	1.33846e-26	25.8734	2454	1173	227	27543	CHIL4,CHIL1,MT3,CHIL3,MMP8,ARG2,NOS2,IGF2BP2,S100A8,UPP1,MEFV,ADGRB1,IL1B,S100A9,CDH1,SPP1,KDR,NQO1,MMP14,GZMB,LIPG,ENTPD3,VEGFA,GPLD1,MGAM,TNF,CHAC1,IL10,NRG1,MMP12,NAMPT,TIMP1,PMAIP1,HCAR2,LIN28A,ISG15,IL4,GZMA,GLA,IRGM1,RASIP1,MMP25,MMP19,BNIP3,SMOX,TNFAIP3,FBXL5,PLK2,CYP51,GGT5,IGTP,HIF1A,GJA1,FNBP1L,RNF149,MGLL,USP18,SORL1,RUFY4,OPTN,BCL2L11,PPP1R3B,TRIM30B,N4BP1,GGT1,TRIB1,USP2,RNF19B,GPC1,…
GO:BP	positive regulation of cell migration	GO:0030335	1.87709e-26	25.7265	560	1173	93	27543	CCL7,CXCL10,CCL12,EDN1,CLDN1,CXCR2,LCN2,CCL3,IL1B,FLT1,CCL2,MET,KDR,GCNT2,PTGS2,SPHK1,MMP14,TREM1,SNAI1,VEGFA,GPLD1,CSF1,NR4A3,CD274,PDPN,IL4,GPNMB,ACTA2,SEMA4D,CXCR4,CASS4,PLK2,HBEGF,HIF1A,TLR4,CCR2,PTAFR,XCL1,IL1A,JUN,CLEC7A,JAK2,ITGAX,TNFSF14,GLIPR2,SELL,NFE2L2,ADAM17,AIF1,ICAM1,PTPRC,MMP9,SDCBP,SPAG9,HMOX1,ITGA5,TGFBR1,SEMA4A,MDM2,RHOB,SIRT1,ANXA1,ADORA2B,LGALS3,RUFY3,ABCC1,ITGAV,SEMA7A,SOD2,…
GO:BP	defense response to virus	GO:0051607	2.16349e-26	25.6648	297	1173	67	27543	CXCL10,IFIT1BL2,CXCL9,RSAD2,IFNLR1,IL1B,IL12B,IFIT1,IFIT3B,IFIT3,TREML4,IFITM1,MMP12,PMAIP1,ISG15,IL4,OASL1,BNIP3,FGL2,NLRP3,IFI204,GBP4,IRF1,OASL2,MX1,STAT1,OAS3,SLFN8,PARP9,ITGAX,TRIM30D,PRF1,DDX60,TLR2,DTX3L,PTPRC,ISG20,MX2,RTP4,TRIM30A,RIOK3,ZBP1,IRF7,HSP90AA1,IL27,NLRC5,DDX58,STAT2,NLRP1A,IFIH1,SAMHD1,BCL2L1,TBK1,IFNGR2,PPM1B,PUM2,OAS1B,ZC3HAV1,IFNAR1,DHX58,TRAF3,MYD88,ZC3H12A,ILF3,IFNGR1,AD…
GO:BP	tissue development	GO:0009888	2.20582e-26	25.6564	2046	1173	201	27543	CXCL10,SLC7A11,SLC40A1,EDN1,MMP8,ARG2,CLDN1,CXCR2,STFA2L1,LCN2,IL1B,AMER2,PROK2,SPP1,MET,KDR,GCNT2,PTGS2,SGMS2,MMP14,FLRT3,PHOSPHO1,MAFF,SNAI1,VEGFA,IL31RA,CSF1,ITGB8,VCAM1,SDC4,NR4A3,TNF,EGR2,IL10,LTF,NRG1,IFITM1,MMP12,TIMP1,PDPN,ISG15,GPNMB,DUSP5,VDR,BASP1,EHF,TGM2,RASIP1,CHST11,ACTA2,GRHL1,SEMA4D,CXCR4,MYBPC3,PRDM1,SKIL,IFRD1,INHBA,ATF3,HBEGF,HIF1A,SLC24A3,DUSP2,DGAT2,FOS,GJA1,ETS2,DUSP4,MARCK…
GO:BP	lymphocyte activation	GO:0046649	2.30571e-26	25.6372	872	1173	119	27543	ARG2,RSAD2,IL5,TARM1,IL1B,CCL2,IL12B,ITGB2L,MMP14,HAVCR2,VCAM1,SDC4,CD274,IL10,IL4,GPNMB,GM9733,ADGRG3,GM5150,TNFAIP3,TREML2,CLEC4E,PRDM1,FGL2,BCL2A1D,NLRP3,FAS,SIRPB1B,SOCS1,TLR4,IRF1,GJA1,FNIP1,TFRC,CCR2,LILR4B,XCL1,IL1A,CLEC4A2,CD83,PDCD1LG2,CLEC7A,JAK2,EGR3,TNFSF14,ARG1,CD44,CLEC4D,LILRB4A,PRF1,ADAM17,CLEC4A1,SKAP2,NFKBIZ,AIF1,SLFN1,CD24A,IL2RA,SIRPB1A,ICAM1,MALT1,PTPRC,CTLA2A,TPD52,SAMSN1,GS…
GO:BP	regulation of MAPK cascade	GO:0043408	2.35693e-26	25.6277	712	1173	106	27543	CCL7,CHIL1,CCL12,MT3,EDN1,MMP8,IL1RN,CCL3,IL1B,CCL4,FLT1,CCL2,KDR,GCNT2,SPHK1,CCL17,CCL22,GADD45B,NLRP12,VEGFA,HAVCR2,TNF,ITGA1,NRG1,GPNMB,DUSP5,ACTA2,ATF3,FAS,DUSP16,DUSP2,TLR4,SCIMP,RNF149,DUSP4,SORL1,OSM,CCR2,LILR4B,XCL1,IL1A,JUN,CLEC7A,KRAS,JAK2,HMGCR,TRIM30D,GLIPR2,GADD45G,CD44,LILRB4A,ADAM17,C3,CD24A,C5AR2,TLR6,ICAM1,PTPRC,GDF15,SPAG9,XIAP,PTPN2,LMNB1,TRAF1,TGFBR1,EZR,TRIM30A,ATP6AP2,RAF1,T…
GO:BP	defense response to symbiont	GO:0140546	2.67965e-26	25.5719	298	1173	67	27543	CXCL10,IFIT1BL2,CXCL9,RSAD2,IFNLR1,IL1B,IL12B,IFIT1,IFIT3B,IFIT3,TREML4,IFITM1,MMP12,PMAIP1,ISG15,IL4,OASL1,BNIP3,FGL2,NLRP3,IFI204,GBP4,IRF1,OASL2,MX1,STAT1,OAS3,SLFN8,PARP9,ITGAX,TRIM30D,PRF1,DDX60,TLR2,DTX3L,PTPRC,ISG20,MX2,RTP4,TRIM30A,RIOK3,ZBP1,IRF7,HSP90AA1,IL27,NLRC5,DDX58,STAT2,NLRP1A,IFIH1,SAMHD1,BCL2L1,TBK1,IFNGR2,PPM1B,PUM2,OAS1B,ZC3HAV1,IFNAR1,DHX58,TRAF3,MYD88,ZC3H12A,ILF3,IFNGR1,AD…
GO:BP	negative regulation of metabolic process	GO:0009892	2.71071e-26	25.5669	3558	1173	291	27543	MT3,EDN1,MMP8,ARG2,WFDC21,IL1R2,NOS2,IGF2BP2,STFA2L1,CCL3,MEFV,ADGRB1,IL1B,IL12B,MXD1,KDR,DDX4,PTGS2,SPHK1,NQO1,GADD45B,NLRP12,SNAI1,GZMB,SPON1,NGP,VEGFA,HAVCR2,MIR155HG,ITGB8,NR4A3,CD274,TNF,CHAC1,IL10,LTF,NRG1,MMP12,NAMPT,TIMP1,HCAR2,LIN28A,PIWIL2,ISG15,IL4,GPNMB,DUSP5,GZMA,VDR,BASP1,GLA,FNIP2,RASIP1,OLR1,BNIP3,PRG2,FASL,TNFAIP3,SEMA4D,TFEC,DACH1,PLK2,CYP51,PRDM1,SKIL,BCL2A1D,NLRP3,PPARG,IFI204…
GO:BP	tumor necrosis factor superfamily cytokine production	GO:0071706	4.07967e-26	25.3894	183	1173	53	27543	MMP8,ARG2,CCL3,CCL4,CCL2,IL12B,HAVCR2,CD274,IL10,LTF,IL4,GPNMB,TNFAIP3,TLR4,CCR2,CCR5,PTAFR,LILR4B,IL1A,CLEC4A2,OAS3,CLEC7A,JAK2,LILRB4A,TLR1,CLEC4A1,TBC1D23,CD24A,C5AR2,TLR6,ZFP36,PTPRC,TRIM30A,SIRT1,CLEC4A3,DDX58,FZD5,IFIH1,ERRFI1,NOD2,ADAM8,CD33,ARFGEF2,CCR7,CD47,CD14,SIRPA,MYD88,ZC3H12A,MAPKAPK2,IFNGR1,ARID5A,SPN
GO:BP	regulation of tumor necrosis factor superfamily cytokine production	GO:1903555	4.07967e-26	25.3894	183	1173	53	27543	MMP8,ARG2,CCL3,CCL4,CCL2,IL12B,HAVCR2,CD274,IL10,LTF,IL4,GPNMB,TNFAIP3,TLR4,CCR2,CCR5,PTAFR,LILR4B,IL1A,CLEC4A2,OAS3,CLEC7A,JAK2,LILRB4A,TLR1,CLEC4A1,TBC1D23,CD24A,C5AR2,TLR6,ZFP36,PTPRC,TRIM30A,SIRT1,CLEC4A3,DDX58,FZD5,IFIH1,ERRFI1,NOD2,ADAM8,CD33,ARFGEF2,CCR7,CD47,CD14,SIRPA,MYD88,ZC3H12A,MAPKAPK2,IFNGR1,ARID5A,SPN
GO:BP	anatomical structure morphogenesis	GO:0009653	6.75199e-26	25.1706	2781	1173	245	27543	OLFM4,CCL7,CXCL10,CHIL1,CCL12,MT3,SLC40A1,EDN1,MMP8,CXCL9,IL1RN,CXCR2,LCN2,CCL3,SYCP2,ADGRB1,IL1B,PROK2,FLT1,CCL2,DCSTAMP,IL12B,MET,ITGB2L,KDR,PTGS2,SPHK1,MMP14,FLRT3,RND1,PHOSPHO1,FLRT2,SNAI1,NGP,VEGFA,GPLD1,CSF1,ITGB8,VCAM1,SDC4,NR4A3,TNF,EGR2,IL10,LTF,ITGA1,NRG1,IFITM1,MMP12,PDPN,IL4,DUSP5,VDR,NES,TGM2,RHOU,RASIP1,CHST11,MMP19,OCSTAMP,BNIP3,ACTA2,FASL,TNFAIP3,SEMA4D,CXCR4,CASS4,PLK2,MYBPC3,PRD…
GO:BP	cell adhesion	GO:0007155	1.30752e-25	24.8836	1422	1173	158	27543	OLFM4,SLC7A11,ARG2,CLDN1,IL1RN,S100A8,STFA2L1,TARM1,IL1B,S100A9,CDH1,SPP1,CCL2,IL12B,ITGB2L,KDR,GCNT2,MMP14,TREM1,FLRT3,RND1,FLRT2,VCAN,SPON1,VEGFA,CSF1,HAVCR2,ITGB8,VCAM1,SDC4,NR4A3,CD274,TNF,IL10,ITGA1,NRG1,MMP12,PDPN,IL4,GPNMB,GM9733,TGM2,GM5150,OLR1,TNFAIP3,IL1RAP,SEMA4D,CXCR4,CASS4,FGL2,NLRP3,SIGLECE,SIRPB1B,SOCS1,IRF1,MARCKS,BCL2L11,TFRC,ITGB5,CCR2,CCR5,PTAFR,LILR4B,STFA3,XCL1,IL1A,CD177,CD…
GO:BP	organic substance biosynthetic process	GO:1901576	1.49796e-25	24.8245	5770	1173	407	27543	SLC7A11,MT3,SLC40A1,EDN1,ARG2,NOS2,IGF2BP2,UPP1,IL5,CCL3,IL1B,S100A9,CDH1,SPP1,CCL2,AK4,MET,DHRS9,ITGB2L,MXD1,KDR,GCNT2,PTGS2,SPHK1,SGMS2,NLRP12,MAFF,SNAI1,GZMB,LIPG,VEGFA,HAVCR2,NR4A3,FOSL1,TNF,EGR2,IL10,IL18RAP,LTF,NRG1,MMP12,NAMPT,TNIP3,LIN28A,PIWIL2,IL4,DUSP5,VDR,BASP1,EHF,ELL2,FNIP2,ADGRG3,IRGM1,CHST11,IDI1,GRHL1,FASL,TNFAIP3,IL1RAP,SEMA4D,TFEC,DACH1,CYP51,PRDM1,SKIL,IFRD1,GGT5,NLRP3,PPARG,I…
GO:BP	cellular biosynthetic process	GO:0044249	2.13721e-25	24.6702	5701	1173	403	27543	SLC7A11,MT3,SLC40A1,EDN1,MMP8,ARG2,NOS2,IGF2BP2,UPP1,IL5,CCL3,IL1B,S100A9,CDH1,SPP1,AK4,MET,DHRS9,ITGB2L,MXD1,GCNT2,PTGS2,SPHK1,SGMS2,NLRP12,MAFF,SNAI1,GZMB,LIPG,VEGFA,HAVCR2,NR4A3,FOSL1,TNF,EGR2,IL10,IL18RAP,LTF,NRG1,MMP12,NAMPT,TNIP3,LIN28A,PIWIL2,IL4,DUSP5,VDR,BASP1,EHF,ELL2,GLA,FNIP2,ADGRG3,IRGM1,CHST11,IDI1,GRHL1,FASL,TNFAIP3,IL1RAP,SEMA4D,TFEC,DACH1,PRDM1,SKIL,IFRD1,GGT5,NLRP3,PPARG,IFI204,…
GO:BP	myeloid leukocyte migration	GO:0097529	2.4374e-25	24.6131	221	1173	57	27543	CCL7,CXCL10,CCL12,EDN1,CXCL9,CXCR2,S100A8,CCL3,IL1B,CCL4,S100A9,SPP1,FLT1,CCL2,ITGB2L,PPBP,CXCL3,CCL17,CCL22,MMP14,TREM1,TREM3,VEGFA,CSF1,RETNLG,ITGA1,CXCL2,IL4,CCR2,XCL1,IL1A,CD177,CCR3,SELL,AIF1,C5AR2,PDE4B,ANXA1,LGALS3,CSF3R,DUSP1,NOD2,CD200R1,AKIRIN1,ADAM8,CCL9,CCR1,VAV1,CCR7,PTPRO,GPR35,CD47,FUT4,SIRPA,C5AR1,MYD88,CKLF
GO:BP	negative regulation of immune system process	GO:0002683	4.34878e-25	24.3616	430	1173	79	27543	OLFM4,CCL12,ARG2,CCL3,TARM1,CCL2,IL12B,HAVCR2,SDC4,CD274,TNF,IL10,LTF,MMP12,ISG15,IL4,GPNMB,CD300LF,TNFAIP3,FGL2,IFI204,FAS,FCRLB,SOCS1,IRF1,USP18,CCR2,TRIB1,SERPINB9,LILR4B,XCL1,OAS3,PDCD1LG2,PARP14,ARG1,LILRB4A,SLFN1,CD24A,IL2RA,C5AR2,PTPRC,SAMSN1,HMOX1,PDCD1,PTPN2,LRRC32,EZR,NFKBID,ANXA1,NR1H3,NLRC5,CD80,STAT2,LAG3,DUSP1,NOD2,CD200R1,NMI,SAMHD1,HSPA9,TAP1,PAG1,PGLYRP1,ABR,FGR,CRK,CDK6,LST1,RAB…
GO:BP	regulation of cell activation	GO:0050865	5.17378e-25	24.2862	726	1173	105	27543	MMP8,ARG2,IL5,TARM1,IL1B,CCL2,IL12B,ITGB2L,SPHK1,MMP14,HAVCR2,VCAM1,SDC4,NR4A3,CD274,TNF,IL10,PDPN,IL4,GPNMB,CD300LF,GM9733,GM5150,ACTA2,TNFAIP3,PRDM1,FGL2,NLRP3,FAS,SIRPB1B,SOCS1,TLR4,IRF1,TFRC,CCR2,PTAFR,LILR4B,XCL1,IL1A,CD177,CD83,PDCD1LG2,CLEC7A,JAK2,EGR3,TNFSF14,ARG1,CLEC4D,LILRB4A,NFKBIZ,AIF1,GCLC,SLFN1,CD24A,IL2RA,SIRPB1A,TLR6,DGAT1,MALT1,PTPRC,CTLA2A,SAMSN1,HMOX1,IL12RB2,PTPN2,LRRC32,PRAM…
GO:BP	regulation of biosynthetic process	GO:0009889	5.27785e-25	24.2775	4220	1173	324	27543	SLC7A11,MT3,SLC40A1,EDN1,MMP8,ARG2,NOS2,IGF2BP2,LCN2,IL5,CCL3,ADGRB1,IL1B,S100A9,CDH1,SPP1,CCL2,AK4,MET,ITGB2L,MXD1,KDR,PTGS2,SPHK1,NLRP12,MAFF,SNAI1,GZMB,VEGFA,HAVCR2,NR4A3,FOSL1,TNF,EGR2,IL10,IL18RAP,LTF,NRG1,MMP12,NAMPT,TNIP3,LIN28A,PIWIL2,IL4,DUSP5,VDR,BASP1,EHF,ELL2,GLA,FNIP2,ADGRG3,GRHL1,FASL,TNFAIP3,IL1RAP,SEMA4D,TFEC,DACH1,PRDM1,SKIL,IFRD1,NLRP3,PPARG,IFI204,INHBA,ATF3,HBEGF,CSRNP1,HIF1A,…
GO:BP	response to lipid	GO:0033993	5.59704e-25	24.252	1102	1173	134	27543	CXCL10,CCL12,EDN1,WFDC21,CXCL9,CLDN1,IL1RN,NOS2,S100A8,CCL3,IL1B,S100A9,SPP1,CCL2,IL12B,PPBP,CXCL3,PTGS2,NQO1,GPLD1,HAVCR2,VCAM1,CD274,FOSL1,TNF,IL10,LTF,TNIP3,CXCL2,VDR,IRGM1,FFAR2,FASL,TNFAIP3,NLRP3,PPARG,IGTP,INHBA,CMPK2,FAS,LRP8,DGAT2,TLR4,FOS,GJA1,SCIMP,FOSB,IRAK2,TFRC,GGT1,CRY1,MRC1,GBP2,CCR5,TRIB1,PTAFR,ZFP366,IL1A,PDCD1LG2,JUN,GLRX,JAK2,TRIM30D,TLR5,ARG1,UGT1A1,LILRB4A,UGT1A6B,ADAM17,ENO2…
GO:BP	cellular response to interferon-gamma	GO:0071346	6.90699e-25	24.1607	121	1173	43	27543	CCL7,CCL12,EDN1,CLDN1,NOS2,CCL3,CCL4,CCL2,IL12B,CCL17,CCL22,TNF,IRGM1,FASL,GBP5,IGTP,RAB20,SOCS1,TLR4,GBP4,IRF1,MRC1,GBP2,XCL1,STAT1,PARP14,JAK2,PARP9,ARG1,AIF1,TLR2,GSN,PTPN2,NLRC5,ACTR2,CDC42EP2,NMI,ACTR3,CCL9,EVL,CD47,SIRPA,VIM
GO:BP	positive regulation of cell motility	GO:2000147	8.53824e-25	24.0686	588	1173	93	27543	CCL7,CXCL10,CCL12,EDN1,CLDN1,CXCR2,LCN2,CCL3,IL1B,FLT1,CCL2,MET,KDR,GCNT2,PTGS2,SPHK1,MMP14,TREM1,SNAI1,VEGFA,GPLD1,CSF1,NR4A3,CD274,PDPN,IL4,GPNMB,ACTA2,SEMA4D,CXCR4,CASS4,PLK2,HBEGF,HIF1A,TLR4,CCR2,PTAFR,XCL1,IL1A,JUN,CLEC7A,JAK2,ITGAX,TNFSF14,GLIPR2,SELL,NFE2L2,ADAM17,AIF1,ICAM1,PTPRC,MMP9,SDCBP,SPAG9,HMOX1,ITGA5,TGFBR1,SEMA4A,MDM2,RHOB,SIRT1,ANXA1,ADORA2B,LGALS3,RUFY3,ABCC1,ITGAV,SEMA7A,SOD2,…
GO:BP	response to interferon-gamma	GO:0034341	9.52651e-25	24.0211	149	1173	47	27543	CCL7,CCL12,EDN1,CLDN1,NOS2,CCL3,MEFV,CCL4,CCL2,IL12B,CCL17,CCL22,TNF,IFITM1,TGTP1,IRGM1,FASL,GBP5,IGTP,RAB20,SOCS1,TLR4,GBP4,IRF1,MRC1,GBP2,IRGM2,XCL1,STAT1,PARP14,JAK2,PARP9,ARG1,AIF1,TLR2,GSN,PTPN2,NLRC5,ACTR2,CDC42EP2,NMI,ACTR3,CCL9,EVL,CD47,SIRPA,VIM
GO:BP	negative regulation of cytokine production	GO:0001818	1.05357e-24	23.9773	279	1173	63	27543	MMP8,ARG2,IL1R2,MEFV,IL12B,NLRP12,HAVCR2,CD274,TNF,IL10,LTF,IL4,GPNMB,PRG2,TNFAIP3,NLRP3,TLR4,GBP4,N4BP1,LILR4B,XCL1,CLEC4A2,OAS3,CD83,PDCD1LG2,ARG1,LILRB4A,CLEC4A1,RGCC,REL,CD24A,C5AR2,TLR6,ZFP36,PTPRC,HMOX1,LRRC32,ATP2B1,EZR,TRIM30A,SIRT1,ANXA1,CLEC4A3,DDIT3,SRGN,LAG3,ERRFI1,NOD2,RELB,CD200R1,NMI,FURIN,PGLYRP1,CD33,WNT11,RABGEF1,ANXA4,CCR7,PPM1B,NFKB1,SIRPA,DHX58,ZC3H12A
GO:BP	tumor necrosis factor production	GO:0032640	1.51044e-24	23.8209	180	1173	51	27543	MMP8,ARG2,CCL3,CCL4,CCL2,IL12B,HAVCR2,IL10,LTF,IL4,GPNMB,TNFAIP3,TLR4,CCR2,CCR5,PTAFR,LILR4B,IL1A,CLEC4A2,OAS3,CLEC7A,JAK2,LILRB4A,TLR1,CLEC4A1,TBC1D23,CD24A,C5AR2,TLR6,ZFP36,PTPRC,TRIM30A,SIRT1,CLEC4A3,DDX58,FZD5,IFIH1,ERRFI1,NOD2,CD33,ARFGEF2,CCR7,CD47,CD14,SIRPA,MYD88,ZC3H12A,MAPKAPK2,IFNGR1,ARID5A,SPN
GO:BP	regulation of tumor necrosis factor production	GO:0032680	1.51044e-24	23.8209	180	1173	51	27543	MMP8,ARG2,CCL3,CCL4,CCL2,IL12B,HAVCR2,IL10,LTF,IL4,GPNMB,TNFAIP3,TLR4,CCR2,CCR5,PTAFR,LILR4B,IL1A,CLEC4A2,OAS3,CLEC7A,JAK2,LILRB4A,TLR1,CLEC4A1,TBC1D23,CD24A,C5AR2,TLR6,ZFP36,PTPRC,TRIM30A,SIRT1,CLEC4A3,DDX58,FZD5,IFIH1,ERRFI1,NOD2,CD33,ARFGEF2,CCR7,CD47,CD14,SIRPA,MYD88,ZC3H12A,MAPKAPK2,IFNGR1,ARID5A,SPN
GO:BP	cell chemotaxis	GO:0060326	1.73007e-24	23.7619	309	1173	66	27543	CCL7,CXCL10,CCL12,EDN1,CXCL9,CXCR2,S100A8,CCL3,IL1B,CCL4,S100A9,SPP1,FLT1,CCL2,MET,ITGB2L,KDR,PPBP,CXCL3,CCL17,CCL22,TREM1,TREM3,VEGFA,CSF1,VCAM1,RETNLG,CCRL2,ITGA1,CXCL2,IL4,FFAR2,HBEGF,CCR2,CCR5,XCL1,EGR3,TNFSF14,CCR3,SELL,ADAM17,AIF1,C5AR2,NR4A1,PDE4B,ANXA1,LGALS3,ABCC1,CSF3R,DUSP1,NOD2,PRKCD,AKIRIN1,TRPM2,ADAM8,CCL9,CRK,CCR1,VAV1,CCR7,PTPRO,CNR2,GPR35,C5AR1,PIP5K1A,CKLF
GO:BP	regulation of cell-cell adhesion	GO:0022407	2.28639e-24	23.6408	451	1173	80	27543	ARG2,IL1RN,TARM1,IL1B,CDH1,CCL2,IL12B,GCNT2,VEGFA,HAVCR2,VCAM1,SDC4,NR4A3,CD274,TNF,IL10,PDPN,IL4,GPNMB,GM9733,GM5150,TNFAIP3,FGL2,NLRP3,SIRPB1B,SOCS1,IRF1,TFRC,CCR2,CCR5,PTAFR,LILR4B,XCL1,IL1A,CD83,PDCD1LG2,JAK2,EGR3,TNFSF14,ARG1,CD44,LILRB4A,GCNT1,NFKBIZ,AIF1,RGCC,SLFN1,CD24A,IL2RA,SIRPB1A,ICAM1,MALT1,PTPRC,GTPBP4,IL12RB2,PTPN2,LRRC32,CCDC88B,NFKBID,HSPH1,ANXA1,HSP90AA1,CD80,ITGAL,LAG3,BCL10,PR…
GO:BP	positive regulation of defense response	GO:0031349	2.38508e-24	23.6225	292	1173	64	27543	MMP8,S100A8,CCL3,MEFV,IL1B,S100A9,IL12B,PTGS2,TREM3,CLEC4N,HAVCR2,TNF,IL18RAP,MMP12,IFI205,IRGM1,FFAR2,GBP5,CASP4,IFI204,IGTP,MNDA,TLR4,GJA1,OPTN,OSM,CCR2,CCR5,XCL1,CLEC7A,JAK2,PARP9,TRIM30D,ARG1,CASP6,NFKBIZ,FCGR1,C3,CD24A,TLR2,TLR6,TRIM30A,RIOK3,ZBP1,TNIP1,IRF7,HSP90AA1,ADORA2B,ABCC1,NLRC5,NLRP1A,LAG3,TNFRSF11A,NOD2,NMI,IKBKE,ADAM8,NFKBIA,TBK1,PVR,VAV1,CCR7,CD47,HEXIM1
GO:BP	regulation of innate immune response	GO:0045088	3.74434e-24	23.4266	232	1173	57	27543	IL12B,TREM3,CLEC4N,HAVCR2,IL18RAP,MMP12,ISG15,IFI205,IRGM1,FFAR2,GBP5,TNFAIP3,IFI204,IGTP,MNDA,LRP8,SOCS1,TLR4,IRF1,USP18,N4BP1,SERPINB9,XCL1,OAS3,PARP14,CLEC7A,PARP9,TRIM30D,ARG1,CASP6,NFE2L2,C3,PTPN2,TRIM30A,RIOK3,ZBP1,IRF7,HSP90AA1,NLRC5,STAT2,LAG3,NOD2,NMI,IKBKE,SAMHD1,ADAM8,TAP1,FGR,CRK,TBK1,CCR1,PVR,VAV1,TRAFD1,HEXIM1,DHX58,ADAR
GO:BP	negative regulation of cell death	GO:0060548	4.09896e-24	23.3873	1180	1173	138	27543	SLC7A11,CCL12,MT3,SLC40A1,EDN1,ARG2,IL1RN,CXCR2,LCN2,SYCP2,IL1B,PROK2,SPP1,CCL2,MET,KDR,PTGS2,SPHK1,NQO1,IFIT3B,SNAI1,VEGFA,CSF1,IFIT3,NR4A3,TNF,IL10,LTF,NRG1,TIMP1,PDPN,IL4,GPNMB,NES,CLEC5A,CHST11,BNIP3,TNFAIP3,PLK2,BCL2A1A,BCL2A1D,FAS,HIF1A,SORL1,OPTN,FNIP1,TFRC,CCR5,SERPINB9,CPEB4,JUN,GLRX,KRAS,JAK2,HMGCR,EGR3,ASNS,TNFSF14,CD44,NFE2L2,ADAM17,HSPA1A,GCLM,AIF1,ENO2,GCLC,NR4A1,ICAM1,IER3,BCL2A1B,…
GO:BP	positive regulation of cellular component movement	GO:0051272	8.68606e-24	23.0612	606	1173	93	27543	CCL7,CXCL10,CCL12,EDN1,CLDN1,CXCR2,LCN2,CCL3,IL1B,FLT1,CCL2,MET,KDR,GCNT2,PTGS2,SPHK1,MMP14,TREM1,SNAI1,VEGFA,GPLD1,CSF1,NR4A3,CD274,PDPN,IL4,GPNMB,ACTA2,SEMA4D,CXCR4,CASS4,PLK2,HBEGF,HIF1A,TLR4,CCR2,PTAFR,XCL1,IL1A,JUN,CLEC7A,JAK2,ITGAX,TNFSF14,GLIPR2,SELL,NFE2L2,ADAM17,AIF1,ICAM1,PTPRC,MMP9,SDCBP,SPAG9,HMOX1,ITGA5,TGFBR1,SEMA4A,MDM2,RHOB,SIRT1,ANXA1,ADORA2B,LGALS3,RUFY3,ABCC1,ITGAV,SEMA7A,SOD2,…
GO:BP	positive regulation of locomotion	GO:0040017	8.68606e-24	23.0612	606	1173	93	27543	CCL7,CXCL10,CCL12,EDN1,CLDN1,CXCR2,LCN2,CCL3,IL1B,FLT1,CCL2,MET,KDR,GCNT2,PTGS2,SPHK1,MMP14,TREM1,SNAI1,VEGFA,GPLD1,CSF1,NR4A3,CD274,PDPN,IL4,GPNMB,ACTA2,SEMA4D,CXCR4,CASS4,PLK2,HBEGF,HIF1A,TLR4,CCR2,PTAFR,XCL1,IL1A,JUN,CLEC7A,JAK2,ITGAX,TNFSF14,GLIPR2,SELL,NFE2L2,ADAM17,AIF1,ICAM1,PTPRC,MMP9,SDCBP,SPAG9,HMOX1,ITGA5,TGFBR1,SEMA4A,MDM2,RHOB,SIRT1,ANXA1,ADORA2B,LGALS3,RUFY3,ABCC1,ITGAV,SEMA7A,SOD2,…
GO:BP	positive regulation of cell differentiation	GO:0045597	1.3342e-23	22.8748	948	1173	120	27543	OLFM4,EDN1,CXCL9,IL5,CCL3,IL1B,DCSTAMP,IL12B,KDR,GCNT2,PTGS2,MMP14,SNAI1,VEGFA,CSF1,TNF,EGR2,IL10,LTF,NRG1,IFITM1,PDPN,LIN28A,ISG15,IL4,VDR,TGM2,OCSTAMP,SEMA4D,CXCR4,CASS4,CYP51,SKIL,NLRP3,PPARG,IFI204,INHBA,HIF1A,LRP8,SOCS1,IRF1,FOS,GJA1,MARCKS,SUCO,CCR2,CCR5,TRIB1,LILR4B,STAT1,CD83,BTG1,GPC1,JUN,CLEC7A,JAK2,EGR3,TNFSF14,GLIPR2,KLF5,LILRB4A,HSPA1A,NFKBIZ,RGCC,CD24A,IL2RA,TLR2,MAP6,ZFP36,MALT1,PT…
GO:BP	positive regulation of protein modification process	GO:0031401	1.46335e-23	22.8347	1043	1173	127	27543	CHIL1,MT3,EDN1,IL1RN,IL5,IL1B,FLT1,IL12B,KDR,PTGS2,SPHK1,CLEC4N,VEGFA,IL31RA,CSF1,SDC4,TNF,LTF,ITGA1,NRG1,PIWIL2,IL4,GPNMB,FNIP2,IRGM1,SEMA4D,CASS4,ARRDC4,IGTP,INHBA,HBEGF,FAS,LRP8,SOCS1,TLR4,MARCKS,FNIP1,TFRC,OSM,CRY1,SH2D3C,TRIB1,PARP14,CLEC7A,KRAS,JAK2,PARP9,CD44,ADAM17,TLR1,AIF1,MOB1B,C3,RGCC,CD24A,CAMKK1,TLR6,ICAM1,MALT1,PTPRC,LCOR,MMP9,GDF15,SDCBP,XIAP,RAP2C,JARID2,PPP1R15A,ITGA5,TGFBR1,ADR…
GO:BP	cellular response to stress	GO:0033554	1.56259e-23	22.8062	1866	1173	183	27543	SLC7A11,MT3,EDN1,MMP8,ARG2,LCN2,UPP1,IL1B,SPP1,AK4,MET,PTGS2,SPHK1,NQO1,GADD45B,SNAI1,VEGFA,NR4A3,TNF,CHAC1,IL10,IL18RAP,NRG1,NAMPT,PMAIP1,FNIP2,MAPK13,EID3,BNIP3,TNFAIP3,RRAGD,TFEC,PLK2,BCL2A1A,SKIL,BCL2A1D,PPARG,IFI204,ATF3,FAS,SERPINB6B,HIF1A,DUSP16,TLR4,FOS,SCIMP,MARCKS,OPTN,BCL2L11,FNIP1,KDM6B,CCR2,GGT1,CRY1,TRIB1,IL1A,CPEB4,JUN,GLRX,CLEC7A,KRAS,HILPDA,JAK2,PARP9,HMGCR,ASNS,GADD45G,ARG1,CPEB…
GO:BP	regulation of inflammatory response	GO:0050727	2.72767e-23	22.5642	333	1173	67	27543	MMP8,S100A8,CCL3,MEFV,IL1B,S100A9,IL12B,PTGS2,SPHK1,NLRP12,TNF,IL10,IL4,FFAR2,TNFAIP3,CASP4,NLRP3,PPARG,SIGLECE,TLR4,MGLL,USP18,OSM,CCR2,GGT1,CCR5,XCL1,JAK2,PIK3AP1,NFKBIZ,TBC1D23,FCGR1,C3,CD24A,IL2RA,TLR2,TLR6,ZFP36,CTLA2A,PTPN2,ANXA1,ZBP1,TNIP1,TNFRSF1B,ADORA2B,ABCC1,NR1H3,NLRP1A,SEMA7A,TNFRSF11A,NOD2,CD200R1,NMI,RICTOR,ADAM8,NFKBIA,SOCS3,PGLYRP1,ABR,ADRB2,RABGEF1,CCR7,CNR2,CD47,NFKB1,MYD88,SPN
GO:BP	negative regulation of macromolecule metabolic process	GO:0010605	3.77742e-23	22.4228	3339	1173	270	27543	MT3,EDN1,MMP8,ARG2,WFDC21,IL1R2,NOS2,IGF2BP2,STFA2L1,CCL3,MEFV,ADGRB1,IL1B,IL12B,MXD1,KDR,DDX4,PTGS2,NQO1,GADD45B,NLRP12,SNAI1,GZMB,SPON1,NGP,VEGFA,HAVCR2,MIR155HG,ITGB8,NR4A3,CD274,TNF,CHAC1,IL10,LTF,NRG1,MMP12,TIMP1,LIN28A,PIWIL2,ISG15,IL4,GPNMB,DUSP5,GZMA,VDR,BASP1,FNIP2,RASIP1,OLR1,PRG2,FASL,TNFAIP3,SEMA4D,TFEC,DACH1,CYP51,PRDM1,SKIL,BCL2A1D,NLRP3,PPARG,IFI204,ATF3,HBEGF,SERPINB6B,HIF1A,SLC24…
GO:BP	regulation of cellular biosynthetic process	GO:0031326	3.77878e-23	22.4226	4136	1173	314	27543	SLC7A11,MT3,SLC40A1,EDN1,MMP8,NOS2,IGF2BP2,IL5,CCL3,IL1B,S100A9,CDH1,SPP1,AK4,MET,ITGB2L,MXD1,PTGS2,SPHK1,NLRP12,MAFF,SNAI1,GZMB,VEGFA,HAVCR2,NR4A3,FOSL1,TNF,EGR2,IL10,IL18RAP,LTF,NRG1,MMP12,NAMPT,TNIP3,LIN28A,PIWIL2,IL4,DUSP5,VDR,BASP1,EHF,ELL2,GLA,FNIP2,ADGRG3,GRHL1,FASL,TNFAIP3,IL1RAP,SEMA4D,TFEC,DACH1,PRDM1,SKIL,IFRD1,NLRP3,PPARG,IFI204,INHBA,ATF3,HBEGF,CSRNP1,HIF1A,LRP8,DGAT2,TLR4,GBP4,IRF1,…
GO:BP	regulation of leukocyte activation	GO:0002694	3.84756e-23	22.4148	678	1173	98	27543	MMP8,ARG2,IL5,TARM1,IL1B,CCL2,IL12B,ITGB2L,SPHK1,MMP14,HAVCR2,VCAM1,SDC4,NR4A3,CD274,TNF,IL10,IL4,GPNMB,CD300LF,GM9733,GM5150,TNFAIP3,PRDM1,FGL2,NLRP3,FAS,SIRPB1B,SOCS1,TLR4,IRF1,TFRC,CCR2,PTAFR,LILR4B,XCL1,IL1A,CD177,CD83,PDCD1LG2,CLEC7A,JAK2,EGR3,TNFSF14,ARG1,CLEC4D,LILRB4A,NFKBIZ,AIF1,SLFN1,CD24A,IL2RA,SIRPB1A,TLR6,MALT1,PTPRC,CTLA2A,SAMSN1,HMOX1,IL12RB2,PTPN2,LRRC32,PRAM1,CCDC88B,NFKBID,HSPH1…
GO:BP	positive regulation of protein phosphorylation	GO:0001934	4.65863e-23	22.3317	779	1173	106	27543	CHIL1,MT3,EDN1,IL1RN,IL5,IL1B,FLT1,IL12B,KDR,PTGS2,SPHK1,CLEC4N,VEGFA,IL31RA,CSF1,SDC4,TNF,LTF,NRG1,IL4,GPNMB,FNIP2,IRGM1,SEMA4D,CASS4,IGTP,INHBA,HBEGF,FAS,LRP8,SOCS1,TLR4,MARCKS,FNIP1,TFRC,OSM,SH2D3C,PARP14,CLEC7A,KRAS,JAK2,PARP9,CD44,ADAM17,TLR1,AIF1,MOB1B,C3,RGCC,CD24A,CAMKK1,TLR6,ICAM1,MALT1,PTPRC,MMP9,GDF15,SDCBP,RAP2C,PPP1R15A,ITGA5,TGFBR1,ADRBK2,SIRT1,ACVR2A,RAF1,PIM1,HSP90AA1,SQSTM1,ATP2B…
GO:BP	granulocyte migration	GO:0097530	5.02154e-23	22.2992	154	1173	46	27543	CCL7,CXCL10,CCL12,EDN1,CXCL9,CXCR2,S100A8,CCL3,IL1B,CCL4,S100A9,SPP1,CCL2,ITGB2L,PPBP,CXCL3,CCL17,CCL22,TREM1,TREM3,VEGFA,CSF1,ITGA1,CXCL2,IL4,XCL1,IL1A,CD177,CCR3,SELL,C5AR2,PDE4B,ANXA1,LGALS3,CSF3R,NOD2,AKIRIN1,ADAM8,CCL9,VAV1,CCR7,FUT4,SIRPA,C5AR1,MYD88,CKLF
GO:BP	regulation of leukocyte cell-cell adhesion	GO:1903037	1.12933e-22	21.9472	331	1173	66	27543	ARG2,TARM1,IL1B,CCL2,IL12B,HAVCR2,VCAM1,SDC4,NR4A3,CD274,TNF,IL4,GPNMB,GM9733,GM5150,FGL2,NLRP3,SIRPB1B,SOCS1,IRF1,TFRC,CCR2,PTAFR,LILR4B,XCL1,IL1A,CD83,PDCD1LG2,JAK2,EGR3,TNFSF14,ARG1,CD44,LILRB4A,GCNT1,NFKBIZ,AIF1,SLFN1,CD24A,IL2RA,SIRPB1A,ICAM1,MALT1,PTPRC,IL12RB2,PTPN2,LRRC32,CCDC88B,NFKBID,HSPH1,ANXA1,HSP90AA1,CD80,ITGAL,LAG3,BCL10,TNFSF9,ADAM8,PAG1,CCR7,CD47,FUT4,IL4RA,SIRPA,ZC3H12A,SPN
GO:BP	immune system development	GO:0002520	1.13915e-22	21.9434	1080	1173	128	27543	SLC40A1,RSAD2,IL5,CCL3,IL1B,DCSTAMP,IL12B,KDR,MMP14,VEGFA,IL31RA,CSF1,HAVCR2,ITGB8,CD274,TNF,IL10,LTF,PDPN,ISG15,IL4,CD300LF,CLEC5A,ADGRG3,OCSTAMP,TNFAIP3,CLEC4E,PRDM1,FGL2,BCL2A1D,NLRP3,IFI204,INHBA,FAS,HIF1A,SOCS1,IRF1,FOS,BCL2L11,FNIP1,TFRC,CCR2,TRIB1,LILR4B,STAT1,IL1A,CD83,JUN,JAK2,EGR3,ACTN1,HERC6,CLEC4D,LILRB4A,NFE2L2,ALAS1,ADAM17,HSPA1A,NFKBIZ,TSPAN2,CD24A,IL2RA,ZFP36,MALT1,TET2,PTPRC,CTLA…
GO:BP	hematopoietic or lymphoid organ development	GO:0048534	1.70741e-22	21.7677	1016	1173	123	27543	SLC40A1,RSAD2,IL5,CCL3,IL1B,DCSTAMP,IL12B,KDR,MMP14,VEGFA,IL31RA,CSF1,ITGB8,TNF,IL10,LTF,PDPN,ISG15,IL4,CD300LF,CLEC5A,ADGRG3,OCSTAMP,TNFAIP3,CLEC4E,PRDM1,FGL2,BCL2A1D,NLRP3,IFI204,INHBA,FAS,HIF1A,SOCS1,IRF1,FOS,BCL2L11,FNIP1,TFRC,CCR2,TRIB1,LILR4B,STAT1,IL1A,CD83,JUN,JAK2,EGR3,ACTN1,HERC6,CLEC4D,LILRB4A,NFE2L2,ALAS1,ADAM17,HSPA1A,NFKBIZ,TSPAN2,CD24A,IL2RA,ZFP36,MALT1,TET2,PTPRC,CTLA2A,TPD52,JARI…
GO:BP	homeostatic process	GO:0042592	1.71982e-22	21.7645	1732	1173	172	27543	CXCL10,SLC7A11,CAR4,CCL12,MT3,SLC40A1,EDN1,CXCL9,CLDN1,IL1RN,CXCR2,LCN2,CCL3,IL1B,SPP1,G0S2,CCL2,DCSTAMP,MET,KDR,GCNT2,PTGS2,GM6377,NQO1,ATP6V0D2,LIPG,VEGFA,CSF1,VCAM1,NR4A3,TNF,LTF,STEAP4,PMAIP1,HCAR2,LIN28A,ISG15,IL4,DMXL2,VDR,TGM2,FFAR2,SH2B2,BNIP3,GRHL1,FASL,TNFAIP3,MT2,FBXL5,BCL2A1A,SKIL,RAB20,INHBA,FAS,HIF1A,SLC24A3,DGAT2,TLR4,GJA1,BCL2L11,KDM6B,TFRC,CCR2,CRY1,CCR5,GATM,XCL1,STAT1,IL1A,KRAS…
GO:BP	positive regulation of phosphorus metabolic process	GO:0010562	2.46134e-22	21.6088	939	1173	117	27543	CHIL1,MT3,EDN1,IL1RN,NOS2,IL5,IL1B,FLT1,IL12B,KDR,PTGS2,SPHK1,CLEC4N,VEGFA,IL31RA,CSF1,SDC4,TNF,LTF,ITGA1,NRG1,IL4,GPNMB,FNIP2,IRGM1,SEMA4D,CASS4,IGTP,INHBA,HBEGF,FAS,LRP8,SOCS1,TLR4,MARCKS,FNIP1,TFRC,OSM,SH2D3C,PTAFR,PARP14,CLEC7A,KRAS,JAK2,PARP9,CD44,ADAM17,TLR1,AIF1,MOB1B,C3,RGCC,CD24A,CAMKK1,TLR6,ICAM1,MALT1,PTPRC,MMP9,GDF15,SDCBP,RAP2C,PPP1R15A,ITGA5,TGFBR1,ADRBK2,SIRT1,ACVR2A,RAF1,PTGES3,PI…
GO:BP	positive regulation of phosphate metabolic process	GO:0045937	2.46134e-22	21.6088	939	1173	117	27543	CHIL1,MT3,EDN1,IL1RN,NOS2,IL5,IL1B,FLT1,IL12B,KDR,PTGS2,SPHK1,CLEC4N,VEGFA,IL31RA,CSF1,SDC4,TNF,LTF,ITGA1,NRG1,IL4,GPNMB,FNIP2,IRGM1,SEMA4D,CASS4,IGTP,INHBA,HBEGF,FAS,LRP8,SOCS1,TLR4,MARCKS,FNIP1,TFRC,OSM,SH2D3C,PTAFR,PARP14,CLEC7A,KRAS,JAK2,PARP9,CD44,ADAM17,TLR1,AIF1,MOB1B,C3,RGCC,CD24A,CAMKK1,TLR6,ICAM1,MALT1,PTPRC,MMP9,GDF15,SDCBP,RAP2C,PPP1R15A,ITGA5,TGFBR1,ADRBK2,SIRT1,ACVR2A,RAF1,PTGES3,PI…
GO:BP	leukocyte chemotaxis	GO:0030595	2.47377e-22	21.6066	224	1173	54	27543	CCL7,CXCL10,CCL12,EDN1,CXCL9,CXCR2,S100A8,CCL3,IL1B,CCL4,S100A9,SPP1,FLT1,CCL2,ITGB2L,PPBP,CXCL3,CCL17,CCL22,TREM1,TREM3,VEGFA,CSF1,RETNLG,ITGA1,CXCL2,IL4,FFAR2,CCR2,XCL1,TNFSF14,CCR3,SELL,ADAM17,AIF1,C5AR2,PDE4B,ANXA1,LGALS3,CSF3R,DUSP1,NOD2,AKIRIN1,TRPM2,ADAM8,CCL9,CCR1,VAV1,CCR7,PTPRO,CNR2,GPR35,C5AR1,CKLF
GO:BP	positive regulation of cell adhesion	GO:0045785	2.57009e-22	21.5901	461	1173	78	27543	OLFM4,IL1B,SPP1,CCL2,IL12B,KDR,GCNT2,TREM1,VEGFA,CSF1,HAVCR2,VCAM1,SDC4,NR4A3,CD274,TNF,NRG1,PDPN,IL4,GM9733,TGM2,GM5150,CASS4,NLRP3,SIRPB1B,SOCS1,IRF1,TFRC,CCR2,CCR5,PTAFR,LILR4B,XCL1,IL1A,CD83,PDCD1LG2,JAK2,EGR3,TNFSF14,CD44,LILRB4A,GCNT1,NFKBIZ,AIF1,CD24A,IL2RA,SIRPB1A,ICAM1,MALT1,PTPRC,IL12RB2,ITGA5,CCDC88B,NFKBID,HSPH1,ANXA1,HSP90AA1,CD80,ITGAL,ITGAV,CD63,BCL10,IQGAP1,TNFSF9,ADAM8,CRK,CDK6,V…
GO:BP	regulation of cellular component organization	GO:0051128	2.63592e-22	21.5791	2398	1173	213	27543	CXCL10,SLC7A11,MT3,EDN1,CXCL9,CLDN1,LCN2,IL5,MEFV,ADGRB1,IL1B,S100A9,DCSTAMP,MET,KDR,SPHK1,MMP14,FLRT3,RND1,FLRT2,SNAI1,VEGFA,OSGIN1,SDC4,TNF,IL10,NRG1,PMAIP1,PDPN,PIWIL2,ISG15,IL4,ABCA13,NES,FNIP2,IRGM1,RASIP1,OCSTAMP,BNIP3,FASL,GBP5,RPS6KA2,IL1RAP,SEMA4D,CXCR4,PLK2,SKIL,IFRD1,PPARG,IGTP,INHBA,SIGLECE,HBEGF,FAS,HIF1A,LRP8,TLR4,GJA1,FNBP1L,MGLL,MARCKS,SORL1,BCL2L11,FNIP1,NEK6,TFRC,OSM,NEB,CCR5,IL…
GO:BP	regulation of hydrolase activity	GO:0051336	4.13261e-22	21.3838	1026	1173	123	27543	CCL7,CCL12,MT3,WFDC21,S100A8,STFA2L1,CCL3,MEFV,CCL4,S100A9,FLT1,CCL2,MET,PTGS2,CCL17,CCL22,NLRP12,NGP,VEGFA,RGS1,TNF,LTF,ITGA1,TIMP1,PMAIP1,OASL1,GZMA,RALGDS,TGM2,RASIP1,MMP25,TBC1D2,FASL,SEMA4D,BCL2A1D,NLRP3,IFI204,FAS,SERPINB6B,MARCKS,SORL1,BCL2L11,FNIP1,OASL2,PTAFR,SERPINB9,STFA3,XCL1,OAS3,CLEC7A,JAK2,TNFSF14,SLC39A14,CPEB2,CD44,CASP6,RASGEF1B,C3,NR4A1,ICAM1,PPP1R2,MALT1,ADAP2,PTPRC,GNA13,MMP9…
GO:BP	anatomical structure formation involved in morphogenesis	GO:0048646	5.07096e-22	21.2949	1182	1173	134	27543	CXCL10,CHIL1,CCL12,SLC40A1,EDN1,MMP8,CXCL9,CXCR2,ADGRB1,IL1B,PROK2,FLT1,CCL2,DCSTAMP,IL12B,ITGB2L,KDR,PTGS2,SPHK1,MMP14,SNAI1,NGP,VEGFA,GPLD1,ITGB8,SDC4,NR4A3,TNF,EGR2,IL10,IFITM1,PDPN,IL4,DUSP5,VDR,TGM2,RASIP1,MMP19,OCSTAMP,FASL,TNFAIP3,CXCR4,PLK2,SKIL,INHBA,HBEGF,HIF1A,LRP8,DUSP2,GJA1,ETS2,DUSP4,TNFAIP2,BCL2L11,KDM6B,ITGB5,CCR2,NEB,STAT1,IL1A,BTG1,GPC1,JUN,ITGAX,EGR3,TNFSF14,COL15A1,TXNRD1,ACTN…
GO:BP	multicellular organismal process	GO:0032501	5.74423e-22	21.2408	8766	1173	540	27543	CXCL10,CHIL4,SLC7A11,CHIL1,CCL12,MT3,SLC40A1,EDN1,CHIL3,MMP8,ARG2,IL1R2,CLDN1,IL1RN,NOS2,CXCR2,IGF2BP2,RSAD2,S100A8,LCN2,IL5,CCL3,SYCP2,TARM1,MEFV,ADGRB1,IL1B,CCL4,S100A9,CDH1,PROK2,SPP1,G0S2,FLT1,CCL2,AK4,DCSTAMP,IL12B,MET,ITGB2L,KDR,GCNT2,DDX4,PTGS2,SPHK1,SGMS2,MMP14,FLRT3,RND1,NLRP12,PHOSPHO1,MAFF,FLRT2,SNAI1,CLEC4N,LIPG,NGP,VEGFA,IL31RA,GPLD1,CSF1,HAVCR2,CHRM3,ITGB8,VCAM1,SDC4,NR4A3,CD274,FOS…
GO:BP	regulation of protein kinase activity	GO:0045859	6.75629e-22	21.1703	642	1173	93	27543	CHIL1,MT3,EDN1,IL1RN,IL1B,FLT1,IL12B,GADD45B,VEGFA,CSF1,SDC4,TNF,LTF,NRG1,IL4,IRGM1,RASIP1,TNFAIP3,CASS4,IGTP,HBEGF,DUSP16,LRP8,SOCS1,TLR4,MARCKS,SORL1,TRIB1,LILR4B,KRAS,JAK2,HMGCR,LILRB4A,ADAM17,TLR1,MOB1B,RGCC,CD24A,CAMKK1,TLR6,MALT1,PTPRC,GTPBP4,RAP2C,PTPN2,SIRT1,CCNL1,FAM72A,PIM1,HSP90AA1,ATP2B4,ACSL1,SYAP1,FZD5,GADD45A,OSBPL8,TNFRSF11A,ERRFI1,SOCS4,DUSP1,TAF7,CCNG2,NOD2,CCNYL1,IQGAP1,PRKCD,R…
GO:BP	regulation of kinase activity	GO:0043549	1.40729e-21	20.8516	748	1173	101	27543	CHIL1,MT3,EDN1,IL1RN,IL1B,FLT1,IL12B,KDR,GADD45B,VEGFA,CSF1,SDC4,TNF,LTF,NRG1,IL4,IRGM1,RASIP1,TNFAIP3,CASS4,IGTP,HBEGF,DUSP16,LRP8,SOCS1,TLR4,MARCKS,SORL1,TRIB1,LILR4B,KRAS,JAK2,HMGCR,LILRB4A,ADAM17,TLR1,MOB1B,RGCC,CD24A,CISH,CAMKK1,TLR6,MALT1,PTPRC,GTPBP4,RAP2C,PTPN2,SIRT1,CCNL1,FAM72A,PIM1,HSP90AA1,ATP2B4,SOCS2,ACSL1,NLRC5,SYAP1,FZD5,GADD45A,OSBPL8,TNFRSF11A,ERRFI1,SOCS4,DUSP1,TAF7,CCNG2,NOD2,…
GO:BP	positive regulation of phosphorylation	GO:0042327	1.65337e-21	20.7816	853	1173	109	27543	CHIL1,MT3,EDN1,IL1RN,IL5,IL1B,FLT1,IL12B,KDR,PTGS2,SPHK1,CLEC4N,VEGFA,IL31RA,CSF1,SDC4,TNF,LTF,NRG1,IL4,GPNMB,FNIP2,IRGM1,SEMA4D,CASS4,IGTP,INHBA,HBEGF,FAS,LRP8,SOCS1,TLR4,MARCKS,FNIP1,TFRC,OSM,SH2D3C,PARP14,CLEC7A,KRAS,JAK2,PARP9,CD44,ADAM17,TLR1,AIF1,MOB1B,C3,RGCC,CD24A,CAMKK1,TLR6,ICAM1,MALT1,PTPRC,MMP9,GDF15,SDCBP,RAP2C,PPP1R15A,ITGA5,TGFBR1,ADRBK2,SIRT1,ACVR2A,RAF1,PTGES3,PIM1,HSP90AA1,SQSTM…
GO:BP	cell-cell adhesion	GO:0098609	3.37946e-21	20.4712	887	1173	111	27543	SLC7A11,ARG2,CLDN1,IL1RN,S100A8,STFA2L1,TARM1,IL1B,S100A9,CDH1,CCL2,IL12B,ITGB2L,GCNT2,FLRT3,VEGFA,HAVCR2,VCAM1,SDC4,NR4A3,CD274,TNF,IL10,ITGA1,NRG1,PDPN,IL4,GPNMB,GM9733,GM5150,OLR1,TNFAIP3,IL1RAP,SEMA4D,FGL2,NLRP3,SIRPB1B,SOCS1,IRF1,TFRC,ITGB5,CCR2,CCR5,PTAFR,LILR4B,STFA3,XCL1,IL1A,CD177,CD83,PDCD1LG2,JAK2,ITGAX,EGR3,TNFSF14,ARG1,VMP1,CD44,SELL,LILRB4A,GCNT1,NFKBIZ,AIF1,EMB,RGCC,SLFN1,CD24A,IL2…
GO:BP	pattern recognition receptor signaling pathway	GO:0002221	4.13268e-21	20.3838	177	1173	47	27543	RSAD2,GM6377,HAVCR2,TREML4,TNF,LTF,TNIP3,OASL1,CD300LF,IRGM1,FFAR2,TNFAIP3,CLEC4E,IGTP,TLR4,IRF1,SCIMP,IRAK2,OAS3,PIK3AP1,TLR5,SLC15A3,TLR1,DDX60,HSPA1A,TLR2,TLR6,TRIM30A,RIOK3,TNIP1,IRF7,NR1H3,DDX58,IFIH1,NOD2,BCL10,NMI,NFKBIA,PUM2,ZC3HAV1,MAPKAPK3,CD14,DHX58,TRAF3,MYD88,MAPKAPK2,WDFY1
GO:BP	regulation of T cell activation	GO:0050863	5.39024e-21	20.2684	333	1173	64	27543	ARG2,TARM1,IL1B,CCL2,IL12B,HAVCR2,VCAM1,SDC4,CD274,IL4,GPNMB,GM9733,GM5150,PRDM1,FGL2,NLRP3,SIRPB1B,SOCS1,IRF1,TFRC,CCR2,LILR4B,XCL1,IL1A,CD83,PDCD1LG2,JAK2,EGR3,TNFSF14,ARG1,LILRB4A,NFKBIZ,AIF1,SLFN1,CD24A,IL2RA,SIRPB1A,MALT1,PTPRC,CTLA2A,IL12RB2,PTPN2,LRRC32,CCDC88B,NFKBID,HSPH1,ANXA1,HSP90AA1,TNFRSF1B,LGALS3,IL27,CD80,ITGAL,LAG3,BCL10,TNFSF9,ADAM8,PAG1,CCR7,CD47,IL4RA,SIRPA,ZC3H12A,SPN
GO:BP	positive regulation of cell-cell adhesion	GO:0022409	5.40097e-21	20.2675	284	1173	59	27543	IL1B,CCL2,IL12B,GCNT2,HAVCR2,VCAM1,NR4A3,CD274,TNF,PDPN,IL4,GM9733,GM5150,NLRP3,SIRPB1B,SOCS1,IRF1,TFRC,CCR2,CCR5,PTAFR,LILR4B,XCL1,IL1A,CD83,PDCD1LG2,JAK2,EGR3,TNFSF14,CD44,LILRB4A,GCNT1,NFKBIZ,AIF1,CD24A,IL2RA,SIRPB1A,ICAM1,MALT1,PTPRC,IL12RB2,CCDC88B,NFKBID,HSPH1,ANXA1,HSP90AA1,CD80,ITGAL,BCL10,TNFSF9,ADAM8,JAK1,CCR7,CD47,FUT4,IL4RA,SIRPA,ADAM19,SPN
GO:BP	positive regulation of leukocyte cell-cell adhesion	GO:1903039	5.7552e-21	20.2399	238	1173	54	27543	IL1B,CCL2,IL12B,HAVCR2,VCAM1,NR4A3,CD274,TNF,IL4,GM9733,GM5150,NLRP3,SIRPB1B,SOCS1,IRF1,TFRC,CCR2,PTAFR,LILR4B,XCL1,IL1A,CD83,PDCD1LG2,JAK2,EGR3,TNFSF14,CD44,LILRB4A,GCNT1,NFKBIZ,AIF1,CD24A,IL2RA,SIRPB1A,ICAM1,MALT1,PTPRC,IL12RB2,CCDC88B,NFKBID,HSPH1,ANXA1,HSP90AA1,CD80,ITGAL,BCL10,TNFSF9,ADAM8,CCR7,CD47,FUT4,IL4RA,SIRPA,SPN
GO:BP	response to endogenous stimulus	GO:0009719	7.18155e-21	20.1438	1775	1173	171	27543	MT3,EDN1,CLDN1,IL1RN,NOS2,IL1B,CDH1,SPP1,CCL2,KDR,GCNT2,PTGS2,NQO1,MMP14,FLRT3,FLRT2,GPLD1,CHRM3,ITGB8,VCAM1,NR4A3,FOSL1,TNF,EGR2,IL10,TIMP1,CXCL2,IL4,TGM2,MAPK13,FPR2,CHST11,SH2B2,MMP19,OCSTAMP,HTR7,RRAGD,SKIL,NLRP3,PPARG,INHBA,FAS,SOCS1,TLR4,IRF1,FOS,GJA1,MARCKS,PEG10,SORL1,HMGCS1,FOSB,ITGB5,CRY1,PTAFR,GATM,ZFP366,XCL1,BTG1,GPC1,CPEB4,JUN,JAK2,EGR3,ASNS,SLC39A14,KLF5,ARG1,CPEB2,CD44,UGT1A1,UGT1…
GO:BP	granulocyte chemotaxis	GO:0071621	7.21787e-21	20.1416	126	1173	40	27543	CCL7,CXCL10,CCL12,EDN1,CXCL9,CXCR2,S100A8,CCL3,IL1B,CCL4,S100A9,SPP1,CCL2,ITGB2L,PPBP,CXCL3,CCL17,CCL22,TREM1,TREM3,VEGFA,CSF1,ITGA1,CXCL2,IL4,XCL1,CCR3,SELL,C5AR2,PDE4B,ANXA1,LGALS3,CSF3R,NOD2,AKIRIN1,CCL9,VAV1,CCR7,C5AR1,CKLF
GO:BP	cellular response to biotic stimulus	GO:0071216	8.76264e-21	20.0574	346	1173	65	27543	CXCL10,CCL12,CXCL9,NOS2,CCL3,IL1B,CCL2,IL12B,PPBP,CXCL3,HAVCR2,CD274,TNF,IL10,LTF,TNIP3,CXCL2,IRGM1,TNFAIP3,NLRP3,IGTP,CMPK2,TLR4,SCIMP,BCL2L11,IRAK2,MRC1,GBP2,CCR5,TRIB1,PTAFR,IL1A,PDCD1LG2,CLEC7A,JAK2,TRIM30D,TLR5,ARG1,LILRB4A,TLR1,TLR2,TLR6,ZFP36,MALT1,PDE4B,TRIM30A,TNIP1,TNFRSF1B,NR1H3,DDIT3,CEBPE,LITAF,CD80,FZD5,NOD2,BCL10,NFKBIA,CD14,MAP2K3,NFKB1,SIRPA,MYD88,ZC3H12A,ARID5A,VIM
GO:BP	negative regulation of cellular metabolic process	GO:0031324	9.63346e-21	20.0162	2670	1173	225	27543	MT3,EDN1,WFDC21,IL1R2,IGF2BP2,STFA2L1,ADGRB1,IL1B,MXD1,PTGS2,SPHK1,NQO1,GADD45B,NLRP12,SNAI1,GZMB,SPON1,NGP,VEGFA,NR4A3,TNF,CHAC1,IL10,LTF,NRG1,MMP12,NAMPT,TIMP1,LIN28A,ISG15,IL4,DUSP5,GZMA,VDR,BASP1,GLA,FNIP2,RASIP1,BNIP3,FASL,TNFAIP3,SEMA4D,TFEC,DACH1,PLK2,PRDM1,SKIL,BCL2A1D,PPARG,IFI204,ATF3,HBEGF,SERPINB6B,HIF1A,DUSP16,DGAT2,SOCS1,GBP4,IRF1,GJA1,ETS2,CREM,SFMBT2,SORL1,OPTN,GLIS3,FNIP1,N4BP1,C…
GO:BP	regulation of cell differentiation	GO:0045595	1.02781e-20	19.9881	1718	1173	167	27543	OLFM4,CXCL10,MT3,EDN1,CXCL9,IL5,CCL3,IL1B,DCSTAMP,IL12B,KDR,GCNT2,PTGS2,CCL17,MMP14,MAFF,SNAI1,VEGFA,CSF1,TNF,EGR2,IL10,LTF,NRG1,IFITM1,PDPN,LIN28A,ISG15,IL4,VDR,TGM2,OCSTAMP,GRHL1,SEMA4D,CXCR4,CASS4,CYP51,PRDM1,FGL2,SKIL,IFRD1,NLRP3,PPARG,IFI204,INHBA,FAS,HIF1A,LRP8,SOCS1,IRF1,FOS,GJA1,MARCKS,SORL1,SUCO,FNIP1,CCR2,CCR5,TRIB1,LILR4B,STAT1,IL1A,CD83,BTG1,GPC1,JUN,CLEC7A,KRAS,JAK2,EGR3,TNFSF14,GLIP…
GO:BP	chemotaxis	GO:0006935	1.02963e-20	19.9873	617	1173	89	27543	CCL7,CXCL10,CCL12,EDN1,CXCL9,CXCR2,S100A8,CCL3,IL1B,CCL4,S100A9,PROK2,SPP1,FLT1,CCL2,MET,ITGB2L,KDR,PPBP,CXCL3,CCL17,CCL22,TREM1,FLRT3,FLRT2,TREM3,VEGFA,CSF1,VCAM1,RETNLG,NR4A3,CCRL2,EGR2,ITGA1,NRG1,CXCL2,IL4,FPR2,FFAR2,SEMA4D,CXCR4,HBEGF,CCR2,CCR5,PTAFR,XCL1,EGR3,TNFSF14,CCR3,NRP2,SELL,ADAM17,AIF1,EMB,C5AR2,NR4A1,PDE4B,PTPN2,SEMA4A,PLGRKT,ANXA1,LGALS3,ABCC1,FPR1,CSF3R,ITGAV,SEMA7A,DUSP1,NOD2,PRK…
GO:BP	cellular response to molecule of bacterial origin	GO:0071219	1.08153e-20	19.966	317	1173	62	27543	CXCL10,CCL12,CXCL9,NOS2,CCL3,IL1B,CCL2,IL12B,PPBP,CXCL3,HAVCR2,CD274,TNF,IL10,LTF,TNIP3,CXCL2,IRGM1,TNFAIP3,NLRP3,IGTP,CMPK2,TLR4,SCIMP,IRAK2,MRC1,GBP2,CCR5,TRIB1,PTAFR,IL1A,PDCD1LG2,JAK2,TRIM30D,TLR5,ARG1,LILRB4A,TLR1,TLR2,TLR6,ZFP36,MALT1,PDE4B,TRIM30A,TNIP1,TNFRSF1B,NR1H3,CEBPE,LITAF,CD80,FZD5,NOD2,BCL10,NFKBIA,CD14,MAP2K3,NFKB1,SIRPA,MYD88,ZC3H12A,ARID5A,VIM
GO:BP	organic cyclic compound biosynthetic process	GO:1901362	1.16347e-20	19.9342	4203	1173	310	27543	SLC7A11,MT3,SLC40A1,EDN1,NOS2,UPP1,IL5,CCL3,IL1B,CDH1,SPP1,AK4,MET,ITGB2L,MXD1,SPHK1,NLRP12,MAFF,SNAI1,VEGFA,HAVCR2,NR4A3,FOSL1,TNF,EGR2,IL10,IL18RAP,LTF,NRG1,MMP12,NAMPT,TNIP3,IL4,DUSP5,VDR,BASP1,EHF,ELL2,FNIP2,ADGRG3,IDI1,GRHL1,FASL,TNFAIP3,IL1RAP,SEMA4D,TFEC,DACH1,CYP51,PRDM1,SKIL,IFRD1,NLRP3,PPARG,IFI204,INHBA,ATF3,CMPK2,CSRNP1,HIF1A,LRP8,TLR4,GBP4,IRF1,FOS,GJA1,ETS2,CREM,SFMBT2,HMGCS1,FOSB,G…
GO:BP	taxis	GO:0042330	1.29562e-20	19.8875	619	1173	89	27543	CCL7,CXCL10,CCL12,EDN1,CXCL9,CXCR2,S100A8,CCL3,IL1B,CCL4,S100A9,PROK2,SPP1,FLT1,CCL2,MET,ITGB2L,KDR,PPBP,CXCL3,CCL17,CCL22,TREM1,FLRT3,FLRT2,TREM3,VEGFA,CSF1,VCAM1,RETNLG,NR4A3,CCRL2,EGR2,ITGA1,NRG1,CXCL2,IL4,FPR2,FFAR2,SEMA4D,CXCR4,HBEGF,CCR2,CCR5,PTAFR,XCL1,EGR3,TNFSF14,CCR3,NRP2,SELL,ADAM17,AIF1,EMB,C5AR2,NR4A1,PDE4B,PTPN2,SEMA4A,PLGRKT,ANXA1,LGALS3,ABCC1,FPR1,CSF3R,ITGAV,SEMA7A,DUSP1,NOD2,PRK…
GO:BP	regulation of multicellular organismal development	GO:2000026	1.64797e-20	19.7831	1494	1173	152	27543	CXCL10,CHIL1,MT3,EDN1,CXCR2,IL5,CCL3,ADGRB1,IL1B,FLT1,CCL2,DCSTAMP,IL12B,ITGB2L,KDR,SPHK1,SGMS2,MMP14,FLRT3,PHOSPHO1,MAFF,FLRT2,NGP,VEGFA,CSF1,ITGB8,TNF,EGR2,IL10,LTF,NRG1,LIN28A,ISG15,IL4,VDR,TGM2,OCSTAMP,GRHL1,FASL,IL1RAP,SEMA4D,CXCR4,PLK2,PRDM1,FGL2,SKIL,IFRD1,NLRP3,PPARG,INHBA,FAS,HIF1A,LRP8,SOCS1,IRF1,FOS,GJA1,MARCKS,SORL1,CCR2,CCR5,TRIB1,LILR4B,STAT1,IL1A,CD83,BTG1,JUN,ITGAX,EGR3,CCR3,LILRB…
GO:BP	regulation of transport	GO:0051049	2.11052e-20	19.6756	1872	1173	176	27543	CXCL10,RAB15,SLC7A11,CCL12,EDN1,ARG2,CXCL9,IL1RN,NOS2,RSAD2,S100A8,LCN2,CCL3,IL1B,S100A9,CDH1,SPP1,CCL2,IL12B,ITGB2L,PTGS2,SPHK1,LIPG,VEGFA,CHRM3,SDC4,NR4A3,TNF,NRG1,PMAIP1,HCAR2,IL4,CD300LF,VDR,GM9733,ABCA13,TGM2,FFAR2,GM5150,SH2B2,FASL,CXCR4,CYP51,PPARG,INHBA,SIGLECE,KCNJ2,HIF1A,SIRPB1B,TLR4,GBP4,GJA1,CACNB3,SORL1,RAB11FIP1,OSM,CCR2,CRY1,PTAFR,XCL1,USP2,IL1A,CD177,GLRX,CLEC7A,JAK2,AZIN1,HMGCR,S…
GO:BP	regulation of transferase activity	GO:0051338	2.3892e-20	19.6217	868	1173	108	27543	CHIL1,MT3,EDN1,IL1RN,IL1B,FLT1,IL12B,KDR,GADD45B,VEGFA,CSF1,SDC4,TNF,LTF,NRG1,IL4,IRGM1,RASIP1,TNFAIP3,CASS4,ARRDC4,PPARG,IGTP,HBEGF,DUSP16,LRP8,SOCS1,TLR4,MARCKS,SORL1,TRIB1,LILR4B,KRAS,JAK2,HMGCR,LILRB4A,ADAM17,TLR1,MOB1B,RGCC,CD24A,CISH,CAMKK1,DTX3L,TLR6,ZFP36,MALT1,PTPRC,GTPBP4,RAP2C,PTPN2,SIRT1,CCNL1,FAM72A,PTGES3,PIM1,HSP90AA1,ATP2B4,SOCS2,ACSL1,NLRC5,SYAP1,FZD5,DCUN1D3,GADD45A,OSBPL8,TNFRS…
GO:BP	immune response-regulating signaling pathway	GO:0002764	2.57402e-20	19.5894	506	1173	79	27543	RSAD2,GM6377,CLEC4N,GPLD1,HAVCR2,NR4A3,TREML4,TNF,LTF,TNIP3,OASL1,CD300LF,FPR2,IRGM1,FFAR2,SH2B2,TNFAIP3,CLEC4E,BCL2A1D,IGTP,TLR4,IRF1,SCIMP,CACNB3,IRAK2,LILR4B,OAS3,CLEC7A,PIK3AP1,TLR5,SLC15A3,CLEC4D,LILRB4A,TLR1,DDX60,HSPA1A,NFKBIZ,FCGR1,C5AR2,TLR2,TLR6,MALT1,PTPRC,PDE4B,PTPN2,EZR,PRAM1,TRIM30A,RIOK3,NFKBID,DENND1B,TNIP1,IRF7,NR1H3,FPR1,DDX58,IFIH1,NOD2,BCL10,PRKCH,NMI,NFKBIA,CD33,RABGEF1,CCR7,…
GO:BP	hemopoiesis	GO:0030097	4.47064e-20	19.3496	970	1173	115	27543	RSAD2,IL5,CCL3,IL1B,DCSTAMP,IL12B,KDR,MMP14,VEGFA,IL31RA,CSF1,ITGB8,TNF,IL10,LTF,ISG15,IL4,CD300LF,CLEC5A,ADGRG3,OCSTAMP,TNFAIP3,CLEC4E,PRDM1,FGL2,BCL2A1D,NLRP3,IFI204,INHBA,FAS,HIF1A,SOCS1,IRF1,FOS,FNIP1,TFRC,CCR2,TRIB1,LILR4B,STAT1,IL1A,CD83,JUN,JAK2,EGR3,ACTN1,HERC6,CLEC4D,LILRB4A,NFE2L2,ALAS1,ADAM17,HSPA1A,NFKBIZ,TSPAN2,CD24A,IL2RA,ZFP36,MALT1,TET2,PTPRC,CTLA2A,TPD52,PTPN2,SEMA4A,TIPARP,SNX10…
GO:BP	regulation of nucleobase-containing compound metabolic process	GO:0019219	4.531e-20	19.3438	4088	1173	302	27543	MT3,SLC40A1,EDN1,NOS2,IGF2BP2,IL5,CCL3,IL1B,CDH1,SPP1,AK4,MET,ITGB2L,MXD1,SPHK1,NLRP12,MAFF,SNAI1,VEGFA,HAVCR2,NR4A3,FOSL1,TNF,EGR2,IL10,IL18RAP,LTF,NRG1,MMP12,NAMPT,TNIP3,LIN28A,IL4,OASL1,DUSP5,GZMA,VDR,BASP1,EHF,ELL2,FNIP2,ADGRG3,GRHL1,FASL,TNFAIP3,IL1RAP,SEMA4D,TFEC,DACH1,PRDM1,SKIL,IFRD1,NLRP3,PPARG,IFI204,INHBA,ATF3,CSRNP1,HIF1A,LRP8,TLR4,GBP4,IRF1,FOS,GJA1,ETS2,CREM,SFMBT2,FOSB,GLIS3,FNIP1,…
GO:BP	regulation of macromolecule biosynthetic process	GO:0010556	7.89176e-20	19.1028	3953	1173	294	27543	MT3,SLC40A1,EDN1,IGF2BP2,IL5,CCL3,IL1B,S100A9,CDH1,SPP1,CCL2,MET,ITGB2L,MXD1,KDR,SPHK1,NLRP12,MAFF,SNAI1,GZMB,VEGFA,HAVCR2,NR4A3,FOSL1,TNF,EGR2,IL10,IL18RAP,LTF,NRG1,MMP12,NAMPT,TNIP3,LIN28A,PIWIL2,IL4,DUSP5,VDR,BASP1,EHF,ELL2,FNIP2,ADGRG3,GRHL1,FASL,TNFAIP3,IL1RAP,SEMA4D,TFEC,DACH1,PRDM1,SKIL,IFRD1,NLRP3,PPARG,IFI204,INHBA,ATF3,HBEGF,CSRNP1,HIF1A,LRP8,TLR4,GBP4,IRF1,FOS,GJA1,ETS2,CREM,SFMBT2,FOS…
GO:BP	cellular catabolic process	GO:0044248	1.0554e-19	18.9766	2111	1173	189	27543	MT3,ARG2,NOS2,IGF2BP2,S100A8,UPP1,MEFV,IL1B,S100A9,KDR,NQO1,GZMB,LIPG,ENTPD3,VEGFA,GPLD1,MGAM,TNF,CHAC1,IL10,MMP12,NAMPT,TIMP1,PMAIP1,LIN28A,ISG15,IL4,GZMA,GLA,IRGM1,RASIP1,BNIP3,TNFAIP3,FBXL5,PLK2,GGT5,IGTP,HIF1A,FNBP1L,RNF149,MGLL,USP18,SORL1,RUFY4,OPTN,BCL2L11,PPP1R3B,TRIM30B,N4BP1,GGT1,TRIB1,USP2,RNF19B,GPC1,SLFN8,TRIM30D,TXNRD1,ARG1,VMP1,FEM1C,UGT1A1,NFE2L2,HSPA1A,UBAP1,GCLC,NPEPPS,RNF11,RNF…
GO:BP	neutrophil migration	GO:1990266	1.06941e-19	18.9709	127	1173	39	27543	CCL7,CXCL10,CCL12,EDN1,CXCL9,CXCR2,S100A8,CCL3,IL1B,CCL4,S100A9,SPP1,CCL2,ITGB2L,PPBP,CXCL3,CCL17,CCL22,TREM1,TREM3,ITGA1,CXCL2,XCL1,IL1A,CD177,SELL,C5AR2,PDE4B,LGALS3,CSF3R,NOD2,ADAM8,CCL9,VAV1,CCR7,FUT4,C5AR1,MYD88,CKLF
GO:BP	response to nitrogen compound	GO:1901698	1.3399e-19	18.8729	1299	1173	137	27543	IFIT1BL2,MT3,EDN1,IL1B,CDH1,CCL2,PTGS2,NQO1,LY6I,GPLD1,CHRM3,VCAM1,NR4A3,FOSL1,TNF,EGR2,IL10,TIMP1,PMAIP1,CXCL2,TGM2,MAPK13,FPR2,SH2B2,MMP19,HTR7,TNFAIP3,CXCR4,RRAGD,GGT5,NLRP3,PPARG,LY6C2,SOCS1,TLR4,IRF1,FOS,GJA1,MARCKS,SORL1,HMGCS1,FOSB,CRY1,PTAFR,GATM,IL1A,BTG1,CPEB4,JUN,JAK2,ASNS,SLC39A14,KLF5,ARG1,CPEB2,SELL,RAB8B,CASP6,NFE2L2,GCNT1,GCLM,SLC25A33,GCLC,HRH2,TLR2,TLR6,NR4A1,ICAM1,PDE4B,MMP9,GD…
GO:BP	regulation of RNA metabolic process	GO:0051252	1.44808e-19	18.8392	3783	1173	284	27543	MT3,SLC40A1,EDN1,IGF2BP2,IL5,CCL3,IL1B,CDH1,SPP1,MET,ITGB2L,MXD1,SPHK1,NLRP12,MAFF,SNAI1,VEGFA,HAVCR2,NR4A3,FOSL1,TNF,EGR2,IL10,IL18RAP,LTF,NRG1,MMP12,NAMPT,TNIP3,LIN28A,IL4,OASL1,DUSP5,VDR,BASP1,EHF,ELL2,FNIP2,ADGRG3,GRHL1,FASL,TNFAIP3,IL1RAP,SEMA4D,TFEC,DACH1,PRDM1,SKIL,IFRD1,NLRP3,PPARG,IFI204,INHBA,ATF3,CSRNP1,HIF1A,LRP8,TLR4,GBP4,IRF1,FOS,ETS2,CREM,SFMBT2,FOSB,GLIS3,FNIP1,KDM6B,TRIM30B,IRAK2…
GO:BP	regulation of immune effector process	GO:0002697	1.45355e-19	18.8376	374	1173	66	27543	RSAD2,IL5,IL1B,CCL2,IL12B,ITGB2L,HAVCR2,NR4A3,TNF,IL10,IL18RAP,IL4,FFAR2,TNFAIP3,FGL2,NLRP3,TLR4,IRF1,SCIMP,TFRC,CCR2,PTAFR,SERPINB9,LILR4B,XCL1,CD177,CLEC7A,ARG1,LILRB4A,DDX60,NFKBIZ,FCGR1,C3,CD24A,MALT1,PTPRC,HMOX1,PRAM1,NFKBID,SIRT1,DENND1B,ANXA1,TNFRSF1B,ADORA2B,IL27,DDX58,FZD5,LAG3,SEMA7A,NOD2,TAP1,PGLYRP1,ABR,FGR,CRK,RABGEF1,PVR,VAV1,CCR7,CD47,IL4RA,DHX58,EXOSC3,ZC3H12A,ARID5A,SPN
GO:BP	negative regulation of response to external stimulus	GO:0032102	1.52376e-19	18.8171	385	1173	67	27543	CCL12,ARG2,MEFV,CCL2,IL12B,NLRP12,HAVCR2,TNF,IL10,LTF,MMP12,ISG15,IL4,TNFAIP3,SEMA4D,FGL2,NLRP3,PPARG,IFI204,SIGLECE,GJA1,CACNB3,USP18,TRIB1,SERPINB9,OAS3,PARP14,HMGCR,ARG1,AIF1,CD24A,IL2RA,C5AR2,ZFP36,CTLA2A,PTPN2,SEMA4A,RIOK3,TNFRSF1B,NR1H3,NLRC5,STAT2,ANXA2,SEMA7A,DUSP1,NOD2,PRKCD,CD200R1,NMI,ANXA5,SAMHD1,PLAU,TAP1,SOCS3,PGLYRP1,ABR,CRK,ADRB2,RABGEF1,CCR1,PPM1B,CNR2,TRAFD1,NFKB1,DHX58,ADAR,SPN
GO:BP	leukocyte differentiation	GO:0002521	1.69889e-19	18.7698	605	1173	86	27543	RSAD2,IL5,CCL3,IL1B,DCSTAMP,IL12B,MMP14,VEGFA,IL31RA,CSF1,ITGB8,TNF,IL10,LTF,IL4,CD300LF,ADGRG3,OCSTAMP,TNFAIP3,CLEC4E,PRDM1,FGL2,BCL2A1D,NLRP3,IFI204,FAS,SOCS1,IRF1,FOS,FNIP1,TFRC,CCR2,TRIB1,LILR4B,IL1A,CD83,JUN,EGR3,CLEC4D,LILRB4A,ADAM17,NFKBIZ,TSPAN2,CD24A,IL2RA,MALT1,TET2,PTPRC,CTLA2A,TPD52,PTPN2,SEMA4A,SNX10,NFKBID,SIRT1,RBPJ,ANXA1,HECTD1,HSP90AA1,IL27,CEBPE,FZD5,LAG3,DCLRE1C,TNFRSF11A,NFIL3…
GO:BP	cellular nitrogen compound biosynthetic process	GO:0044271	2.04608e-19	18.6891	4774	1173	336	27543	SLC7A11,MT3,SLC40A1,EDN1,MMP8,ARG2,NOS2,IGF2BP2,UPP1,IL5,CCL3,IL1B,S100A9,CDH1,SPP1,AK4,MET,ITGB2L,MXD1,PTGS2,SPHK1,SGMS2,NLRP12,MAFF,SNAI1,GZMB,VEGFA,HAVCR2,NR4A3,FOSL1,TNF,EGR2,IL10,IL18RAP,LTF,NRG1,MMP12,NAMPT,TNIP3,LIN28A,PIWIL2,IL4,DUSP5,VDR,BASP1,EHF,ELL2,GLA,FNIP2,ADGRG3,GRHL1,FASL,TNFAIP3,IL1RAP,SEMA4D,TFEC,DACH1,PRDM1,SKIL,IFRD1,GGT5,NLRP3,PPARG,IFI204,INHBA,ATF3,CMPK2,CSRNP1,HIF1A,LRP8,…
GO:BP	immune effector process	GO:0002252	2.58308e-19	18.5879	735	1173	96	27543	MRGPRA2A,RSAD2,IL5,CCL3,IL1B,CCL2,IL12B,ITGB2L,TREM1,GZMB,TREM3,HAVCR2,NR4A3,TREML4,TNF,IL10,IL18RAP,IL4,FFAR2,TNFAIP3,CLEC4E,FGL2,NLRP3,FAS,TLR4,IRF1,SCIMP,TFRC,CCR2,PTAFR,LYST,SERPINB9,LILR4B,XCL1,RNF19B,CD177,CLEC7A,ARG1,CLEC4D,LILRB4A,PRF1,DDX60,NFKBIZ,FCGR1,C3,RGCC,CD24A,ICAM1,MALT1,PTPRC,HMOX1,SEMA4A,PRAM1,NFKBID,SIRT1,DENND1B,ANXA1,IRF7,LCP1,TNFRSF1B,SNAP23,ADORA2B,IL27,ITGAL,DDX58,FZD5,LA…
GO:BP	negative regulation of molecular function	GO:0044092	3.38299e-19	18.4707	1136	1173	125	27543	MT3,ARG2,WFDC21,STFA2L1,IL1B,MET,PTGS2,IFIT2,NQO1,GADD45B,NLRP12,LY6I,NGP,VEGFA,HAVCR2,TNF,IL10,LTF,TIMP1,GZMA,NES,GLA,ADGRG3,RASIP1,TNFAIP3,SEMA4D,P2RY13,BCL2A1D,NLRP3,PPARG,IFI204,LY6C2,SERPINB6B,DUSP16,SOCS1,CACNB3,SORL1,FNIP1,IRAK2,TRIB1,SERPINB9,LILR4B,STFA3,XCL1,JUN,JAK2,PARP9,HMGCR,TNFSF14,SLC39A14,CPEB2,CD44,UGT1A1,LILRB4A,C3,DTX3L,NR4A1,ZFP36,PPP1R2,PTPRC,MMP9,GTPBP4,CSTB,BTAF1,HMOX1,DGK…
GO:BP	negative regulation of programmed cell death	GO:0043069	4.21516e-19	18.3752	1053	1173	119	27543	CCL12,MT3,SLC40A1,EDN1,ARG2,IL1RN,CXCR2,LCN2,SYCP2,IL1B,PROK2,SPP1,CCL2,MET,KDR,PTGS2,SPHK1,NQO1,IFIT3B,SNAI1,VEGFA,IFIT3,NR4A3,TNF,IL10,LTF,NRG1,TIMP1,PDPN,IL4,NES,CLEC5A,CHST11,BNIP3,TNFAIP3,PLK2,BCL2A1A,BCL2A1D,FAS,HIF1A,OPTN,FNIP1,TFRC,CCR5,SERPINB9,CPEB4,JUN,GLRX,KRAS,JAK2,HMGCR,EGR3,ASNS,TNFSF14,CD44,NFE2L2,ADAM17,HSPA1A,GCLM,AIF1,GCLC,NR4A1,ICAM1,IER3,BCL2A1B,MMP9,HMOX1,XIAP,PDCD1,ITGA5,TG…
GO:BP	vasculature development	GO:0001944	6.7805e-19	18.1687	771	1173	98	27543	CXCL10,CHIL1,CCL12,EDN1,CXCR2,ADGRB1,IL1B,PROK2,FLT1,CCL2,IL12B,ITGB2L,KDR,PTGS2,SPHK1,MMP14,NGP,VEGFA,GPLD1,ITGB8,FOSL1,TNF,EGR2,IL10,PDPN,RASIP1,MMP19,ACTA2,FASL,CXCR4,PLK2,PRDM1,HBEGF,HIF1A,GJA1,TNFAIP2,CCR2,STAT1,IL1A,BTG1,JUN,ITGAX,EGR3,COL15A1,CCR3,NRP2,KLF5,PGK1,NFE2L2,C3,RGCC,NR4A1,GNA13,MMP9,HMOX1,SAT1,PPP1R15A,ITGA5,TGFBR1,SEMA4A,TIPARP,MDM2,RHOB,SIRT1,RBPJ,ANXA1,HECTD1,CFLAR,ATP2B4,DDI…
GO:BP	negative regulation of protein metabolic process	GO:0051248	8.36797e-19	18.0774	1119	1173	123	27543	MT3,EDN1,WFDC21,IL1R2,NOS2,STFA2L1,ADGRB1,IL1B,PTGS2,NQO1,GADD45B,NLRP12,GZMB,SPON1,NGP,VEGFA,TNF,CHAC1,IL10,LTF,NRG1,TIMP1,LIN28A,ISG15,RASIP1,TNFAIP3,SEMA4D,CYP51,BCL2A1D,IFI204,HBEGF,SERPINB6B,DUSP16,SOCS1,GBP4,IRF1,SORL1,FNIP1,N4BP1,CRY1,TRIB1,SERPINB9,LILR4B,STFA3,CPEB4,PARP14,JUN,AZIN1,HMGCR,TNFSF14,CPEB2,CD44,LILRB4A,HSPA1A,GCLC,C3,SLFN1,DTX3L,NR4A1,ZFP36,PTPRC,CTLA2A,MMP9,SDCBP,SPAG9,EIF4…
GO:BP	positive regulation of cell population proliferation	GO:0008284	8.75729e-19	18.0576	1048	1173	118	27543	CXCL10,EDN1,CLDN1,CXCR2,IL5,IL1B,CCL2,IL12B,KDR,GCNT2,PTGS2,SPHK1,VEGFA,IL31RA,CSF1,HAVCR2,VCAM1,NR4A3,CD274,TNF,IL10,LTF,NRG1,MMP12,NAMPT,TIMP1,LIN28A,IL4,NES,RASIP1,OCSTAMP,FASL,TNFAIP3,ATF3,HBEGF,HIF1A,TLR4,GJA1,IL13RA1,OPTN,TFRC,OSM,CCR2,TNS3,PTAFR,XCL1,IL1A,PDCD1LG2,JUN,CLEC7A,KRAS,MARCKSL1,HILPDA,JAK2,AZIN1,HMGCR,ITGAX,EGR3,CCR3,KLF5,ARG1,ADAM17,AIF1,SLC25A33,CD24A,IL2RA,C5AR2,NR4A1,PTPRC,T…
GO:BP	positive regulation of MAPK cascade	GO:0043410	1.15667e-18	17.9368	513	1173	77	27543	CCL7,CHIL1,CCL12,MT3,EDN1,MMP8,IL1RN,CCL3,IL1B,CCL4,FLT1,CCL2,KDR,GCNT2,SPHK1,CCL17,CCL22,GADD45B,VEGFA,HAVCR2,TNF,ITGA1,NRG1,GPNMB,ACTA2,TLR4,SCIMP,OSM,CCR2,XCL1,IL1A,JUN,CLEC7A,KRAS,JAK2,HMGCR,TRIM30D,GLIPR2,GADD45G,CD44,ADAM17,C3,CD24A,C5AR2,TLR6,ICAM1,PTPRC,GDF15,SPAG9,XIAP,LMNB1,TRAF1,TGFBR1,TRIM30A,RAF1,CFLAR,FZD5,GADD45A,SEMA7A,RELL1,TNFRSF11A,NOD2,IGFBP6,IQGAP1,PRKCD,ADAM8,CCL9,ADRB2,CCR1…
GO:BP	positive regulation of immune response	GO:0050778	1.78909e-18	17.7474	639	1173	87	27543	RSAD2,IL1B,IL12B,ITGB2L,TREM3,CLEC4N,GPLD1,HAVCR2,NR4A3,CD274,TNF,IL10,IL18RAP,MMP12,IL4,IFI205,FPR2,IRGM1,FFAR2,SH2B2,GBP5,BCL2A1D,NLRP3,IFI204,IGTP,MNDA,TLR4,IRF1,CACNB3,TFRC,CCR2,PTAFR,LILR4B,XCL1,CD177,CLEC7A,PARP9,TRIM30D,LILRB4A,CASP6,NFKBIZ,FCGR1,C3,RGCC,CD24A,C5AR2,MALT1,PTPRC,PDE4B,PTPN2,EZR,PRAM1,TRIM30A,RIOK3,NFKBID,SIRT1,DENND1B,ANXA1,ZBP1,IRF7,HSP90AA1,ADORA2B,NLRC5,FPR1,FZD5,LAG3,NO…
GO:BP	regulation of response to cytokine stimulus	GO:0060759	1.97577e-18	17.7043	152	1173	41	27543	EDN1,IL1R2,IL1RN,SPHK1,CSF1,MMP12,ISG15,CD300LF,IRGM1,CASP4,CXCR4,IGTP,HIF1A,SOCS1,TLR4,USP18,IRAK2,OAS3,PARP14,PARP9,ARG1,ADAM17,HSPA1A,CD24A,TLR2,PTPRC,XIAP,PTPN2,ZBP1,IRF7,NLRC5,AK6,DDX58,STAT2,IFIH1,IKBKE,SAMHD1,PAFAH1B1,TBK1,RABGEF1,ADAR
GO:BP	negative regulation of nitrogen compound metabolic process	GO:0051172	1.99092e-18	17.7009	2539	1173	211	27543	MT3,EDN1,WFDC21,IL1R2,NOS2,IGF2BP2,STFA2L1,ADGRB1,IL1B,MXD1,PTGS2,SPHK1,NQO1,GADD45B,NLRP12,SNAI1,GZMB,SPON1,NGP,VEGFA,NR4A3,TNF,CHAC1,IL10,LTF,NRG1,MMP12,TIMP1,LIN28A,ISG15,IL4,DUSP5,GZMA,VDR,BASP1,GLA,FNIP2,RASIP1,FASL,TNFAIP3,SEMA4D,TFEC,DACH1,CYP51,PRDM1,SKIL,BCL2A1D,PPARG,IFI204,ATF3,HBEGF,SERPINB6B,HIF1A,DUSP16,SOCS1,GBP4,IRF1,GJA1,ETS2,CREM,SFMBT2,SORL1,GLIS3,FNIP1,N4BP1,CRY1,TRIB1,SERPINB…
GO:BP	negative regulation of apoptotic process	GO:0043066	1.99825e-18	17.6993	1030	1173	116	27543	CCL12,MT3,SLC40A1,EDN1,ARG2,IL1RN,CXCR2,LCN2,SYCP2,IL1B,PROK2,SPP1,CCL2,KDR,PTGS2,SPHK1,NQO1,IFIT3B,SNAI1,VEGFA,IFIT3,NR4A3,TNF,IL10,LTF,NRG1,TIMP1,PDPN,IL4,NES,CLEC5A,CHST11,BNIP3,TNFAIP3,PLK2,BCL2A1A,BCL2A1D,FAS,HIF1A,OPTN,FNIP1,TFRC,CCR5,SERPINB9,CPEB4,JUN,KRAS,JAK2,HMGCR,EGR3,ASNS,TNFSF14,CD44,NFE2L2,ADAM17,HSPA1A,GCLM,AIF1,GCLC,NR4A1,ICAM1,IER3,BCL2A1B,MMP9,HMOX1,XIAP,PDCD1,ITGA5,TGFBR1,MDM2…
GO:BP	organic substance catabolic process	GO:1901575	2.29044e-18	17.6401	2069	1173	183	27543	CHIL4,CHIL1,MT3,CHIL3,ARG2,NOS2,IGF2BP2,UPP1,ADGRB1,IL1B,CDH1,SPP1,NQO1,GZMB,LIPG,ENTPD3,VEGFA,GPLD1,MGAM,TNF,CHAC1,IL10,NRG1,MMP12,TIMP1,PMAIP1,HCAR2,LIN28A,ISG15,GZMA,GLA,BNIP3,SMOX,TNFAIP3,FBXL5,PLK2,CYP51,GGT5,HIF1A,GJA1,RNF149,MGLL,USP18,SORL1,PPP1R3B,N4BP1,GGT1,TRIB1,USP2,RNF19B,GPC1,SLFN8,AZIN1,HMGCR,ARG1,FEM1C,CD44,UGT1A1,PGK1,NFE2L2,HSPA1A,UBAP1,PLA1A,ENO2,FUCA2,GCLC,NPEPPS,RNF11,RNF19A,…
GO:BP	response to abiotic stimulus	GO:0009628	2.34838e-18	17.6292	1280	1173	133	27543	CCL7,SLC7A11,CHIL1,MT3,EDN1,CLDN1,NOS2,IL1B,CCL2,AK4,IL12B,KDR,PTGS2,NQO1,MMP14,VEGFA,GPLD1,VCAM1,FOSL1,TNF,TIMP1,PMAIP1,PDPN,CXCL2,MAPK13,BNIP3,CXCR4,TFEC,PPARG,IFI204,FAS,KCNJ2,SERPINB6B,HIF1A,TLR4,IRF1,FOS,GJA1,CACNB3,FOSB,TFRC,OSM,N4BP1,CCR2,CRY1,PTAFR,USP2,IL1A,CPEB4,JUN,KRAS,HILPDA,HMGCR,ASNS,TNFSF14,CPEB2,PGK1,NFE2L2,ADAM17,NDRG1,HSPA1A,GCLC,NPEPPS,RGCC,HRH2,CD24A,TLR2,NR4A1,PTPRC,PDE4B,MM…
GO:BP	nucleobase-containing compound biosynthetic process	GO:0034654	2.86362e-18	17.5431	3971	1173	290	27543	MT3,SLC40A1,EDN1,NOS2,UPP1,IL5,CCL3,IL1B,CDH1,SPP1,AK4,MET,ITGB2L,MXD1,SPHK1,NLRP12,MAFF,SNAI1,VEGFA,HAVCR2,NR4A3,FOSL1,TNF,EGR2,IL10,IL18RAP,LTF,NRG1,MMP12,NAMPT,TNIP3,IL4,DUSP5,VDR,BASP1,EHF,ELL2,FNIP2,ADGRG3,GRHL1,FASL,TNFAIP3,IL1RAP,SEMA4D,TFEC,DACH1,PRDM1,SKIL,IFRD1,NLRP3,PPARG,IFI204,INHBA,ATF3,CMPK2,CSRNP1,HIF1A,LRP8,TLR4,GBP4,IRF1,FOS,GJA1,ETS2,CREM,SFMBT2,FOSB,GLIS3,FNIP1,KDM6B,TRIM30B,I…
GO:BP	cellular response to lipopolysaccharide	GO:0071222	3.23512e-18	17.4901	310	1173	58	27543	CXCL10,CCL12,CXCL9,NOS2,CCL3,IL1B,CCL2,IL12B,PPBP,CXCL3,HAVCR2,CD274,TNF,IL10,LTF,TNIP3,CXCL2,IRGM1,TNFAIP3,NLRP3,IGTP,CMPK2,TLR4,SCIMP,IRAK2,MRC1,GBP2,CCR5,TRIB1,PTAFR,IL1A,PDCD1LG2,JAK2,TRIM30D,TLR5,ARG1,LILRB4A,ZFP36,MALT1,PDE4B,TRIM30A,TNIP1,TNFRSF1B,NR1H3,CEBPE,LITAF,CD80,NOD2,BCL10,NFKBIA,CD14,MAP2K3,NFKB1,SIRPA,MYD88,ZC3H12A,ARID5A,VIM
GO:BP	aromatic compound biosynthetic process	GO:0019438	3.31901e-18	17.479	4050	1173	294	27543	SLC7A11,MT3,SLC40A1,EDN1,NOS2,UPP1,IL5,CCL3,IL1B,CDH1,SPP1,AK4,MET,ITGB2L,MXD1,SPHK1,NLRP12,MAFF,SNAI1,VEGFA,HAVCR2,NR4A3,FOSL1,TNF,EGR2,IL10,IL18RAP,LTF,NRG1,MMP12,NAMPT,TNIP3,IL4,DUSP5,VDR,BASP1,EHF,ELL2,FNIP2,ADGRG3,GRHL1,FASL,TNFAIP3,IL1RAP,SEMA4D,TFEC,DACH1,PRDM1,SKIL,IFRD1,NLRP3,PPARG,IFI204,INHBA,ATF3,CMPK2,CSRNP1,HIF1A,LRP8,TLR4,GBP4,IRF1,FOS,GJA1,ETS2,CREM,SFMBT2,FOSB,GLIS3,FNIP1,KDM6B,T…
GO:BP	myeloid leukocyte activation	GO:0002274	3.44335e-18	17.463	251	1173	52	27543	MRGPRA2A,MMP8,CXCR2,CCL3,DCSTAMP,ITGB2L,SPHK1,HAVCR2,ITGB8,NR4A3,TNF,IL10,IL18RAP,NAMPT,IL4,CD300LF,TLR4,CCR2,PTAFR,LILR4B,CD177,JUN,JAK2,CLEC4D,LILRB4A,TLR1,NDRG1,AIF1,TLR2,TLR6,HMOX1,PRAM1,RBPJ,ANXA1,SNAP23,ADORA2B,NR1H3,RELB,BCL10,PRKCD,NMI,TNFSF9,ABR,CD33,FGR,RABGEF1,IFNGR2,CNR2,IL4RA,C5AR1,MYD88,IFNGR1
GO:BP	negative regulation of immune response	GO:0050777	3.61466e-18	17.4419	179	1173	44	27543	OLFM4,ARG2,IL12B,HAVCR2,IL10,MMP12,ISG15,IL4,TNFAIP3,FGL2,IFI204,FCRLB,IRF1,USP18,CCR2,SERPINB9,LILR4B,OAS3,PARP14,ARG1,LILRB4A,PTPRC,SAMSN1,HMOX1,PDCD1,PTPN2,ANXA1,NLRC5,STAT2,NOD2,NMI,SAMHD1,TAP1,PGLYRP1,ABR,CRK,RABGEF1,CCR1,TRAFD1,IL4RA,DHX58,ZC3H12A,ADAR,SPN
GO:BP	negative regulation of cell population proliferation	GO:0008285	3.63422e-18	17.4396	736	1173	94	27543	CCL12,ARG2,TARM1,IL1B,FLT1,CCL2,IL12B,PTGS2,IFIT3B,TNFRSF9,GPLD1,HAVCR2,SDC4,IFIT3,CD274,FOSL1,TNF,IL10,ITGA1,IFITM1,PMAIP1,PDPN,IL4,GPNMB,VDR,FNIP2,TNFAIP3,RPS6KA2,DACH1,PPARG,INHBA,FAS,IRF1,GJA1,OPTN,FNIP1,CCR5,TRIB1,LILR4B,XCL1,STAT1,IL1A,BTG1,PDCD1LG2,JUN,JAK2,ARG1,LILRB4A,NDRG1,HSPA1A,SKAP2,AIF1,RGCC,SLFN1,CD24A,IL2RA,TLR2,GNA13,MMP9,GTPBP4,HMOX1,JARID2,SLFN2,PTPN2,PPP1R15A,TGFBR1,LRRC32,ETV…
GO:BP	positive regulation of hydrolase activity	GO:0051345	3.80636e-18	17.4195	547	1173	79	27543	CCL7,CCL12,S100A8,CCL3,MEFV,CCL4,S100A9,FLT1,CCL2,CCL17,CCL22,VEGFA,RGS1,TNF,ITGA1,PMAIP1,RALGDS,TGM2,MMP25,TBC1D2,FASL,SEMA4D,NLRP3,IFI204,FAS,MARCKS,BCL2L11,PTAFR,XCL1,CLEC7A,JAK2,CASP6,RASGEF1B,ICAM1,MALT1,ADAP2,PTPRC,GNA13,RGL1,GSN,PPP1R15A,TBC1D15,SNX18,EGLN3,PICALM,SIRT1,DENND1B,CFLAR,TNFRSF23,NR1H3,REST,PLEK,NLRP1A,PSMD14,CYCS,BCL10,PRKCD,NDEL1,SMCR8,ABR,CD33,WNT11,PPP2CA,CCL9,CRK,IQSEC1,A…
GO:BP	blood vessel development	GO:0001568	4.40245e-18	17.3563	738	1173	94	27543	CXCL10,CHIL1,CCL12,EDN1,CXCR2,ADGRB1,IL1B,PROK2,FLT1,CCL2,IL12B,ITGB2L,KDR,PTGS2,SPHK1,MMP14,NGP,VEGFA,GPLD1,ITGB8,FOSL1,TNF,EGR2,IL10,RASIP1,MMP19,ACTA2,FASL,CXCR4,PLK2,PRDM1,HBEGF,HIF1A,GJA1,TNFAIP2,CCR2,STAT1,IL1A,BTG1,JUN,ITGAX,EGR3,COL15A1,CCR3,NRP2,KLF5,PGK1,NFE2L2,C3,RGCC,NR4A1,GNA13,MMP9,HMOX1,SAT1,PPP1R15A,ITGA5,TGFBR1,SEMA4A,TIPARP,MDM2,RHOB,SIRT1,RBPJ,ANXA1,HECTD1,CFLAR,ATP2B4,DDIT3,IT…
GO:BP	heterocycle biosynthetic process	GO:0018130	4.44759e-18	17.3519	4039	1173	293	27543	MT3,SLC40A1,EDN1,NOS2,UPP1,IL5,CCL3,IL1B,CDH1,SPP1,AK4,MET,ITGB2L,MXD1,SPHK1,NLRP12,MAFF,SNAI1,VEGFA,HAVCR2,NR4A3,FOSL1,TNF,EGR2,IL10,IL18RAP,LTF,NRG1,MMP12,NAMPT,TNIP3,IL4,DUSP5,VDR,BASP1,EHF,ELL2,FNIP2,ADGRG3,GRHL1,FASL,TNFAIP3,IL1RAP,SEMA4D,TFEC,DACH1,PRDM1,SKIL,IFRD1,NLRP3,PPARG,IFI204,INHBA,ATF3,CMPK2,CSRNP1,HIF1A,LRP8,TLR4,GBP4,IRF1,FOS,GJA1,ETS2,CREM,SFMBT2,FOSB,GLIS3,FNIP1,KDM6B,TRIM30B,I…
GO:BP	regulation of RNA biosynthetic process	GO:2001141	4.61275e-18	17.336	3483	1173	263	27543	MT3,SLC40A1,EDN1,IL5,CCL3,IL1B,CDH1,SPP1,MET,ITGB2L,MXD1,SPHK1,NLRP12,MAFF,SNAI1,VEGFA,HAVCR2,NR4A3,FOSL1,TNF,EGR2,IL10,IL18RAP,LTF,NRG1,MMP12,NAMPT,TNIP3,IL4,DUSP5,VDR,BASP1,EHF,ELL2,FNIP2,ADGRG3,GRHL1,FASL,TNFAIP3,IL1RAP,SEMA4D,TFEC,DACH1,PRDM1,SKIL,IFRD1,NLRP3,PPARG,IFI204,INHBA,ATF3,CSRNP1,HIF1A,LRP8,TLR4,GBP4,IRF1,FOS,ETS2,CREM,SFMBT2,FOSB,GLIS3,FNIP1,KDM6B,TRIM30B,IRAK2,TFRC,OSM,CRY1,TRIB1,…
GO:BP	neutrophil chemotaxis	GO:0030593	4.75582e-18	17.3228	103	1173	34	27543	CCL7,CXCL10,CCL12,EDN1,CXCL9,CXCR2,S100A8,CCL3,IL1B,CCL4,S100A9,SPP1,CCL2,ITGB2L,PPBP,CXCL3,CCL17,CCL22,TREM1,TREM3,ITGA1,CXCL2,XCL1,SELL,C5AR2,PDE4B,LGALS3,CSF3R,NOD2,CCL9,VAV1,CCR7,C5AR1,CKLF
GO:BP	regulation of transcription, DNA-templated	GO:0006355	6.70767e-18	17.1734	3474	1173	262	27543	MT3,SLC40A1,EDN1,IL5,CCL3,IL1B,CDH1,SPP1,MET,ITGB2L,MXD1,SPHK1,NLRP12,MAFF,SNAI1,VEGFA,HAVCR2,NR4A3,FOSL1,TNF,EGR2,IL10,IL18RAP,LTF,NRG1,MMP12,NAMPT,TNIP3,IL4,DUSP5,VDR,BASP1,EHF,ELL2,FNIP2,ADGRG3,GRHL1,FASL,TNFAIP3,IL1RAP,SEMA4D,TFEC,DACH1,PRDM1,SKIL,IFRD1,NLRP3,PPARG,IFI204,INHBA,ATF3,CSRNP1,HIF1A,LRP8,TLR4,GBP4,IRF1,FOS,ETS2,CREM,SFMBT2,FOSB,GLIS3,FNIP1,KDM6B,TRIM30B,IRAK2,TFRC,OSM,CRY1,TRIB1,…
GO:BP	response to peptide	GO:1901652	6.91882e-18	17.16	516	1173	76	27543	EDN1,IL1B,CCL2,PTGS2,GPLD1,VCAM1,NR4A3,TNF,EGR2,IL10,TIMP1,FPR2,SH2B2,TNFAIP3,SOCS1,TLR4,IRF1,GJA1,MARCKS,SORL1,CRY1,GATM,BTG1,JAK2,SLC39A14,KLF5,ARG1,CPEB2,RAB8B,NFE2L2,GCNT1,SLC25A33,GCLC,TLR2,TLR6,NR4A1,ICAM1,MMP9,GDF15,SLC2A1,PTPN2,ATP2B1,MDM2,SIRT1,ANXA1,CFLAR,ADORA2B,SOCS2,ABCC1,POR,SRSF3,SYAP1,SNX5,SNX6,OSBPL8,NLRP1A,ERRFI1,NOD2,IGF1R,IQGAP1,PRKCD,NDEL1,ANXA5,NFKBIA,SOCS3,COL1A1,CRK,ADRB2,…
GO:BP	regulation of nucleic acid-templated transcription	GO:1903506	6.9823e-18	17.156	3475	1173	262	27543	MT3,SLC40A1,EDN1,IL5,CCL3,IL1B,CDH1,SPP1,MET,ITGB2L,MXD1,SPHK1,NLRP12,MAFF,SNAI1,VEGFA,HAVCR2,NR4A3,FOSL1,TNF,EGR2,IL10,IL18RAP,LTF,NRG1,MMP12,NAMPT,TNIP3,IL4,DUSP5,VDR,BASP1,EHF,ELL2,FNIP2,ADGRG3,GRHL1,FASL,TNFAIP3,IL1RAP,SEMA4D,TFEC,DACH1,PRDM1,SKIL,IFRD1,NLRP3,PPARG,IFI204,INHBA,ATF3,CSRNP1,HIF1A,LRP8,TLR4,GBP4,IRF1,FOS,ETS2,CREM,SFMBT2,FOSB,GLIS3,FNIP1,KDM6B,TRIM30B,IRAK2,TFRC,OSM,CRY1,TRIB1,…
GO:BP	I-kappaB kinase/NF-kappaB signaling	GO:0007249	8.18822e-18	17.0868	246	1173	51	27543	OLFM4,EDN1,IL1B,NLRP12,CLEC4N,TNF,LTF,TNIP3,FASL,TNFAIP3,TLR4,IRF1,OPTN,TRIM30B,IRAK2,TFRC,LILR4B,STAT1,IL1A,CLEC7A,TRIM30D,CLEC4D,LILRB4A,REL,TLR2,TLR6,MALT1,TRAF1,TRIM30A,RIOK3,NFKBID,SIRT1,TNIP1,CFLAR,SQSTM1,BIRC2,LITAF,NOD2,RELB,BCL10,IKBKE,NFKBIA,TBK1,PPM1B,ZC3HAV1,AZI2,SIRPA,TRAF3,MYD88,ZC3H12A,IKBKG
GO:BP	regulation of catabolic process	GO:0009894	9.03631e-18	17.044	936	1173	108	27543	MT3,NOS2,IGF2BP2,MEFV,ADGRB1,IL1B,CDH1,KDR,NQO1,VEGFA,GPLD1,TNF,IL10,NRG1,NAMPT,TIMP1,HCAR2,IL4,IRGM1,RASIP1,BNIP3,TNFAIP3,FBXL5,PLK2,CYP51,IGTP,HIF1A,GJA1,SORL1,RUFY4,OPTN,BCL2L11,PPP1R3B,TRIM30B,N4BP1,TRIB1,RNF19B,AZIN1,HMGCR,TRIM30D,HSPA1A,GCLC,RNF19A,DTX3L,ZFP36,SDCBP,PPP1R3D,HMOX1,PPP1CB,SNX18,TIPARP,EZR,MDM2,TRIM30A,SIRT1,PLK3,MCL1,HSP90AA1,TNFRSF1B,ATP2B4,DDIT3,RNF217,AK6,ZFAND2A,ANXA2,RAB…
GO:BP	response to organic cyclic compound	GO:0014070	9.98237e-18	17.0008	1123	1173	121	27543	IFIT1BL2,SLC7A11,CCL12,EDN1,CLDN1,IL1RN,NOS2,CCL3,IL1B,CDH1,SPP1,CCL2,PTGS2,NQO1,MMP14,GPLD1,CHRM3,IFIT3,NR4A3,FOSL1,TNF,IL10,PMAIP1,CXCL2,VDR,TGM2,MMP19,IDI1,HTR7,CXCR4,P2RY13,NLRP3,PPARG,INHBA,FAS,LRP8,SOCS1,FOS,GJA1,USP18,HMGCS1,FOSB,GGT1,CRY1,CCR5,PTAFR,ZFP366,IL1A,CD83,JUN,GLRX,JAK2,ASNS,KLF5,ARG1,UGT1A1,SELL,UGT1A6B,CASP6,GCLM,ENO2,GCLC,HRH2,TLR2,ZFP36,PDE4B,LCOR,EIF4E,TGFBR1,ATP2B1,TIPARP,…
GO:BP	cellular response to lipid	GO:0071396	1.0333e-17	16.9858	747	1173	94	27543	CXCL10,CCL12,EDN1,CXCL9,CLDN1,NOS2,CCL3,IL1B,SPP1,CCL2,IL12B,PPBP,CXCL3,GPLD1,HAVCR2,CD274,TNF,IL10,LTF,TNIP3,CXCL2,VDR,IRGM1,FFAR2,TNFAIP3,NLRP3,PPARG,IGTP,INHBA,CMPK2,LRP8,DGAT2,TLR4,SCIMP,IRAK2,CRY1,MRC1,GBP2,CCR5,TRIB1,PTAFR,ZFP366,IL1A,PDCD1LG2,GLRX,JAK2,TRIM30D,TLR5,ARG1,UGT1A1,LILRB4A,UGT1A6B,ZFP36,MALT1,PDE4B,LCOR,EIF4E,ATP2B1,KDM3A,TRIM30A,SIRT1,ANXA1,TNIP1,PTGES3,CFLAR,PIM1,TNFRSF1B,NR1…
GO:BP	angiogenesis	GO:0001525	1.2153e-17	16.9153	545	1173	78	27543	CXCL10,CHIL1,CCL12,EDN1,CXCR2,ADGRB1,IL1B,PROK2,FLT1,CCL2,IL12B,ITGB2L,KDR,PTGS2,SPHK1,MMP14,NGP,VEGFA,GPLD1,ITGB8,TNF,IL10,RASIP1,MMP19,FASL,CXCR4,PLK2,HBEGF,HIF1A,TNFAIP2,CCR2,STAT1,IL1A,BTG1,JUN,ITGAX,EGR3,COL15A1,CCR3,NRP2,KLF5,PGK1,NFE2L2,C3,RGCC,NR4A1,GNA13,MMP9,HMOX1,SAT1,PPP1R15A,ITGA5,TGFBR1,SEMA4A,RHOB,SIRT1,RBPJ,ANXA1,ATP2B4,ITGAV,FZD5,ANXA2,GADD45A,CLIC4,ADAM8,PLAU,ADRB2,VHL,TGFBI,SPR…
GO:BP	vesicle-mediated transport	GO:0016192	1.97373e-17	16.7047	1653	1173	155	27543	RHOV,RAB15,CCL12,MRGPRA2A,CXCR2,CCL3,ADGRB1,IL1B,CCL2,ITGB2L,SPHK1,VEGFA,SDC4,NR4A3,TREML4,TNF,NRG1,IL4,CD300LF,GM9733,ABCA13,TGM2,RHOU,FPR2,GM5150,OLR1,PPARG,RAB20,SIGLECE,STX11,LRP8,SIRPB1B,TLR4,FNBP1L,TNFAIP2,PEG10,SORL1,RAB11FIP1,OPTN,TFRC,CCR2,MRC1,PTAFR,LYST,LILR4B,CD177,RAB3IL1,ARL5B,GLRX,CLEC7A,ARF2,LY75,HSPA1L,LILRB4A,ARC,RAB8B,MYO1D,HSPA1A,CLN5,ATP6V1H,TBC1D23,AIF1,FCGR1,C3,CD24A,SIRPB1…
GO:BP	negative regulation of defense response	GO:0031348	2.13343e-17	16.6709	232	1173	49	27543	ARG2,MEFV,IL12B,NLRP12,HAVCR2,IL10,MMP12,ISG15,IL4,TNFAIP3,FGL2,NLRP3,PPARG,IFI204,SIGLECE,USP18,SERPINB9,OAS3,PARP14,ARG1,CD24A,IL2RA,ZFP36,CTLA2A,PTPN2,RIOK3,TNFRSF1B,NR1H3,NLRC5,STAT2,NOD2,CD200R1,NMI,SAMHD1,TAP1,SOCS3,PGLYRP1,ABR,CRK,ADRB2,RABGEF1,CCR1,PPM1B,CNR2,TRAFD1,NFKB1,DHX58,ADAR,SPN
GO:BP	RNA biosynthetic process	GO:0032774	2.15324e-17	16.6669	3614	1173	268	27543	MT3,SLC40A1,EDN1,IL5,CCL3,IL1B,CDH1,SPP1,MET,ITGB2L,MXD1,SPHK1,NLRP12,MAFF,SNAI1,VEGFA,HAVCR2,NR4A3,FOSL1,TNF,EGR2,IL10,IL18RAP,LTF,NRG1,MMP12,NAMPT,TNIP3,IL4,DUSP5,VDR,BASP1,EHF,ELL2,FNIP2,ADGRG3,GRHL1,FASL,TNFAIP3,IL1RAP,SEMA4D,TFEC,DACH1,PRDM1,SKIL,IFRD1,NLRP3,PPARG,IFI204,INHBA,ATF3,CSRNP1,HIF1A,LRP8,TLR4,GBP4,IRF1,FOS,ETS2,CREM,SFMBT2,FOSB,GLIS3,FNIP1,KDM6B,TRIM30B,IRAK2,TFRC,OSM,CRY1,TRIB1,…
GO:BP	transcription, DNA-templated	GO:0006351	2.19463e-17	16.6586	3596	1173	267	27543	MT3,SLC40A1,EDN1,IL5,CCL3,IL1B,CDH1,SPP1,MET,ITGB2L,MXD1,SPHK1,NLRP12,MAFF,SNAI1,VEGFA,HAVCR2,NR4A3,FOSL1,TNF,EGR2,IL10,IL18RAP,LTF,NRG1,MMP12,NAMPT,TNIP3,IL4,DUSP5,VDR,BASP1,EHF,ELL2,FNIP2,ADGRG3,GRHL1,FASL,TNFAIP3,IL1RAP,SEMA4D,TFEC,DACH1,PRDM1,SKIL,IFRD1,NLRP3,PPARG,IFI204,INHBA,ATF3,CSRNP1,HIF1A,LRP8,TLR4,GBP4,IRF1,FOS,ETS2,CREM,SFMBT2,FOSB,GLIS3,FNIP1,KDM6B,TRIM30B,IRAK2,TFRC,OSM,CRY1,TRIB1,…
GO:BP	regulation of anatomical structure morphogenesis	GO:0022603	2.19811e-17	16.658	961	1173	109	27543	OLFM4,CCL7,CXCL10,CHIL1,CCL12,MT3,EDN1,CXCR2,LCN2,CCL3,ADGRB1,IL1B,FLT1,CCL2,ITGB2L,KDR,SPHK1,RND1,NGP,VEGFA,CSF1,ITGB8,TNF,IL10,PDPN,RHOU,BNIP3,FASL,TNFAIP3,SEMA4D,CXCR4,CASS4,PLK2,SKIL,IFRD1,FMNL2,HIF1A,LRP8,GJA1,MARCKS,TFRC,CCR2,CCR5,STAT1,IL1A,BTG1,ITGAX,CCR3,CD44,ARC,PGK1,NFE2L2,C3,RGCC,MAP6,ICAM1,GNA13,MMP9,SPAG9,HMOX1,PPP1R15A,ITGA5,SEMA4A,EZR,PICALM,RHOB,SIRT1,RBPJ,ANXA1,ATP2B4,RUFY3,RAP2…
GO:BP	regulation of lymphocyte activation	GO:0051249	2.22024e-17	16.6536	575	1173	80	27543	ARG2,IL5,TARM1,IL1B,CCL2,IL12B,MMP14,HAVCR2,VCAM1,SDC4,CD274,IL10,IL4,GPNMB,GM9733,GM5150,TNFAIP3,PRDM1,FGL2,NLRP3,FAS,SIRPB1B,SOCS1,TLR4,IRF1,TFRC,CCR2,LILR4B,XCL1,IL1A,CD83,PDCD1LG2,CLEC7A,JAK2,EGR3,TNFSF14,ARG1,LILRB4A,NFKBIZ,AIF1,SLFN1,CD24A,IL2RA,SIRPB1A,MALT1,PTPRC,CTLA2A,SAMSN1,IL12RB2,PTPN2,LRRC32,CCDC88B,NFKBID,HSPH1,ANXA1,HSP90AA1,TNFRSF1B,LGALS3,IL27,CD80,ITGAL,LAG3,NOD2,BCL10,TNFSF9,A…
GO:BP	nucleic acid-templated transcription	GO:0097659	2.28164e-17	16.6418	3597	1173	267	27543	MT3,SLC40A1,EDN1,IL5,CCL3,IL1B,CDH1,SPP1,MET,ITGB2L,MXD1,SPHK1,NLRP12,MAFF,SNAI1,VEGFA,HAVCR2,NR4A3,FOSL1,TNF,EGR2,IL10,IL18RAP,LTF,NRG1,MMP12,NAMPT,TNIP3,IL4,DUSP5,VDR,BASP1,EHF,ELL2,FNIP2,ADGRG3,GRHL1,FASL,TNFAIP3,IL1RAP,SEMA4D,TFEC,DACH1,PRDM1,SKIL,IFRD1,NLRP3,PPARG,IFI204,INHBA,ATF3,CSRNP1,HIF1A,LRP8,TLR4,GBP4,IRF1,FOS,ETS2,CREM,SFMBT2,FOSB,GLIS3,FNIP1,KDM6B,TRIM30B,IRAK2,TFRC,OSM,CRY1,TRIB1,…
GO:BP	positive regulation of biosynthetic process	GO:0009891	2.33511e-17	16.6317	2080	1173	181	27543	MT3,SLC40A1,EDN1,MMP8,NOS2,LCN2,IL5,CCL3,ADGRB1,IL1B,CDH1,SPP1,CCL2,MET,ITGB2L,KDR,PTGS2,NLRP12,MAFF,SNAI1,VEGFA,NR4A3,FOSL1,TNF,EGR2,IL10,MMP12,NAMPT,LIN28A,PIWIL2,IL4,VDR,EHF,ELL2,GRHL1,TFEC,IFRD1,NLRP3,PPARG,IFI204,INHBA,ATF3,CSRNP1,HIF1A,DGAT2,TLR4,IRF1,FOS,ETS2,CREM,FOSB,GLIS3,SUCO,KDM6B,OSM,PTAFR,STAT1,IL1A,JUN,CLEC7A,JAK2,PARP9,KLF6,TRIM30D,EGR3,ACTN1,TLR5,KLF5,TAF13,NFE2L2,AIF1,RGCC,REL,D…
GO:BP	positive regulation of T cell activation	GO:0050870	3.6169e-17	16.4417	216	1173	47	27543	IL1B,CCL2,IL12B,HAVCR2,VCAM1,CD274,IL4,GM9733,GM5150,NLRP3,SIRPB1B,SOCS1,IRF1,TFRC,CCR2,LILR4B,XCL1,IL1A,CD83,PDCD1LG2,JAK2,EGR3,TNFSF14,LILRB4A,NFKBIZ,AIF1,CD24A,IL2RA,SIRPB1A,MALT1,PTPRC,IL12RB2,CCDC88B,NFKBID,HSPH1,ANXA1,HSP90AA1,CD80,ITGAL,BCL10,TNFSF9,ADAM8,CCR7,CD47,IL4RA,SIRPA,SPN
GO:BP	proteolysis	GO:0006508	4.37351e-17	16.3592	1877	1173	168	27543	MT3,ASPRV1,MMP8,WFDC21,IL1R2,S100A8,STFA2L1,MEFV,IL1B,S100A9,PTGS2,MMP14,NLRP12,GZMB,SPON1,NGP,HTRA4,VEGFA,GPLD1,TNF,CHAC1,IL10,LTF,MMP12,TIMP1,PMAIP1,ISG15,GZMA,TGM2,MMP25,MMP19,FASL,TNFAIP3,RPS6KA2,CASP4,FBXL5,PLK2,FGL2,GGT5,BCL2A1D,NLRP3,IFI204,FAS,SERPINB6B,RNF149,USP18,SORL1,BCL2L11,FNIP1,N4BP1,GGT1,TRIB1,SERPINB9,STFA3,USP2,RNF19B,GSAP,CLEC7A,TINAGL1,JAK2,TNFSF14,FEM1C,CD44,PGK1,CASP6,NFE2L…
GO:BP	negative regulation of cellular protein metabolic process	GO:0032269	4.83557e-17	16.3156	1057	1173	115	27543	MT3,EDN1,WFDC21,IL1R2,STFA2L1,ADGRB1,IL1B,PTGS2,NQO1,GADD45B,NLRP12,GZMB,NGP,VEGFA,TNF,CHAC1,IL10,LTF,TIMP1,LIN28A,ISG15,RASIP1,TNFAIP3,SEMA4D,BCL2A1D,IFI204,SERPINB6B,DUSP16,SOCS1,GBP4,IRF1,SORL1,FNIP1,N4BP1,CRY1,TRIB1,SERPINB9,LILR4B,STFA3,CPEB4,PARP14,JUN,HMGCR,TNFSF14,CPEB2,CD44,LILRB4A,HSPA1A,GCLC,C3,SLFN1,DTX3L,NR4A1,ZFP36,PTPRC,CTLA2A,MMP9,SDCBP,SPAG9,EIF4E,GTPBP4,CSTB,SAMSN1,XIAP,JARID2,P…
GO:BP	organonitrogen compound catabolic process	GO:1901565	5.42956e-17	16.2652	1296	1173	131	27543	CHIL4,CHIL1,CHIL3,ARG2,NOS2,UPP1,ADGRB1,IL1B,CDH1,NQO1,GZMB,GPLD1,TNF,CHAC1,IL10,NRG1,MMP12,TIMP1,PMAIP1,ISG15,GZMA,GLA,BNIP3,SMOX,TNFAIP3,FBXL5,PLK2,CYP51,GGT5,GJA1,RNF149,USP18,SORL1,N4BP1,GGT1,TRIB1,USP2,RNF19B,GPC1,AZIN1,HMGCR,ARG1,FEM1C,CD44,NFE2L2,HSPA1A,UBAP1,GCLC,NPEPPS,RNF11,RNF19A,DTX3L,GLS,MALT1,TET2,CTLA2A,DENND3,PDE4B,SDCBP,HMOX1,SAT1,TIPARP,EZR,MDM2,TRIM30A,SIRT1,PDE7B,RLIM,HECTD1,P…
GO:BP	positive regulation of immune effector process	GO:0002699	6.27786e-17	16.2022	257	1173	51	27543	RSAD2,IL5,IL1B,CCL2,IL12B,ITGB2L,NR4A3,TNF,IL10,IL18RAP,IL4,FFAR2,NLRP3,TLR4,IRF1,SCIMP,TFRC,CCR2,PTAFR,XCL1,CD177,CLEC7A,ARG1,LILRB4A,DDX60,NFKBIZ,FCGR1,C3,CD24A,MALT1,PTPRC,HMOX1,NFKBID,SIRT1,DENND1B,ANXA1,ADORA2B,DDX58,FZD5,LAG3,SEMA7A,NOD2,FGR,RABGEF1,PVR,VAV1,CCR7,IL4RA,DHX58,EXOSC3,ARID5A
GO:BP	positive regulation of cellular component organization	GO:0051130	6.56745e-17	16.1826	1149	1173	121	27543	EDN1,CXCL9,CLDN1,LCN2,IL5,ADGRB1,IL1B,S100A9,DCSTAMP,MET,KDR,SPHK1,FLRT3,FLRT2,VEGFA,SDC4,TNF,NRG1,PMAIP1,PDPN,PIWIL2,ISG15,IL4,ABCA13,NES,FNIP2,IRGM1,RASIP1,OCSTAMP,BNIP3,FASL,GBP5,IL1RAP,SEMA4D,SKIL,PPARG,IGTP,FAS,HIF1A,LRP8,TLR4,FNBP1L,MARCKS,BCL2L11,FNIP1,TFRC,IL1A,CLEC7A,TNFSF14,RAB8B,NFE2L2,ADAM17,HSPA1A,FCGR1,C3,RGCC,CD24A,MAP6,TLR6,ICAM1,MMP9,GDF15,SDCBP,GSN,PPP1R15A,TGFBR1,SNX18,SEMA4A,P…
GO:BP	cellular response to endogenous stimulus	GO:0071495	9.40582e-17	16.0266	1474	1173	142	27543	MT3,EDN1,CLDN1,IL1B,CDH1,CCL2,KDR,GCNT2,PTGS2,FLRT3,FLRT2,GPLD1,CHRM3,ITGB8,VCAM1,NR4A3,TNF,IL4,TGM2,MAPK13,FPR2,CHST11,SH2B2,OCSTAMP,HTR7,RRAGD,SKIL,NLRP3,PPARG,INHBA,SOCS1,TLR4,IRF1,FOS,GJA1,MARCKS,PEG10,SORL1,FOSB,ITGB5,CRY1,PTAFR,ZFP366,XCL1,GPC1,CPEB4,JUN,JAK2,EGR3,ASNS,SLC39A14,KLF5,ARG1,CPEB2,CD44,UGT1A1,UGT1A6B,RAB8B,CASP6,NFE2L2,ADAM17,UGCG,PTPN12,GCLM,SLC25A33,GCLC,HRH2,TLR6,NR4A1,ZFP36…
GO:BP	positive regulation of response to biotic stimulus	GO:0002833	1.06913e-16	15.971	185	1173	43	27543	IL12B,TREM3,CLEC4N,HAVCR2,CD274,IL18RAP,MMP12,OASL1,IFI205,IRGM1,FFAR2,GBP5,IFI204,IGTP,MNDA,TLR4,SCIMP,XCL1,CLEC7A,PARP9,TRIM30D,ARG1,CASP6,DDX60,CD24A,TRIM30A,RIOK3,ZBP1,IRF7,HSP90AA1,NLRC5,LAG3,NOD2,NMI,IKBKE,ADAM8,TBK1,PVR,VAV1,PUM2,ZC3HAV1,HEXIM1,DHX58
GO:BP	response to organonitrogen compound	GO:0010243	1.34927e-16	15.8699	1189	1173	123	27543	EDN1,IL1B,CDH1,CCL2,PTGS2,NQO1,GPLD1,CHRM3,VCAM1,NR4A3,FOSL1,TNF,EGR2,IL10,TIMP1,CXCL2,TGM2,MAPK13,FPR2,SH2B2,MMP19,HTR7,TNFAIP3,CXCR4,RRAGD,GGT5,NLRP3,PPARG,SOCS1,TLR4,IRF1,FOS,GJA1,MARCKS,SORL1,HMGCS1,FOSB,CRY1,PTAFR,GATM,IL1A,BTG1,CPEB4,JUN,JAK2,ASNS,SLC39A14,KLF5,ARG1,CPEB2,SELL,RAB8B,CASP6,NFE2L2,GCNT1,GCLM,SLC25A33,GCLC,HRH2,TLR2,TLR6,NR4A1,ICAM1,PDE4B,MMP9,GDF15,SLC2A1,PTPN2,ATP2B1,EZR,MDM…
GO:BP	blood vessel morphogenesis	GO:0048514	1.35323e-16	15.8686	643	1173	84	27543	CXCL10,CHIL1,CCL12,EDN1,CXCR2,ADGRB1,IL1B,PROK2,FLT1,CCL2,IL12B,ITGB2L,KDR,PTGS2,SPHK1,MMP14,NGP,VEGFA,GPLD1,ITGB8,TNF,IL10,RASIP1,MMP19,FASL,CXCR4,PLK2,PRDM1,HBEGF,HIF1A,GJA1,TNFAIP2,CCR2,STAT1,IL1A,BTG1,JUN,ITGAX,EGR3,COL15A1,CCR3,NRP2,KLF5,PGK1,NFE2L2,C3,RGCC,NR4A1,GNA13,MMP9,HMOX1,SAT1,PPP1R15A,ITGA5,TGFBR1,SEMA4A,TIPARP,RHOB,SIRT1,RBPJ,ANXA1,ATP2B4,ITGAV,FZD5,ANXA2,GADD45A,CLIC4,ADAM8,PLAU,S…
GO:BP	macromolecule localization	GO:0033036	1.51671e-16	15.8191	2970	1173	230	27543	SLC7A11,EDN1,IL1RN,NOS2,IGF2BP2,RSAD2,IL1B,CDH1,SPP1,CCL2,IL12B,ITGB2L,DDX4,PTGS2,MMP14,LIPG,VEGFA,TREML4,TNF,EGR2,NRG1,MMP12,PMAIP1,HCAR2,ISG15,ABCA13,CHST11,FFAR2,APOL7C,FASL,GBP5,TNFAIP3,CYP51,ARRDC4,PPARG,RAB20,INHBA,KPNA4,STX11,HIF1A,DUSP16,DGAT2,TLR4,GBP4,GJA1,MARCKS,PEG10,CACNB3,SORL1,RAB11FIP1,OPTN,TRIM30B,TFRC,SQLE,CRY1,LILR4B,IL1A,CD177,ATP11B,GPC1,RAB3IL1,ARL5B,GLRX,ARF2,HILPDA,JAK2,PA…
GO:BP	regulation of DNA-binding transcription factor activity	GO:0051090	1.93549e-16	15.7132	414	1173	65	27543	EDN1,IL5,IL1B,ITGB2L,SPHK1,NLRP12,VEGFA,HAVCR2,FOSL1,TNF,IL10,IL18RAP,LTF,IL4,ADGRG3,TNFAIP3,IL1RAP,IFRD1,NLRP3,LRP8,TLR4,TRIM30B,IRAK2,TFRC,TRIB1,XCL1,CLEC7A,KRAS,JAK2,TRIM30D,HSPA1A,RGCC,TLR2,TLR6,ICAM1,MALT1,HMOX1,TRAF1,ARID5B,TRIM30A,NFKBID,SIRT1,LRRFIP1,RLIM,CFLAR,PIM1,NLRC5,DDIT3,DDX58,TNFRSF11A,NOD2,BCL10,PRKCH,IKBKE,ADAM8,HCK,NFKBIA,ANXA4,PSMD10,TRAF3,MYD88,ZC3H12A,SLCO3A1,IKBKG,PSMA6
GO:BP	neuron death	GO:0070997	3.24009e-16	15.4894	418	1173	65	27543	SLC7A11,CCL12,MT3,LCN2,CCL3,IL1B,CCL2,KDR,NQO1,VEGFA,CSF1,NR4A3,TNF,IL10,ITGA1,PMAIP1,CXCL2,GPNMB,NES,BNIP3,FASL,FAS,HIF1A,TLR4,FOS,SORL1,OPTN,BCL2L11,CCR5,CPEB4,JUN,KRAS,JAK2,CASP6,GCLM,ENO2,GCLC,TLR6,HMOX1,XIAP,PICALM,SIRT1,HSPH1,MCL1,TNFRSF23,TNFRSF1B,ABCC1,DDIT3,REST,SNX6,NLRP1A,SOD2,CD200R1,SLC23A2,BCL2L1,TRPM2,ADAM8,PLAU,CDK5R1,INPP5A,DAXX,DTNBP1,CHMP4B,C5AR1,BTG2
GO:BP	negative regulation of cell activation	GO:0050866	3.71335e-16	15.4302	209	1173	45	27543	ARG2,TARM1,HAVCR2,SDC4,CD274,IL10,IL4,GPNMB,CD300LF,TNFAIP3,FGL2,FAS,SOCS1,IRF1,CCR2,LILR4B,XCL1,PDCD1LG2,ARG1,LILRB4A,GCLC,SLFN1,CD24A,IL2RA,SAMSN1,HMOX1,PTPN2,LRRC32,NFKBID,ANXA1,NR1H3,CD80,LAG3,PRKCD,PAG1,PGLYRP1,ABR,FGR,ADRB2,LST1,RABGEF1,CNR2,IL4RA,ZC3H12A,SPN
GO:BP	macromolecule catabolic process	GO:0009057	5.48083e-16	15.2612	1347	1173	132	27543	CHIL4,CHIL1,CHIL3,NOS2,IGF2BP2,ADGRB1,IL1B,CDH1,NQO1,GZMB,VEGFA,GPLD1,MGAM,TNF,IL10,NRG1,MMP12,TIMP1,PMAIP1,LIN28A,ISG15,GZMA,BNIP3,TNFAIP3,FBXL5,PLK2,CYP51,GJA1,RNF149,USP18,SORL1,PPP1R3B,N4BP1,TRIB1,USP2,RNF19B,GPC1,SLFN8,AZIN1,HMGCR,FEM1C,CD44,NFE2L2,HSPA1A,UBAP1,GCLC,RNF11,RNF19A,DTX3L,ZFP36,MALT1,CTLA2A,DENND3,ISG20,SDCBP,PPP1R3D,PPP1CB,TIPARP,EZR,MDM2,TRIM30A,SIRT1,RLIM,HECTD1,PLK3,ASCC3,HS…
GO:BP	circulatory system development	GO:0072359	5.66571e-16	15.2467	1180	1173	121	27543	CXCL10,CHIL1,CCL12,EDN1,CXCR2,ADGRB1,IL1B,PROK2,FLT1,CCL2,IL12B,ITGB2L,KDR,PTGS2,SPHK1,MMP14,FLRT3,FLRT2,SNAI1,NGP,VEGFA,GPLD1,ITGB8,VCAM1,FOSL1,TNF,EGR2,IL10,NRG1,PDPN,RASIP1,MMP19,ACTA2,FASL,RPS6KA2,CXCR4,PLK2,MYBPC3,PRDM1,PPARG,HBEGF,HIF1A,GJA1,TNFAIP2,KDM6B,CCR2,NEB,STAT1,IL1A,BTG1,JUN,ITGAX,EGR3,COL15A1,CCR3,NRP2,KLF5,PGK1,NFE2L2,C3,RGCC,NR4A1,ADAP2,GNA13,MMP9,HMOX1,SAT1,JARID2,PPP1R15A,ITGA…
GO:BP	apoptotic signaling pathway	GO:0097190	5.71978e-16	15.2426	606	1173	80	27543	S100A8,LCN2,IL1B,S100A9,G0S2,PTGS2,SNAI1,TNF,CHAC1,NRG1,PMAIP1,IL4,VDR,FNIP2,BNIP3,FASL,TNFAIP3,CASP4,BCL2A1A,SKIL,BCL2A1D,IFI204,INHBA,ATF3,FAS,HIF1A,DEDD2,BCL2L11,OSM,IL1A,JUN,JAK2,CD44,CASP6,NFE2L2,HSPA1A,GCLM,TNFRSF26,GCLC,CD24A,ICAM1,BCL2A1B,PTPRC,MMP9,HMOX1,PTPN2,TRAF1,TGFBR1,MDM2,SIRT1,RAF1,MCL1,CFLAR,TNFRSF23,TNFRSF1B,LGALS3,DDIT3,DDX5,ITGAV,HIC1,SOD2,GGCT,BCL10,PRKCD,GRINA,IKBKE,BCL2L1,C…
GO:BP	regulation of interleukin-6 production	GO:0032675	7.79576e-16	15.1081	159	1173	39	27543	MMP8,NOS2,IL1B,NLRP12,HAVCR2,TNF,IL10,MAPK13,TNFAIP3,IL1RAP,TLR4,SCIMP,CCR5,PTAFR,LILR4B,IL1A,CLEC7A,LILRB4A,TLR1,TBC1D23,AIF1,CD24A,C5AR2,TLR2,TLR6,TRIM30A,ADORA2B,DDX58,IFIH1,NOD2,CD200R1,TNFSF9,RABGEF1,CD47,SIRPA,MYD88,ZC3H12A,MAPKAPK2,ARID5A
GO:BP	interleukin-6 production	GO:0032635	7.79576e-16	15.1081	159	1173	39	27543	MMP8,NOS2,IL1B,NLRP12,HAVCR2,TNF,IL10,MAPK13,TNFAIP3,IL1RAP,TLR4,SCIMP,CCR5,PTAFR,LILR4B,IL1A,CLEC7A,LILRB4A,TLR1,TBC1D23,AIF1,CD24A,C5AR2,TLR2,TLR6,TRIM30A,ADORA2B,DDX58,IFIH1,NOD2,CD200R1,TNFSF9,RABGEF1,CD47,SIRPA,MYD88,ZC3H12A,MAPKAPK2,ARID5A
GO:BP	positive regulation of transport	GO:0051050	9.12297e-16	15.0399	1024	1173	110	27543	CXCL10,RAB15,CCL12,EDN1,CXCL9,S100A8,LCN2,CCL3,IL1B,S100A9,CDH1,SPP1,CCL2,ITGB2L,PTGS2,SPHK1,LIPG,VEGFA,SDC4,NR4A3,TNF,PMAIP1,HCAR2,IL4,CD300LF,VDR,GM9733,ABCA13,GM5150,FASL,PPARG,KCNJ2,HIF1A,SIRPB1B,TLR4,GJA1,CACNB3,SORL1,CCR2,PTAFR,XCL1,IL1A,CD177,GLRX,CLEC7A,JAK2,AZIN1,VMP1,HSPA1L,ARC,RAB8B,NFE2L2,FCGR1,C3,RGCC,TLR2,SIRPB1A,PTPRC,SDCBP,ATP2B1,EZR,MDM2,PICALM,SIRT1,ACVR2A,ANXA1,PLK3,HSP90AA1,AD…
GO:BP	tube morphogenesis	GO:0035239	9.16342e-16	15.0379	909	1173	102	27543	CXCL10,CHIL1,CCL12,EDN1,CXCR2,LCN2,ADGRB1,IL1B,PROK2,FLT1,CCL2,IL12B,MET,ITGB2L,KDR,PTGS2,SPHK1,MMP14,NGP,VEGFA,GPLD1,CSF1,ITGB8,SDC4,NR4A3,TNF,IL10,PDPN,VDR,TGM2,RASIP1,MMP19,FASL,CXCR4,PLK2,PRDM1,HBEGF,HIF1A,GJA1,TNFAIP2,BCL2L11,CCR2,STAT1,IL1A,BTG1,JUN,KRAS,ITGAX,EGR3,COL15A1,CCR3,NRP2,KLF5,PGK1,NFE2L2,C3,RGCC,NR4A1,GNA13,MMP9,HMOX1,SAT1,PPP1R15A,ITGA5,TGFBR1,SEMA4A,TIPARP,RHOB,SIRT1,RBPJ,ANXA…
GO:BP	positive regulation of cell activation	GO:0050867	9.46179e-16	15.024	486	1173	70	27543	MMP8,IL5,IL1B,CCL2,IL12B,ITGB2L,MMP14,HAVCR2,VCAM1,NR4A3,CD274,TNF,IL10,PDPN,IL4,GM9733,GM5150,ACTA2,NLRP3,SIRPB1B,SOCS1,TLR4,IRF1,TFRC,CCR2,PTAFR,LILR4B,XCL1,IL1A,CD177,CD83,PDCD1LG2,CLEC7A,JAK2,EGR3,TNFSF14,CLEC4D,LILRB4A,NFKBIZ,AIF1,CD24A,IL2RA,SIRPB1A,TLR6,DGAT1,MALT1,PTPRC,IL12RB2,CCDC88B,NFKBID,HSPH1,ANXA1,HSP90AA1,ADORA2B,CD80,ITGAL,PLEK,NOD2,BCL10,TNFSF9,ADAM8,CDKN1A,FGR,CCR7,CD47,IL4RA,S…
GO:BP	regulation of proteolysis	GO:0030162	9.77602e-16	15.0098	798	1173	94	27543	MT3,WFDC21,IL1R2,S100A8,STFA2L1,MEFV,IL1B,S100A9,PTGS2,MMP14,NLRP12,SPON1,NGP,VEGFA,GPLD1,TNF,CHAC1,IL10,LTF,TIMP1,PMAIP1,MMP25,FASL,RPS6KA2,PLK2,BCL2A1D,NLRP3,IFI204,FAS,SERPINB6B,SORL1,BCL2L11,FNIP1,N4BP1,TRIB1,SERPINB9,STFA3,RNF19B,GSAP,CLEC7A,JAK2,TNFSF14,CD44,CASP6,HSPA1A,GCLC,C3,RNF19A,NR4A1,MALT1,CTLA2A,MMP9,SDCBP,CSTB,XIAP,GSN,PPP1R15A,EGLN3,MDM2,PICALM,PLGRKT,SIRT1,PLK3,TNIP1,CFLAR,TNFRS…
GO:BP	interleukin-1 production	GO:0032612	1.12934e-15	14.9472	120	1173	34	27543	ARG2,IL1R2,CCL3,MEFV,SPHK1,NLRP12,HAVCR2,TNF,IFI205,GBP5,TNFAIP3,CASP4,NLRP3,IFI204,MNDA,TLR4,CCR5,LILR4B,CLEC7A,JAK2,LILRB4A,TLR6,MALT1,ANXA1,FZD5,NLRP1A,ERRFI1,NOD2,CD33,CCR7,IFNAR1,SIRPA,MYD88,ZC3H12A
GO:BP	regulation of interleukin-1 production	GO:0032652	1.12934e-15	14.9472	120	1173	34	27543	ARG2,IL1R2,CCL3,MEFV,SPHK1,NLRP12,HAVCR2,TNF,IFI205,GBP5,TNFAIP3,CASP4,NLRP3,IFI204,MNDA,TLR4,CCR5,LILR4B,CLEC7A,JAK2,LILRB4A,TLR6,MALT1,ANXA1,FZD5,NLRP1A,ERRFI1,NOD2,CD33,CCR7,IFNAR1,SIRPA,MYD88,ZC3H12A
GO:BP	negative regulation of leukocyte activation	GO:0002695	1.42096e-15	14.8474	188	1173	42	27543	ARG2,TARM1,HAVCR2,SDC4,CD274,IL10,IL4,GPNMB,CD300LF,TNFAIP3,FGL2,FAS,SOCS1,IRF1,CCR2,LILR4B,XCL1,PDCD1LG2,ARG1,LILRB4A,SLFN1,CD24A,IL2RA,SAMSN1,HMOX1,PTPN2,LRRC32,NFKBID,ANXA1,NR1H3,CD80,LAG3,PAG1,PGLYRP1,ABR,FGR,LST1,RABGEF1,CNR2,IL4RA,ZC3H12A,SPN
GO:BP	macromolecule biosynthetic process	GO:0009059	2.32456e-15	14.6337	4797	1173	323	27543	MT3,SLC40A1,EDN1,IGF2BP2,IL5,CCL3,IL1B,S100A9,CDH1,SPP1,CCL2,MET,ITGB2L,MXD1,KDR,GCNT2,SPHK1,NLRP12,MAFF,SNAI1,GZMB,VEGFA,HAVCR2,NR4A3,FOSL1,TNF,EGR2,IL10,IL18RAP,LTF,NRG1,MMP12,NAMPT,TNIP3,LIN28A,PIWIL2,IL4,DUSP5,VDR,BASP1,EHF,ELL2,FNIP2,ADGRG3,IRGM1,CHST11,GRHL1,FASL,TNFAIP3,IL1RAP,SEMA4D,TFEC,DACH1,PRDM1,SKIL,IFRD1,NLRP3,PPARG,IFI204,IGTP,INHBA,ATF3,HBEGF,CSRNP1,HIF1A,LRP8,GGTA1,TLR4,GBP4,IRF1…
GO:BP	response to hormone	GO:0009725	2.57026e-15	14.59	951	1173	104	27543	MT3,EDN1,CLDN1,IL1RN,NOS2,IL1B,SPP1,CCL2,PTGS2,NQO1,MMP14,GPLD1,NR4A3,FOSL1,TNF,EGR2,IL10,TIMP1,CXCL2,SH2B2,MMP19,OCSTAMP,PPARG,INHBA,FAS,SOCS1,IRF1,FOS,GJA1,MARCKS,SORL1,FOSB,CRY1,PTAFR,GATM,ZFP366,BTG1,JAK2,ASNS,SLC39A14,ARG1,CPEB2,UGT1A1,UGT1A6B,RAB8B,NFE2L2,GCNT1,UGCG,GCLM,SLC25A33,GCLC,CD24A,TLR2,NR4A1,ZFP36,GDF15,EIF4E,SLC2A1,HMOX1,PTPN2,TGFBR1,ATP2B1,KDM3A,SIRT1,ANXA1,PTGES3,CFLAR,HSP90AA1…
GO:BP	regulation of cellular response to stress	GO:0080135	2.69138e-15	14.57	661	1173	83	27543	SLC7A11,MMP8,IL1B,MET,PTGS2,SPHK1,GADD45B,SNAI1,VEGFA,NR4A3,TNF,IL10,NRG1,PMAIP1,SKIL,FAS,HIF1A,DUSP16,TLR4,SCIMP,CCR2,CRY1,IL1A,GLRX,CLEC7A,PARP9,HMGCR,GADD45G,CD44,NFE2L2,ADAM17,DTX3L,TLR6,IER3,XIAP,PTPN2,PPP1R15A,LMNB1,TRAF1,EZR,IER5,MDM2,SIRT1,MCL1,TNFRSF23,RBBP8,NR1H3,REST,DDX5,RAP2A,HIC1,GADD45A,RELL1,ACTR2,SOD2,DUSP1,HK3,NOD2,IGFBP6,MDFIC,IGF1R,PRKCD,NDEL1,GRINA,BCL2L1,TRPM2,PAFAH1B1,MORF4…
GO:BP	regulation of cellular catabolic process	GO:0031329	3.06723e-15	14.5133	784	1173	92	27543	MT3,IGF2BP2,MEFV,IL1B,KDR,NQO1,VEGFA,GPLD1,TNF,IL10,NAMPT,TIMP1,IL4,IRGM1,RASIP1,BNIP3,TNFAIP3,FBXL5,PLK2,IGTP,HIF1A,SORL1,RUFY4,OPTN,BCL2L11,PPP1R3B,TRIM30B,N4BP1,TRIB1,RNF19B,TRIM30D,HSPA1A,GCLC,RNF19A,DTX3L,ZFP36,SDCBP,PPP1R3D,HMOX1,PPP1CB,SNX18,EZR,MDM2,TRIM30A,SIRT1,PLK3,MCL1,HSP90AA1,TNFRSF1B,ATP2B4,DDIT3,RNF217,AK6,ZFAND2A,ANXA2,PSMD14,SOCS4,NOD2,PRKCD,IKBKE,ADAM8,HNRNPM,GNAI3,SMCR8,NPC1,F…
GO:BP	positive regulation of cellular biosynthetic process	GO:0031328	3.76322e-15	14.4244	2030	1173	172	27543	MT3,SLC40A1,EDN1,MMP8,NOS2,IL5,CCL3,IL1B,CDH1,SPP1,MET,ITGB2L,PTGS2,MAFF,SNAI1,VEGFA,NR4A3,FOSL1,TNF,EGR2,IL10,MMP12,NAMPT,LIN28A,PIWIL2,IL4,VDR,EHF,ELL2,GRHL1,TFEC,IFRD1,NLRP3,PPARG,IFI204,INHBA,ATF3,CSRNP1,HIF1A,DGAT2,TLR4,IRF1,FOS,ETS2,CREM,FOSB,GLIS3,KDM6B,OSM,PTAFR,STAT1,IL1A,JUN,CLEC7A,JAK2,PARP9,KLF6,TRIM30D,EGR3,ACTN1,TLR5,KLF5,TAF13,NFE2L2,AIF1,RGCC,REL,DTX3L,TLR6,NR4A1,DGAT1,ICAM1,TET2,…
GO:BP	adaptive immune response	GO:0002250	4.12322e-15	14.3848	549	1173	74	27543	ARG2,RSAD2,TARM1,IL1B,IL12B,TREM1,GZMB,CLEC4N,VEGFA,HAVCR2,CD274,TREML4,TNF,IL4,TNFAIP3,PRDM1,NLRP3,FAS,IRF1,TFRC,CCR2,SERPINB9,LILR4B,XCL1,RNF19B,CLEC4A2,PDCD1LG2,CLEC7A,JAK2,ARG1,CLEC4D,LILRB4A,PRF1,ADAM17,NFKBIZ,FCGR1,C3,CD24A,ICAM1,MALT1,PTPRC,SAMSN1,PDCD1,SEMA4A,NFKBID,SIRT1,DENND1B,ANXA1,IRF7,TNFRSF1B,IL27,FZD5,LAG3,DCLRE1C,TNFRSF11A,NOD2,RELB,BCL10,PRKCD,TAP1,ALCAM,PAG1,PVR,CSF2RB2,CCR7,NF…
GO:BP	regulation of cytokine-mediated signaling pathway	GO:0001959	4.47261e-15	14.3494	141	1173	36	27543	EDN1,IL1R2,IL1RN,SPHK1,CSF1,MMP12,ISG15,CD300LF,IRGM1,CASP4,CXCR4,IGTP,HIF1A,SOCS1,USP18,IRAK2,OAS3,PARP14,PARP9,ARG1,ADAM17,HSPA1A,CD24A,PTPRC,XIAP,PTPN2,ZBP1,IRF7,NLRC5,STAT2,IKBKE,SAMHD1,PAFAH1B1,TBK1,RABGEF1,ADAR
GO:BP	regulation of leukocyte proliferation	GO:0070663	4.83499e-15	14.3156	252	1173	48	27543	CCL12,ARG2,IL5,TARM1,IL1B,IL12B,CSF1,HAVCR2,VCAM1,SDC4,CD274,IL10,IL4,GPNMB,OCSTAMP,TLR4,IRF1,TFRC,CCR2,LILR4B,XCL1,IL1A,PDCD1LG2,JAK2,ARG1,LILRB4A,AIF1,SLFN1,CD24A,IL2RA,PTPRC,IL12RB2,LRRC32,CCDC88B,ANXA1,TNFRSF1B,LGALS3,IL27,CD80,ITGAL,TNFSF9,CDKN1A,LST1,CSF2RB2,CCR7,CSF2RB,MYD88,SPN
GO:BP	tube development	GO:0035295	6.90388e-15	14.1609	1157	1173	117	27543	CXCL10,SLC7A11,CHIL1,CCL12,EDN1,ARG2,CXCR2,LCN2,ADGRB1,IL1B,PROK2,SPP1,FLT1,CCL2,IL12B,MET,ITGB2L,KDR,PTGS2,SPHK1,MMP14,NGP,VEGFA,GPLD1,CSF1,ITGB8,SDC4,NR4A3,TNF,IL10,MMP12,PDPN,VDR,TGM2,RASIP1,MMP19,FASL,CXCR4,PLK2,PRDM1,HBEGF,HIF1A,GJA1,TNFAIP2,MARCKS,BCL2L11,CCR2,TNS3,STAT1,IL1A,BTG1,JUN,KRAS,ITGAX,EGR3,COL15A1,CCR3,NRP2,KLF5,ARG1,CRISPLD2,PGK1,NFE2L2,C3,RGCC,HRH2,CD24A,NR4A1,GNA13,MMP9,EIF4E,…
GO:BP	regulation of neuron death	GO:1901214	7.04686e-15	14.152	373	1173	59	27543	SLC7A11,CCL12,MT3,LCN2,CCL3,IL1B,CCL2,KDR,NQO1,VEGFA,CSF1,NR4A3,TNF,IL10,ITGA1,PMAIP1,GPNMB,NES,FASL,FAS,HIF1A,TLR4,FOS,SORL1,OPTN,BCL2L11,CPEB4,JUN,KRAS,JAK2,CASP6,GCLM,ENO2,GCLC,TLR6,HMOX1,XIAP,PICALM,SIRT1,HSPH1,MCL1,TNFRSF1B,ABCC1,DDIT3,REST,SNX6,SOD2,CD200R1,SLC23A2,BCL2L1,TRPM2,ADAM8,CDK5R1,INPP5A,DAXX,DTNBP1,CHMP4B,C5AR1,BTG2
GO:BP	mononuclear cell differentiation	GO:1903131	7.70316e-15	14.1133	468	1173	67	27543	RSAD2,IL1B,DCSTAMP,IL12B,MMP14,VEGFA,IL31RA,CSF1,ITGB8,IL10,IL4,ADGRG3,TNFAIP3,CLEC4E,PRDM1,FGL2,BCL2A1D,NLRP3,IFI204,FAS,SOCS1,IRF1,FNIP1,CCR2,LILR4B,IL1A,CD83,JUN,EGR3,CLEC4D,LILRB4A,ADAM17,NFKBIZ,CD24A,IL2RA,MALT1,PTPRC,CTLA2A,TPD52,PTPN2,SEMA4A,NFKBID,RBPJ,ANXA1,HECTD1,HSP90AA1,IL27,FZD5,LAG3,DCLRE1C,NFIL3,RELB,CTSL,TNFSF9,TRPM2,ADAM8,PGLYRP1,CDK6,VAV1,CCR7,AZI2,LFNG,IL4RA,ZC3H12A,PDE1B,PKNOX…
GO:BP	organic substance transport	GO:0071702	1.05682e-14	13.976	2466	1173	196	27543	SLC7A11,CAR4,EDN1,ARG2,IL1RN,NOS2,IGF2BP2,RSAD2,S100A8,IL1B,S100A9,CDH1,SPP1,CCL2,IL12B,PTGS2,LIPG,NR4A3,TNF,EGR2,NRG1,MMP12,PMAIP1,HCAR2,ABCA13,FFAR2,APOL7C,SH2B2,FASL,SLCO4C1,CYP51,ARRDC4,PPARG,RAB20,INHBA,KPNA4,STX11,HIF1A,DUSP16,TLR4,GBP4,GJA1,SLC2A3,MARCKS,PEG10,CACNB3,SORL1,RAB11FIP1,OPTN,TFRC,CRY1,SLCO4A1,IL1A,ATP11B,RAB3IL1,ARL5B,GLRX,ARF2,JAK2,AZIN1,HMGCR,SFXN5,SLC6A13,SLC15A3,ARG1,VMP1,…
GO:BP	positive regulation of protein kinase activity	GO:0045860	1.20548e-14	13.9188	412	1173	62	27543	CHIL1,MT3,EDN1,IL1RN,IL1B,FLT1,IL12B,VEGFA,CSF1,SDC4,TNF,LTF,NRG1,IL4,IRGM1,CASS4,IGTP,HBEGF,LRP8,SOCS1,TLR4,MARCKS,KRAS,JAK2,ADAM17,TLR1,MOB1B,RGCC,CD24A,CAMKK1,TLR6,MALT1,PTPRC,SIRT1,PIM1,HSP90AA1,ATP2B4,ACSL1,SYAP1,FZD5,OSBPL8,TNFRSF11A,NOD2,CCNYL1,IQGAP1,PRKCD,RICTOR,ADAM8,CDKN1A,CDK5R1,WNT11,NAB2,PPP2CA,ADRB2,DAXX,CCR7,CAB39,PSMD10,MAP2K3,HIGD1A,IKBKG,ITGB1BP1
GO:BP	regulation of leukocyte mediated immunity	GO:0002703	1.35799e-14	13.8671	248	1173	47	27543	RSAD2,IL1B,CCL2,IL12B,ITGB2L,HAVCR2,TNF,IL18RAP,IL4,NLRP3,TLR4,SCIMP,TFRC,CCR2,PTAFR,SERPINB9,LILR4B,XCL1,CD177,CLEC7A,ARG1,LILRB4A,FCGR1,C3,CD24A,MALT1,PTPRC,HMOX1,PRAM1,DENND1B,TNFRSF1B,ADORA2B,DDX58,FZD5,LAG3,NOD2,TAP1,ABR,FGR,CRK,RABGEF1,PVR,VAV1,IL4RA,EXOSC3,ARID5A,SPN
GO:BP	mononuclear cell migration	GO:0071674	1.47649e-14	13.8308	181	1173	40	27543	CCL7,CXCL10,CCL12,CCL3,CCL4,FLT1,CCL2,CCL17,CCL22,TREM1,NLRP12,CSF1,RETNLG,IL4,CCR2,XCL1,TNFSF14,ADAM17,AIF1,ICAM1,ANXA1,LGALS3,ITGAL,ASB2,DUSP1,CD200R1,AKIRIN1,TRPM2,ADAM8,CCL9,CRK,CCR1,CCR7,PTPRO,CD47,FUT4,SIRPA,C5AR1,CKLF,SPN
GO:BP	negative regulation of catalytic activity	GO:0043086	1.57918e-14	13.8016	776	1173	90	27543	MT3,ARG2,WFDC21,STFA2L1,IL1B,PTGS2,NQO1,GADD45B,NGP,VEGFA,TNF,LTF,TIMP1,GZMA,NES,GLA,RASIP1,TNFAIP3,SEMA4D,P2RY13,BCL2A1D,PPARG,IFI204,SERPINB6B,DUSP16,SOCS1,SORL1,FNIP1,TRIB1,SERPINB9,LILR4B,STFA3,PARP9,HMGCR,TNFSF14,SLC39A14,CPEB2,CD44,UGT1A1,LILRB4A,C3,DTX3L,NR4A1,ZFP36,PPP1R2,PTPRC,MMP9,CSTB,DGKH,XIAP,PTPN2,PPP1R15A,MDM2,PICALM,SIRT1,ANXA1,FAM72A,CFLAR,ATP2B4,POR,BIRC2,ANXA2,GADD45A,ERRFI1,SO…
GO:BP	regulation of interleukin-1 beta production	GO:0032651	2.31323e-14	13.6358	100	1173	30	27543	ARG2,CCL3,MEFV,SPHK1,TNF,IFI205,GBP5,TNFAIP3,CASP4,NLRP3,IFI204,MNDA,TLR4,CCR5,LILR4B,CLEC7A,JAK2,LILRB4A,TLR6,MALT1,FZD5,NLRP1A,ERRFI1,NOD2,CD33,CCR7,IFNAR1,SIRPA,MYD88,ZC3H12A
GO:BP	interleukin-1 beta production	GO:0032611	2.31323e-14	13.6358	100	1173	30	27543	ARG2,CCL3,MEFV,SPHK1,TNF,IFI205,GBP5,TNFAIP3,CASP4,NLRP3,IFI204,MNDA,TLR4,CCR5,LILR4B,CLEC7A,JAK2,LILRB4A,TLR6,MALT1,FZD5,NLRP1A,ERRFI1,NOD2,CD33,CCR7,IFNAR1,SIRPA,MYD88,ZC3H12A
GO:BP	cellular response to nitrogen compound	GO:1901699	2.57024e-14	13.59	824	1173	93	27543	IFIT1BL2,MT3,EDN1,IL1B,CDH1,CCL2,PTGS2,LY6I,GPLD1,CHRM3,VCAM1,NR4A3,TNF,TGM2,MAPK13,FPR2,SH2B2,HTR7,RRAGD,NLRP3,LY6C2,SOCS1,TLR4,IRF1,GJA1,MARCKS,SORL1,PTAFR,CPEB4,JUN,JAK2,SLC39A14,KLF5,ARG1,CPEB2,RAB8B,CASP6,NFE2L2,GCLM,SLC25A33,GCLC,HRH2,TLR6,NR4A1,ICAM1,PDE4B,GDF15,PTPN2,ATP2B1,EZR,MDM2,RIOK3,SIRT1,CFLAR,ATP2B4,SOCS2,ABCC1,POR,TMEM38B,SRSF3,DDX58,SYAP1,SNX5,SNX6,OSBPL8,IFIH1,CIB2,ACTR2,ERRFI1…
GO:BP	regulation of adaptive immune response	GO:0002819	2.57808e-14	13.5887	193	1173	41	27543	RSAD2,IL1B,IL12B,CLEC4N,HAVCR2,CD274,TNF,IL4,TNFAIP3,NLRP3,IRF1,TFRC,CCR2,LILR4B,XCL1,CLEC7A,ARG1,LILRB4A,NFKBIZ,FCGR1,C3,CD24A,MALT1,PTPRC,SAMSN1,NFKBID,SIRT1,DENND1B,ANXA1,IRF7,TNFRSF1B,IL27,FZD5,NOD2,PVR,CCR7,IL4RA,EXOSC3,ZC3H12A,ARID5A,SPN
GO:BP	positive regulation of leukocyte activation	GO:0002696	3.78034e-14	13.4225	470	1173	66	27543	MMP8,IL5,IL1B,CCL2,IL12B,ITGB2L,MMP14,HAVCR2,VCAM1,NR4A3,CD274,TNF,IL10,IL4,GM9733,GM5150,NLRP3,SIRPB1B,SOCS1,TLR4,IRF1,TFRC,CCR2,PTAFR,LILR4B,XCL1,IL1A,CD177,CD83,PDCD1LG2,CLEC7A,JAK2,EGR3,TNFSF14,CLEC4D,LILRB4A,NFKBIZ,AIF1,CD24A,IL2RA,SIRPB1A,TLR6,MALT1,PTPRC,IL12RB2,CCDC88B,NFKBID,HSPH1,ANXA1,HSP90AA1,ADORA2B,CD80,ITGAL,NOD2,BCL10,TNFSF9,ADAM8,CDKN1A,FGR,CCR7,CD47,IL4RA,SIRPA,EXOSC3,MYD88,SPN
GO:BP	leukocyte mediated immunity	GO:0002443	7.62556e-14	13.1177	514	1173	69	27543	MRGPRA2A,RSAD2,CCL3,IL1B,CCL2,IL12B,ITGB2L,TREM1,GZMB,TREM3,HAVCR2,NR4A3,TREML4,TNF,IL18RAP,IL4,NLRP3,FAS,TLR4,SCIMP,TFRC,CCR2,PTAFR,LYST,SERPINB9,LILR4B,XCL1,RNF19B,CD177,CLEC7A,ARG1,LILRB4A,PRF1,FCGR1,C3,CD24A,ICAM1,MALT1,PTPRC,HMOX1,PRAM1,DENND1B,IRF7,TNFRSF1B,SNAP23,ADORA2B,DDX58,FZD5,LAG3,NOD2,BCL10,PRKCD,TAP1,PRDX1,ABR,FGR,CRK,RABGEF1,PVR,CSF2RB2,VAV1,CSF2RB,PLEKHM2,IL4RA,EXOSC3,IL21R,MYD88…
GO:BP	positive regulation of DNA-binding transcription factor activity	GO:0051091	8.21326e-14	13.0855	259	1173	47	27543	EDN1,IL5,IL1B,ITGB2L,SPHK1,VEGFA,FOSL1,TNF,IL10,IL18RAP,LTF,IL4,IL1RAP,IFRD1,NLRP3,LRP8,TLR4,TRIM30B,IRAK2,TFRC,CLEC7A,KRAS,JAK2,TRIM30D,HSPA1A,RGCC,TLR2,TLR6,ICAM1,MALT1,TRAF1,ARID5B,TRIM30A,LRRFIP1,CFLAR,DDIT3,DDX58,TNFRSF11A,NOD2,BCL10,PRKCH,IKBKE,ADAM8,MYD88,SLCO3A1,IKBKG,PSMA6
GO:BP	regulation of I-kappaB kinase/NF-kappaB signaling	GO:0043122	1.05149e-13	12.9782	210	1173	42	27543	OLFM4,IL1B,NLRP12,CLEC4N,TNF,LTF,TNIP3,FASL,TNFAIP3,TLR4,OPTN,TRIM30B,TFRC,LILR4B,STAT1,IL1A,CLEC7A,TRIM30D,CLEC4D,LILRB4A,REL,TLR6,TRAF1,TRIM30A,RIOK3,NFKBID,SIRT1,TNIP1,CFLAR,SQSTM1,BIRC2,LITAF,NOD2,BCL10,IKBKE,TBK1,PPM1B,ZC3HAV1,TRAF3,MYD88,ZC3H12A,IKBKG
GO:BP	positive regulation of response to cytokine stimulus	GO:0060760	1.29863e-13	12.8865	64	1173	24	27543	EDN1,CSF1,MMP12,CD300LF,IRGM1,CASP4,CXCR4,IGTP,HIF1A,TLR4,PARP14,PARP9,ADAM17,HSPA1A,TLR2,ZBP1,IRF7,NLRC5,AK6,DDX58,IFIH1,IKBKE,PAFAH1B1,TBK1
GO:BP	regulation of mononuclear cell proliferation	GO:0032944	1.52611e-13	12.8164	232	1173	44	27543	ARG2,IL5,TARM1,IL1B,IL12B,CSF1,HAVCR2,VCAM1,SDC4,CD274,IL10,IL4,GPNMB,TLR4,IRF1,TFRC,CCR2,LILR4B,XCL1,IL1A,PDCD1LG2,JAK2,ARG1,LILRB4A,AIF1,SLFN1,CD24A,IL2RA,PTPRC,IL12RB2,LRRC32,CCDC88B,ANXA1,TNFRSF1B,LGALS3,IL27,CD80,ITGAL,TNFSF9,CDKN1A,LST1,CCR7,MYD88,SPN
GO:BP	protein catabolic process	GO:0030163	1.85386e-13	12.7319	981	1173	102	27543	NOS2,ADGRB1,IL1B,CDH1,NQO1,GZMB,GPLD1,TNF,IL10,NRG1,MMP12,TIMP1,PMAIP1,ISG15,GZMA,BNIP3,TNFAIP3,FBXL5,PLK2,CYP51,GJA1,RNF149,USP18,SORL1,N4BP1,TRIB1,USP2,RNF19B,GPC1,AZIN1,HMGCR,FEM1C,NFE2L2,HSPA1A,UBAP1,GCLC,RNF11,RNF19A,DTX3L,MALT1,CTLA2A,DENND3,SDCBP,TIPARP,EZR,MDM2,TRIM30A,SIRT1,RLIM,HECTD1,PLK3,ASCC3,HSP90AA1,TNFRSF1B,USP32,DDIT3,RNF217,AK6,BIRC2,FBXL3,SNX5,ZFAND2A,ANXA2,RAB7,ASB2,PSMD14,SOC…
GO:BP	negative regulation of gene expression	GO:0010629	2.41166e-13	12.6177	1434	1173	131	27543	EDN1,MMP8,ARG2,IL1R2,NOS2,IGF2BP2,CCL3,MEFV,IL1B,IL12B,KDR,DDX4,NLRP12,GZMB,VEGFA,HAVCR2,MIR155HG,ITGB8,CD274,TNF,CHAC1,IL10,LTF,LIN28A,PIWIL2,IL4,GPNMB,OLR1,PRG2,TNFAIP3,PRDM1,NLRP3,PPARG,HIF1A,SLC24A3,TLR4,GBP4,GJA1,SFMBT2,MIR17HG,N4BP1,MIR22HG,LILR4B,XCL1,CLEC4A2,OAS3,CD83,PDCD1LG2,CPEB4,PARP14,PARP9,ARG1,CPEB2,LILRB4A,HSPA1A,CLEC4A1,AIF1,RGCC,REL,CD24A,C5AR2,TLR6,ZFP36,PTPRC,CTLA2A,EIF4E,HMOX…
GO:BP	positive regulation of innate immune response	GO:0045089	2.67357e-13	12.5729	141	1173	34	27543	IL12B,TREM3,CLEC4N,HAVCR2,IL18RAP,MMP12,IFI205,IRGM1,FFAR2,GBP5,IFI204,IGTP,MNDA,TLR4,XCL1,CLEC7A,PARP9,TRIM30D,CASP6,TRIM30A,RIOK3,ZBP1,IRF7,HSP90AA1,NLRC5,LAG3,NOD2,NMI,IKBKE,ADAM8,TBK1,PVR,VAV1,HEXIM1
GO:BP	cellular response to peptide	GO:1901653	2.70221e-13	12.5683	367	1173	56	27543	EDN1,IL1B,CCL2,GPLD1,VCAM1,NR4A3,TNF,FPR2,SH2B2,SOCS1,TLR4,IRF1,GJA1,MARCKS,SORL1,JAK2,SLC39A14,KLF5,ARG1,CPEB2,RAB8B,NFE2L2,SLC25A33,GCLC,TLR6,NR4A1,ICAM1,GDF15,PTPN2,ATP2B1,MDM2,SIRT1,CFLAR,SOCS2,ABCC1,POR,SRSF3,SYAP1,SNX5,SNX6,OSBPL8,ERRFI1,NOD2,IGF1R,PRKCD,NDEL1,ANXA5,SOCS3,CRK,ADRB2,LPIN2,NFKB1,INSIG1,BCAR3,PIP4K2C,VIM
GO:BP	toll-like receptor signaling pathway	GO:0002224	3.26465e-13	12.4862	125	1173	32	27543	RSAD2,GM6377,HAVCR2,TREML4,TNF,LTF,TNIP3,CD300LF,TNFAIP3,TLR4,IRF1,SCIMP,IRAK2,PIK3AP1,TLR5,TLR1,TLR2,TLR6,TRIM30A,TNIP1,IRF7,NR1H3,NOD2,BCL10,NMI,NFKBIA,MAPKAPK3,CD14,TRAF3,MYD88,MAPKAPK2,WDFY1
GO:BP	negative regulation of intracellular signal transduction	GO:1902532	3.40648e-13	12.4677	516	1173	68	27543	OLFM4,IL1B,MET,PTGS2,NLRP12,SNAI1,TNIP3,DUSP5,ADGRG3,RASIP1,TNFAIP3,NLRP3,ATF3,HIF1A,DUSP16,DUSP2,TLR4,RNF149,DUSP4,SORL1,OPTN,FNIP1,LILR4B,STAT1,HMGCR,CD44,LILRB4A,NFE2L2,PTPRC,MMP9,PTPN2,EZR,MDM2,RIOK3,NFKBID,SIRT1,RASA2,TNIP1,MCL1,1810013L24RIK,ATP2B4,DDIT3,LITAF,ERRFI1,SOD2,DUSP1,IGF1R,PRKCD,NMI,GRINA,BCL2L1,PAFAH1B1,PPP2CA,RNF34,RABGEF1,DNAJA1,SPRED1,PPM1B,PIK3CB,PSMD10,MAP2K3,SIRPA,DHX58,FB…
GO:BP	regulation of adaptive immune response based on somatic recombination of immune receptors built from immunoglobulin superfamily domains	GO:0002822	3.40652e-13	12.4677	178	1173	38	27543	RSAD2,IL1B,IL12B,CLEC4N,HAVCR2,CD274,TNF,IL4,TNFAIP3,NLRP3,IRF1,TFRC,CCR2,LILR4B,XCL1,CLEC7A,ARG1,LILRB4A,NFKBIZ,FCGR1,C3,CD24A,MALT1,PTPRC,NFKBID,DENND1B,ANXA1,TNFRSF1B,IL27,FZD5,NOD2,PVR,CCR7,IL4RA,EXOSC3,ZC3H12A,ARID5A,SPN
GO:BP	ameboidal-type cell migration	GO:0001667	4.00201e-13	12.3977	430	1173	61	27543	EDN1,LCN2,ADGRB1,MET,ITGB2L,KDR,PTGS2,VEGFA,GPLD1,SDC4,TNF,MMP12,TIMP1,IL4,ACTA2,SEMA4D,PLK2,HBEGF,HIF1A,GJA1,JUN,EGR3,GLIPR2,NRP2,NFE2L2,ADAM17,RGCC,NR4A1,MMP9,HMOX1,TGFBR1,SEMA4A,ARID5B,RHOB,SIRT1,ANXA1,ATP2B4,ADORA2B,ITGAV,GADD45A,CD63,SEMA7A,ZFAND5,IQGAP1,ACTR3,ADAM8,SGPL1,PAFAH1B1,TACSTD2,WNT11,IQSEC1,VHL,SPRED1,PIK3CB,EVL,MAP2K3,ZC3H12A,CAP1,SMURF2,PIP5K1A,ITGB1BP1
GO:BP	positive regulation of transferase activity	GO:0051347	4.19774e-13	12.377	570	1173	72	27543	CHIL1,MT3,EDN1,IL1RN,IL1B,FLT1,IL12B,KDR,VEGFA,CSF1,SDC4,TNF,LTF,NRG1,IL4,IRGM1,CASS4,ARRDC4,IGTP,HBEGF,LRP8,SOCS1,TLR4,MARCKS,SORL1,TRIB1,KRAS,JAK2,ADAM17,TLR1,MOB1B,RGCC,CD24A,CAMKK1,DTX3L,TLR6,MALT1,PTPRC,SIRT1,PTGES3,PIM1,HSP90AA1,ATP2B4,ACSL1,SYAP1,FZD5,DCUN1D3,OSBPL8,TNFRSF11A,NOD2,CCNYL1,BCL10,IQGAP1,PRKCD,RICTOR,ADAM8,CDKN1A,CDK5R1,FGR,HNRNPA2B1,WNT11,NAB2,PPP2CA,ADRB2,DAXX,CCR7,CAB39,PSM…
GO:BP	regulation of lymphocyte proliferation	GO:0050670	4.27439e-13	12.3691	228	1173	43	27543	ARG2,IL5,TARM1,IL1B,IL12B,HAVCR2,VCAM1,SDC4,CD274,IL10,IL4,GPNMB,TLR4,IRF1,TFRC,CCR2,LILR4B,XCL1,IL1A,PDCD1LG2,JAK2,ARG1,LILRB4A,AIF1,SLFN1,CD24A,IL2RA,PTPRC,IL12RB2,LRRC32,CCDC88B,ANXA1,TNFRSF1B,LGALS3,IL27,CD80,ITGAL,TNFSF9,CDKN1A,LST1,CCR7,MYD88,SPN
GO:BP	positive regulation of nucleobase-containing compound metabolic process	GO:0045935	5.08618e-13	12.2936	2049	1173	167	27543	MT3,SLC40A1,EDN1,NOS2,IL5,CCL3,IL1B,CDH1,SPP1,MET,MAFF,SNAI1,VEGFA,NR4A3,FOSL1,TNF,EGR2,IL10,MMP12,NAMPT,LIN28A,IL4,VDR,EHF,ELL2,GRHL1,TFEC,IFRD1,NLRP3,PPARG,IFI204,INHBA,ATF3,CSRNP1,HIF1A,TLR4,IRF1,FOS,ETS2,CREM,FOSB,GLIS3,KDM6B,TFRC,OSM,STAT1,IL1A,JUN,JAK2,PARP9,KLF6,TRIM30D,EGR3,ACTN1,KLF5,TAF13,NFE2L2,RGCC,REL,DTX3L,NR4A1,ZFP36,TET2,PTPRC,KDM7A,RAP2C,PPP1R15A,TGFBR1,IER5,PICALM,KDM3A,ARID5B,T…
GO:BP	positive regulation of kinase activity	GO:0033674	5.16849e-13	12.2866	482	1173	65	27543	CHIL1,MT3,EDN1,IL1RN,IL1B,FLT1,IL12B,KDR,VEGFA,CSF1,SDC4,TNF,LTF,NRG1,IL4,IRGM1,CASS4,IGTP,HBEGF,LRP8,SOCS1,TLR4,MARCKS,KRAS,JAK2,ADAM17,TLR1,MOB1B,RGCC,CD24A,CAMKK1,TLR6,MALT1,PTPRC,SIRT1,PIM1,HSP90AA1,ATP2B4,ACSL1,SYAP1,FZD5,OSBPL8,TNFRSF11A,NOD2,CCNYL1,BCL10,IQGAP1,PRKCD,RICTOR,ADAM8,CDKN1A,CDK5R1,FGR,WNT11,NAB2,PPP2CA,ADRB2,DAXX,CCR7,CAB39,PSMD10,MAP2K3,HIGD1A,IKBKG,ITGB1BP1
GO:BP	leukocyte proliferation	GO:0070661	5.88996e-13	12.2299	350	1173	54	27543	CCL12,ARG2,IL5,TARM1,IL1B,IL12B,CSF1,HAVCR2,VCAM1,SDC4,CD274,IL10,IL4,GPNMB,OCSTAMP,TLR4,IRF1,GJA1,TFRC,CCR2,LILR4B,XCL1,IL1A,PDCD1LG2,JAK2,ARG1,LILRB4A,AIF1,SLFN1,CD24A,IL2RA,MALT1,PTPRC,IL12RB2,LRRC32,CCDC88B,ANXA1,TNFRSF1B,LGALS3,IL27,CD80,ITGAL,CTPS,PRKCD,TNFSF9,CDKN1A,LST1,TBK1,CSF2RB2,CCR7,AZI2,CSF2RB,MYD88,SPN
GO:BP	regulation of leukocyte migration	GO:0002685	6.09783e-13	12.2148	220	1173	42	27543	CCL7,CXCL10,CCL12,EDN1,CXCR2,CCL3,IL1B,CCL2,MMP14,TREM1,VEGFA,CSF1,IL4,CCR2,PTAFR,XCL1,IL1A,TNFSF14,SELL,ADAM17,GCNT1,AIF1,C5AR2,ICAM1,MMP9,ANXA1,LGALS3,DUSP1,NOD2,CD200R1,AKIRIN1,ADAM8,ABR,CRK,RABGEF1,CCR1,CCR7,CD47,FUT4,C5AR1,MYD88,SPN
GO:BP	negative regulation of tumor necrosis factor superfamily cytokine production	GO:1903556	1.42272e-12	11.8469	70	1173	24	27543	ARG2,HAVCR2,CD274,IL10,LTF,IL4,GPNMB,TNFAIP3,TLR4,LILR4B,CLEC4A2,LILRB4A,CLEC4A1,CD24A,C5AR2,TLR6,TRIM30A,SIRT1,CLEC4A3,ERRFI1,NOD2,CD33,SIRPA,ZC3H12A
GO:BP	negative regulation of lymphocyte activation	GO:0051250	1.61638e-12	11.7915	158	1173	35	27543	ARG2,TARM1,HAVCR2,SDC4,CD274,IL10,IL4,GPNMB,TNFAIP3,FGL2,FAS,SOCS1,IRF1,LILR4B,XCL1,PDCD1LG2,ARG1,LILRB4A,SLFN1,CD24A,IL2RA,SAMSN1,PTPN2,LRRC32,NFKBID,ANXA1,CD80,LAG3,PAG1,PGLYRP1,FGR,LST1,IL4RA,ZC3H12A,SPN
GO:BP	negative regulation of cell adhesion	GO:0007162	1.65062e-12	11.7824	301	1173	49	27543	ARG2,IL1RN,TARM1,CDH1,GCNT2,MMP14,RND1,VEGFA,HAVCR2,SDC4,CD274,IL10,MMP12,IL4,GPNMB,TNFAIP3,SEMA4D,FGL2,SOCS1,IRF1,LILR4B,XCL1,PDCD1LG2,JAK2,ARG1,LILRB4A,RGCC,SLFN1,CD24A,IL2RA,PTPRC,GTPBP4,PTPN2,LRRC32,NFKBID,ANXA1,CD80,LAG3,DUSP1,PRKCD,ADAM8,TACSTD2,PAG1,COL1A1,ADRB2,IL4RA,ZC3H12A,ITGB1BP1,SPN
GO:BP	positive regulation of RNA metabolic process	GO:0051254	1.71144e-12	11.7666	1836	1173	153	27543	MT3,SLC40A1,EDN1,IL5,CCL3,IL1B,CDH1,SPP1,MET,MAFF,SNAI1,VEGFA,NR4A3,FOSL1,TNF,EGR2,IL10,MMP12,NAMPT,LIN28A,IL4,VDR,EHF,ELL2,GRHL1,TFEC,IFRD1,NLRP3,PPARG,IFI204,INHBA,ATF3,CSRNP1,HIF1A,TLR4,IRF1,FOS,ETS2,CREM,FOSB,GLIS3,KDM6B,OSM,STAT1,IL1A,JUN,JAK2,PARP9,KLF6,TRIM30D,EGR3,ACTN1,KLF5,TAF13,NFE2L2,RGCC,REL,DTX3L,NR4A1,ZFP36,TET2,KDM7A,RAP2C,PPP1R15A,TGFBR1,IER5,PICALM,KDM3A,ARID5B,TRIM30A,SIRT1,ACV…
GO:BP	response to tumor necrosis factor	GO:0034612	1.72179e-12	11.764	247	1173	44	27543	CCL7,CHIL1,CCL12,EDN1,WFDC21,CLDN1,NOS2,CCL3,CCL4,CCL2,DCSTAMP,PTGS2,SPHK1,CCL17,CCL22,VCAM1,TNF,OCSTAMP,FAS,IRF1,GGT1,XCL1,STAT1,JAK2,NFE2L2,ADAM17,HSPA1A,ZFP36,XIAP,PTPN2,TRAF1,SIRT1,TNFRSF23,TNFRSF1B,BIRC2,TNFRSF11A,ACTR3,NFKBIA,COL1A1,CCL9,CD14,NFKB1,TRAF3,ZC3H12A
GO:BP	regulation of T cell proliferation	GO:0042129	2.13314e-12	11.671	178	1173	37	27543	ARG2,TARM1,IL1B,IL12B,HAVCR2,VCAM1,SDC4,CD274,IL4,GPNMB,IRF1,TFRC,CCR2,LILR4B,XCL1,IL1A,PDCD1LG2,JAK2,ARG1,LILRB4A,AIF1,SLFN1,CD24A,IL2RA,PTPRC,IL12RB2,LRRC32,CCDC88B,ANXA1,TNFRSF1B,LGALS3,IL27,CD80,ITGAL,TNFSF9,CCR7,SPN
GO:BP	positive regulation of macromolecule biosynthetic process	GO:0010557	2.3511e-12	11.6287	1911	1173	157	27543	MT3,SLC40A1,EDN1,IL5,CCL3,IL1B,CDH1,SPP1,CCL2,MET,KDR,NLRP12,MAFF,SNAI1,VEGFA,NR4A3,FOSL1,TNF,EGR2,IL10,MMP12,NAMPT,LIN28A,PIWIL2,IL4,VDR,EHF,ELL2,GRHL1,TFEC,IFRD1,NLRP3,PPARG,IFI204,INHBA,ATF3,CSRNP1,HIF1A,TLR4,IRF1,FOS,ETS2,CREM,FOSB,GLIS3,KDM6B,OSM,PTAFR,STAT1,IL1A,JUN,JAK2,PARP9,KLF6,TRIM30D,EGR3,ACTN1,KLF5,TAF13,NFE2L2,RGCC,REL,DTX3L,NR4A1,TET2,KDM7A,RAP2C,PPP1R15A,TGFBR1,IER5,PICALM,KDM3A,A…
GO:BP	cell killing	GO:0001906	2.42783e-12	11.6148	208	1173	40	27543	CXCL10,CCL12,CXCL9,NOS2,CCL2,IL12B,PPBP,CXCL3,CCL17,CCL22,TREM1,GZMB,TREM3,HAVCR2,IL18RAP,LTF,CXCL2,IL4,BCL2L11,CCR5,LYST,SERPINB9,XCL1,RNF19B,CLEC7A,ARG1,PRF1,FCGR1,C3,PTPRC,LAG3,BCL2L1,TAP1,PRDX1,PGLYRP1,CRK,PVR,VAV1,PLEKHM2,MYD88
GO:BP	response to chemokine	GO:1990868	2.52282e-12	11.5981	93	1173	27	27543	CCL7,CXCL10,CCL12,EDN1,CXCL9,CXCR2,CCL3,CCL4,CCL2,PPBP,CXCL3,CCL17,CCL22,CCRL2,CXCL2,CXCR4,HIF1A,CCR2,CCR5,XCL1,CCR3,DUSP1,CCL9,CCR1,CCR7,GPR35,ZC3H12A
GO:BP	cellular response to chemokine	GO:1990869	2.52282e-12	11.5981	93	1173	27	27543	CCL7,CXCL10,CCL12,EDN1,CXCL9,CXCR2,CCL3,CCL4,CCL2,PPBP,CXCL3,CCL17,CCL22,CCRL2,CXCL2,CXCR4,HIF1A,CCR2,CCR5,XCL1,CCR3,DUSP1,CCL9,CCR1,CCR7,GPR35,ZC3H12A
GO:BP	alpha-beta T cell activation	GO:0046631	2.82166e-12	11.5495	170	1173	36	27543	ARG2,RSAD2,TARM1,IL12B,CD274,IL4,PRDM1,NLRP3,SOCS1,IRF1,CCR2,LILR4B,XCL1,CLEC4A2,CD83,JAK2,LILRB4A,CLEC4A1,NFKBIZ,CD24A,MALT1,PTPRC,IL12RB2,SEMA4A,NFKBID,HSPH1,ANXA1,CLEC4A3,IL27,CD80,RELB,CTSL,CCR7,IL4RA,ZC3H12A,SPN
GO:BP	positive regulation of tumor necrosis factor superfamily cytokine production	GO:1903557	2.87224e-12	11.5418	109	1173	29	27543	MMP8,CCL3,CCL4,CCL2,IL12B,HAVCR2,TLR4,CCR2,CCR5,PTAFR,IL1A,OAS3,CLEC7A,JAK2,TLR1,PTPRC,DDX58,FZD5,IFIH1,NOD2,ADAM8,ARFGEF2,CCR7,CD14,MYD88,MAPKAPK2,IFNGR1,ARID5A,SPN
GO:BP	cellular localization	GO:0051641	2.98495e-12	11.5251	2840	1173	209	27543	CXCL10,SLC7A11,MRGPRA2A,CXCL9,LCN2,CCL3,CDH1,MREG,CCL2,ITGB2L,PTGS2,SPHK1,MMP14,ATP6V0D2,VEGFA,SDC4,NR4A3,TNF,EGR2,NRG1,MMP12,STEAP4,PMAIP1,ISG15,IL4,ABCA13,BNIP3,FASL,GBP5,TNFAIP3,RAB20,KPNA4,STX11,HIF1A,DUSP16,GBP4,GJA1,FNBP1L,MARCKS,CACNB3,SORL1,OPTN,BCL2L11,TFRC,CCR2,CCR5,PTAFR,LYST,LILR4B,XCL1,CD177,GPC1,ARL5B,ARF2,JAK2,PARP9,HMGCR,SYNE1,SLC30A1,SLC39A14,SLC30A4,KLF5,VMP1,HSPA1L,LILRB4A,ARC,…
GO:BP	negative regulation of cell-cell adhesion	GO:0022408	3.41533e-12	11.4666	200	1173	39	27543	ARG2,IL1RN,TARM1,CDH1,VEGFA,HAVCR2,SDC4,CD274,IL10,IL4,GPNMB,TNFAIP3,FGL2,SOCS1,IRF1,LILR4B,XCL1,PDCD1LG2,JAK2,ARG1,LILRB4A,RGCC,SLFN1,CD24A,IL2RA,GTPBP4,PTPN2,LRRC32,NFKBID,ANXA1,CD80,LAG3,PRKCD,ADAM8,PAG1,ADRB2,IL4RA,ZC3H12A,SPN
GO:BP	response to wounding	GO:0009611	3.42338e-12	11.4655	553	1173	69	27543	SLC7A11,CLDN1,S100A9,CCL2,KDR,FLRT3,VEGFA,SDC4,TNF,IL10,NRG1,MMP12,TIMP1,PDPN,CXCL2,BNIP3,ACTA2,TNFAIP3,CXCR4,PPARG,HBEGF,HIF1A,TLR4,GJA1,NEAT1,MIR17HG,CCR2,IL1A,JUN,CLEC7A,JAK2,HMGCR,ARG1,CD44,LILRB4A,NFE2L2,ADAM17,C3,VWF,CD24A,ZFP36,GNA13,PROCR,HMOX1,ITGA5,F13A1,DST,ANXA1,CFLAR,LCP1,DDIT3,ENTPD1,PLEK,ANXA2,SOD2,IGF1R,PRKCD,NDEL1,ANXA5,CDKN1A,PLAU,COL1A1,CRK,ADRB2,DTNBP1,PIK3CB,CHMP4B,EVL,F10
GO:BP	response to oxidative stress	GO:0006979	4.53622e-12	11.3433	440	1173	60	27543	SLC7A11,MT3,EDN1,LCN2,MET,PTGS2,SPHK1,NQO1,MMP14,NR4A3,FOSL1,TNF,IL10,IL18RAP,MAPK13,BNIP3,TNFAIP3,KPNA4,HIF1A,TLR4,FOS,KDM6B,GGT1,IL1A,BTG1,JUN,GLRX,JAK2,TXNRD1,ARG1,CASP6,NFE2L2,GCLM,AIF1,SRXN1,GCLC,TLR6,MMP9,HMOX1,RHOB,SIRT1,ANXA1,PLK3,MCL1,ABCC1,REST,SOD2,GSR,HK3,PRKCD,MSRA,SLC23A2,TRPM2,HNRNPM,PRDX1,COL1A1,CRK,NFKB1,SIRPA,ZC3H12A
GO:BP	interferon-gamma production	GO:0032609	4.60157e-12	11.3371	119	1173	30	27543	IL1B,IL12B,HAVCR2,CD274,TNF,IL10,ISG15,TLR4,CCR2,LILR4B,XCL1,PDCD1LG2,CLEC7A,JAK2,LILRB4A,PDE4B,IL12RB2,IL27,DDIT3,FZD5,NOD2,TNFSF9,PGLYRP1,CCR7,IFNAR1,CD47,CD14,ZC3H12A,ARID5A,SPN
GO:BP	mononuclear cell proliferation	GO:0032943	5.18718e-12	11.2851	321	1173	50	27543	ARG2,IL5,TARM1,IL1B,IL12B,CSF1,HAVCR2,VCAM1,SDC4,CD274,IL10,IL4,GPNMB,TLR4,IRF1,GJA1,TFRC,CCR2,LILR4B,XCL1,IL1A,PDCD1LG2,JAK2,ARG1,LILRB4A,AIF1,SLFN1,CD24A,IL2RA,MALT1,PTPRC,IL12RB2,LRRC32,CCDC88B,ANXA1,TNFRSF1B,LGALS3,IL27,CD80,ITGAL,CTPS,PRKCD,TNFSF9,CDKN1A,LST1,TBK1,CCR7,AZI2,MYD88,SPN
GO:BP	positive regulation of inflammatory response	GO:0050729	5.68418e-12	11.2453	137	1173	32	27543	MMP8,S100A8,CCL3,MEFV,IL1B,S100A9,PTGS2,TNF,FFAR2,CASP4,TLR4,OSM,CCR2,CCR5,JAK2,NFKBIZ,FCGR1,C3,CD24A,TLR2,TLR6,ZBP1,TNIP1,ADORA2B,ABCC1,NLRP1A,TNFRSF11A,NMI,ADAM8,NFKBIA,CCR7,CD47
GO:BP	stress-activated protein kinase signaling cascade	GO:0031098	6.40619e-12	11.1934	245	1173	43	27543	MMP8,IL1B,SPHK1,GADD45B,VEGFA,TNF,MAPK13,FAS,DUSP16,TLR4,SCIMP,CCR2,TRIB1,IL1A,CLEC7A,HMGCR,GADD45G,ZFP36,XIAP,LMNB1,TRAF1,EZR,TNFRSF23,RAP2A,GADD45A,RELL1,ERRFI1,DUSP1,NOD2,IGFBP6,MDFIC,IGF1R,PAFAH1B1,PRDX1,DNAJA1,DAXX,MAP2K3,NFKB1,SIRPA,TRAF3,MYD88,ZC3H12A,MAPKAPK2
GO:BP	T cell proliferation	GO:0042098	6.67649e-12	11.1755	214	1173	40	27543	ARG2,TARM1,IL1B,IL12B,HAVCR2,VCAM1,SDC4,CD274,IL4,GPNMB,IRF1,GJA1,TFRC,CCR2,LILR4B,XCL1,IL1A,PDCD1LG2,JAK2,ARG1,LILRB4A,AIF1,SLFN1,CD24A,IL2RA,MALT1,PTPRC,IL12RB2,LRRC32,CCDC88B,ANXA1,TNFRSF1B,LGALS3,IL27,CD80,ITGAL,CTPS,TNFSF9,CCR7,SPN
GO:BP	stress-activated MAPK cascade	GO:0051403	6.99208e-12	11.1554	235	1173	42	27543	MMP8,IL1B,SPHK1,GADD45B,VEGFA,TNF,MAPK13,FAS,DUSP16,TLR4,SCIMP,CCR2,TRIB1,IL1A,CLEC7A,HMGCR,GADD45G,ZFP36,XIAP,LMNB1,TRAF1,EZR,TNFRSF23,RAP2A,GADD45A,RELL1,DUSP1,NOD2,IGFBP6,MDFIC,IGF1R,PAFAH1B1,PRDX1,DNAJA1,DAXX,MAP2K3,NFKB1,SIRPA,TRAF3,MYD88,ZC3H12A,MAPKAPK2
GO:BP	peptidyl-tyrosine phosphorylation	GO:0018108	7.44526e-12	11.1281	383	1173	55	27543	IL5,FLT1,IL12B,MET,ITGB2L,KDR,CLEC4N,VEGFA,IL31RA,TNF,NRG1,IL4,SEMA4D,CASS4,HBEGF,LRP8,SOCS1,TLR4,IRF1,OSM,LILR4B,PARP14,CLEC7A,JAK2,PARP9,CD44,LILRB4A,ADAM17,CHKA,CD24A,ICAM1,PTPRC,SAMSN1,RAP2C,IL12RB2,PTPN2,ITGA5,FAM72A,CD80,ERRFI1,SOCS4,NOD2,IGF1R,IQGAP1,PRKCD,RICTOR,HCK,SOCS3,FGR,LRP4,JAK1,IFNAR1,MAP2K3,ABL2,MVP
GO:BP	chemokine-mediated signaling pathway	GO:0070098	8.15301e-12	11.0887	82	1173	25	27543	CCL7,CXCL10,CCL12,EDN1,CXCL9,CXCR2,CCL3,CCL4,CCL2,PPBP,CXCL3,CCL17,CCL22,CCRL2,CXCL2,CXCR4,HIF1A,CCR2,CCR5,XCL1,CCR3,CCL9,CCR1,CCR7,GPR35
GO:BP	cellular response to organonitrogen compound	GO:0071417	8.47285e-12	11.072	757	1173	83	27543	EDN1,IL1B,CDH1,CCL2,PTGS2,GPLD1,CHRM3,VCAM1,NR4A3,TNF,TGM2,MAPK13,FPR2,SH2B2,HTR7,RRAGD,NLRP3,SOCS1,TLR4,IRF1,GJA1,MARCKS,SORL1,PTAFR,CPEB4,JUN,JAK2,SLC39A14,KLF5,ARG1,CPEB2,RAB8B,CASP6,NFE2L2,GCLM,SLC25A33,GCLC,HRH2,TLR6,NR4A1,ICAM1,PDE4B,GDF15,PTPN2,ATP2B1,EZR,MDM2,SIRT1,CFLAR,ATP2B4,SOCS2,ABCC1,POR,TMEM38B,SRSF3,SYAP1,SNX5,SNX6,OSBPL8,CIB2,ACTR2,ERRFI1,NOD2,MIR1894,IGF1R,PRKCD,NDEL1,ANXA5,BCL2…
GO:BP	positive regulation of catabolic process	GO:0009896	9.19881e-12	11.0363	511	1173	65	27543	MEFV,IL1B,KDR,GPLD1,TNF,IL4,IRGM1,BNIP3,TNFAIP3,FBXL5,PLK2,IGTP,HIF1A,GJA1,SORL1,RUFY4,OPTN,BCL2L11,TRIM30B,TRIB1,RNF19B,TRIM30D,HSPA1A,GCLC,RNF19A,DTX3L,ZFP36,HMOX1,SNX18,TIPARP,EZR,MDM2,TRIM30A,SIRT1,PLK3,HSP90AA1,TNFRSF1B,DDIT3,RNF217,ZFAND2A,RAB7,SOCS4,NOD2,PRKCD,ADAM8,GNAI3,SMCR8,ADRB2,TBK1,NSF,ZC3HAV1,ARIH2,PSMD10,CSNK1E,TRP53INP2,EXOSC3,VPS13D,ZC3H12A,IKBKG,SMURF2,ABHD5,PIP4K2C,SPTLC2,CHFR…
GO:BP	ERK1 and ERK2 cascade	GO:0070371	9.27588e-12	11.0326	349	1173	52	27543	CCL7,CHIL1,CCL12,MT3,EDN1,CCL3,IL1B,CCL4,CCL2,KDR,GCNT2,CCL17,CCL22,NLRP12,VEGFA,HAVCR2,NRG1,GPNMB,ACTA2,ATF3,TLR4,SCIMP,DUSP4,XCL1,IL1A,JUN,HMGCR,GLIPR2,CCR3,CD44,ADAM17,C3,C5AR2,ICAM1,PTPRC,PTPN2,EZR,TNIP1,CFLAR,ITGAV,SEMA7A,TNFRSF11A,ERRFI1,DUSP1,NOD2,CCL9,CCR1,SPRED1,SIRPA,C5AR1,GPR55,ITGB1BP1
GO:BP	positive regulation of transcription, DNA-templated	GO:0045893	1.03134e-11	10.9866	1688	1173	142	27543	MT3,SLC40A1,EDN1,IL5,CCL3,IL1B,CDH1,SPP1,MET,MAFF,SNAI1,VEGFA,NR4A3,FOSL1,TNF,EGR2,IL10,MMP12,NAMPT,IL4,VDR,EHF,ELL2,GRHL1,TFEC,IFRD1,NLRP3,PPARG,IFI204,INHBA,ATF3,CSRNP1,HIF1A,TLR4,IRF1,FOS,ETS2,CREM,FOSB,GLIS3,KDM6B,OSM,STAT1,IL1A,JUN,JAK2,PARP9,KLF6,TRIM30D,EGR3,ACTN1,KLF5,TAF13,NFE2L2,RGCC,REL,DTX3L,NR4A1,TET2,KDM7A,RAP2C,PPP1R15A,TGFBR1,IER5,PICALM,KDM3A,ARID5B,TRIM30A,SIRT1,ACVR2A,RBPJ,RAF1…
GO:BP	positive regulation of nucleic acid-templated transcription	GO:1903508	1.03134e-11	10.9866	1688	1173	142	27543	MT3,SLC40A1,EDN1,IL5,CCL3,IL1B,CDH1,SPP1,MET,MAFF,SNAI1,VEGFA,NR4A3,FOSL1,TNF,EGR2,IL10,MMP12,NAMPT,IL4,VDR,EHF,ELL2,GRHL1,TFEC,IFRD1,NLRP3,PPARG,IFI204,INHBA,ATF3,CSRNP1,HIF1A,TLR4,IRF1,FOS,ETS2,CREM,FOSB,GLIS3,KDM6B,OSM,STAT1,IL1A,JUN,JAK2,PARP9,KLF6,TRIM30D,EGR3,ACTN1,KLF5,TAF13,NFE2L2,RGCC,REL,DTX3L,NR4A1,TET2,KDM7A,RAP2C,PPP1R15A,TGFBR1,IER5,PICALM,KDM3A,ARID5B,TRIM30A,SIRT1,ACVR2A,RBPJ,RAF1…
GO:BP	peptidyl-tyrosine modification	GO:0018212	1.0454e-11	10.9807	386	1173	55	27543	IL5,FLT1,IL12B,MET,ITGB2L,KDR,CLEC4N,VEGFA,IL31RA,TNF,NRG1,IL4,SEMA4D,CASS4,HBEGF,LRP8,SOCS1,TLR4,IRF1,OSM,LILR4B,PARP14,CLEC7A,JAK2,PARP9,CD44,LILRB4A,ADAM17,CHKA,CD24A,ICAM1,PTPRC,SAMSN1,RAP2C,IL12RB2,PTPN2,ITGA5,FAM72A,CD80,ERRFI1,SOCS4,NOD2,IGF1R,IQGAP1,PRKCD,RICTOR,HCK,SOCS3,FGR,LRP4,JAK1,IFNAR1,MAP2K3,ABL2,MVP
GO:BP	regulation of alpha-beta T cell activation	GO:0046634	1.09181e-11	10.9619	106	1173	28	27543	ARG2,TARM1,IL12B,CD274,IL4,PRDM1,NLRP3,SOCS1,IRF1,CCR2,LILR4B,XCL1,CD83,JAK2,LILRB4A,NFKBIZ,CD24A,MALT1,PTPRC,IL12RB2,NFKBID,HSPH1,ANXA1,IL27,CD80,CCR7,IL4RA,ZC3H12A
GO:BP	regulation of protein serine/threonine kinase activity	GO:0071900	1.18987e-11	10.9245	363	1173	53	27543	EDN1,IL1RN,IL1B,FLT1,VEGFA,TNF,LTF,IRGM1,RASIP1,TNFAIP3,IGTP,DUSP16,TLR4,MARCKS,SORL1,TRIB1,KRAS,HMGCR,ADAM17,RGCC,CD24A,TLR6,PTPRC,GTPBP4,SIRT1,CCNL1,PIM1,ATP2B4,ACSL1,SYAP1,FZD5,GADD45A,TNFRSF11A,DUSP1,CCNG2,NOD2,CCNYL1,IQGAP1,PRKCD,RICTOR,ADAM8,CDKN1A,CDK5R1,PPP2CA,ADRB2,DNAJA1,DTNBP1,CCR7,PIK3CB,CAB39,PSMD10,HEXIM1,HIGD1A
GO:BP	regulation of hemopoiesis	GO:1903706	1.27297e-11	10.8952	400	1173	56	27543	IL5,CCL3,DCSTAMP,IL12B,MMP14,CSF1,TNF,IL10,LTF,ISG15,IL4,OCSTAMP,PRDM1,FGL2,NLRP3,INHBA,FAS,HIF1A,SOCS1,IRF1,FOS,CCR2,TRIB1,LILR4B,STAT1,CD83,JUN,EGR3,LILRB4A,HSPA1A,NFKBIZ,CD24A,IL2RA,ZFP36,MALT1,PTPRC,CTLA2A,PTPN2,NFKBID,ACVR2A,ANXA1,HSP90AA1,IL27,CSF3R,LAG3,HSPA9,TNFSF9,ADAM8,NFKBIA,PGLYRP1,CDK6,CCR1,CCR7,IL4RA,GPR55,ZC3H12A
GO:BP	lymphocyte proliferation	GO:0046651	1.35021e-11	10.8696	317	1173	49	27543	ARG2,IL5,TARM1,IL1B,IL12B,HAVCR2,VCAM1,SDC4,CD274,IL10,IL4,GPNMB,TLR4,IRF1,GJA1,TFRC,CCR2,LILR4B,XCL1,IL1A,PDCD1LG2,JAK2,ARG1,LILRB4A,AIF1,SLFN1,CD24A,IL2RA,MALT1,PTPRC,IL12RB2,LRRC32,CCDC88B,ANXA1,TNFRSF1B,LGALS3,IL27,CD80,ITGAL,CTPS,PRKCD,TNFSF9,CDKN1A,LST1,TBK1,CCR7,AZI2,MYD88,SPN
GO:BP	positive regulation of RNA biosynthetic process	GO:1902680	1.37172e-11	10.8627	1694	1173	142	27543	MT3,SLC40A1,EDN1,IL5,CCL3,IL1B,CDH1,SPP1,MET,MAFF,SNAI1,VEGFA,NR4A3,FOSL1,TNF,EGR2,IL10,MMP12,NAMPT,IL4,VDR,EHF,ELL2,GRHL1,TFEC,IFRD1,NLRP3,PPARG,IFI204,INHBA,ATF3,CSRNP1,HIF1A,TLR4,IRF1,FOS,ETS2,CREM,FOSB,GLIS3,KDM6B,OSM,STAT1,IL1A,JUN,JAK2,PARP9,KLF6,TRIM30D,EGR3,ACTN1,KLF5,TAF13,NFE2L2,RGCC,REL,DTX3L,NR4A1,TET2,KDM7A,RAP2C,PPP1R15A,TGFBR1,IER5,PICALM,KDM3A,ARID5B,TRIM30A,SIRT1,ACVR2A,RBPJ,RAF1…
GO:BP	positive regulation of tumor necrosis factor production	GO:0032760	1.41947e-11	10.8479	107	1173	28	27543	MMP8,CCL3,CCL4,CCL2,IL12B,HAVCR2,TLR4,CCR2,CCR5,PTAFR,IL1A,OAS3,CLEC7A,JAK2,TLR1,PTPRC,DDX58,FZD5,IFIH1,NOD2,ARFGEF2,CCR7,CD14,MYD88,MAPKAPK2,IFNGR1,ARID5A,SPN
GO:BP	enzyme-linked receptor protein signaling pathway	GO:0007167	1.43894e-11	10.842	956	1173	96	27543	MT3,IL1B,FLT1,CCL2,IL12B,MET,KDR,GCNT2,FLRT3,FLRT2,VEGFA,GPLD1,CSF1,ITGB8,NR4A3,ITGA1,NRG1,CHST11,SH2B2,FASL,CASS4,SKIL,INHBA,HBEGF,CSRNP1,HIF1A,SOCS1,FOS,MARCKS,PEG10,IL13RA1,SORL1,ITGB5,SH2D3C,GPC1,JUN,GLRX,JAK2,SLC39A14,NRP2,ADAM17,PTPN12,MMP9,GDF15,SDCBP,PTPN2,TGFBR1,LRRC32,TIPARP,NCEH1,ARID5B,SIRT1,ACVR2A,RBPJ,RAF1,FAM72A,SOCS2,SRSF3,DDX5,SNX5,SNX6,OSBPL8,RAB7,CD63,ZFAND5,ERRFI1,SOCS4,IGFBP6…
GO:BP	regulation of apoptotic signaling pathway	GO:2001233	1.4622e-11	10.835	389	1173	55	27543	S100A8,IL1B,S100A9,G0S2,PTGS2,SNAI1,TNF,NRG1,PMAIP1,IL4,TNFAIP3,SKIL,INHBA,ATF3,FAS,HIF1A,DEDD2,BCL2L11,OSM,JAK2,CD44,NFE2L2,HSPA1A,GCLM,GCLC,ICAM1,PTPRC,MMP9,HMOX1,PTPN2,TRAF1,TGFBR1,MDM2,SIRT1,RAF1,MCL1,CFLAR,TNFRSF23,LGALS3,DDIT3,ITGAV,SOD2,BCL10,PRKCD,GRINA,BCL2L1,GNAI3,RNF34,DNAJA1,VHL,PIK3CB,EEF1E1,PSMD10,HIGD1A,IKBKG
GO:BP	secretion by cell	GO:0032940	2.00657e-11	10.6975	886	1173	91	27543	RAB15,CCL12,EDN1,MRGPRA2A,IL1RN,NOS2,RSAD2,CCL3,IL1B,SPP1,IL12B,ITGB2L,PTGS2,SPHK1,SDC4,NR4A3,TNF,NRG1,HCAR2,IL4,VDR,FFAR2,CYP51,PPARG,INHBA,HIF1A,TLR4,GJA1,TNFAIP2,RAB11FIP1,OSM,CCR2,CRY1,PTAFR,IL1A,CD177,RAB3IL1,GLRX,JAK2,HMGCR,SLC30A1,RAB8B,RGCC,TLR2,NR4A1,DGAT1,SDCBP,HMOX1,EZR,PRAM1,SIRT1,ACVR2A,MCTP2,ANXA1,RAF1,TNFRSF1B,SNAP23,ADORA2B,NR1H3,TMEM38B,REST,ENTPD1,PLEK,RAB7,PIM3,TNFRSF11A,SLC16A…
GO:BP	positive regulation of NF-kappaB transcription factor activity	GO:0051092	2.03944e-11	10.6905	152	1173	33	27543	IL1B,ITGB2L,SPHK1,TNF,IL18RAP,LTF,IL1RAP,NLRP3,TLR4,TRIM30B,IRAK2,TFRC,CLEC7A,KRAS,TRIM30D,HSPA1A,TLR2,TLR6,ICAM1,MALT1,TRAF1,TRIM30A,LRRFIP1,CFLAR,TNFRSF11A,NOD2,BCL10,PRKCH,ADAM8,MYD88,SLCO3A1,IKBKG,PSMA6
GO:BP	leukocyte apoptotic process	GO:0071887	2.06752e-11	10.6845	134	1173	31	27543	SLC7A11,ARG2,CXCR2,NR4A3,CD274,IL10,HCAR2,FASL,BCL2A1A,FAS,HIF1A,BCL2L11,FNIP1,CCR5,SERPINB9,ADAM17,CD24A,IL2RA,PDCD1,NFKBID,SIRT1,ANXA1,TNFRSF23,LGALS3,NOD2,BCL10,ADAM8,VHL,CCR7,PIK3CB,PLEKHO2
GO:BP	protein localization	GO:0008104	2.2226e-11	10.6531	2493	1173	187	27543	SLC7A11,IL1RN,NOS2,RSAD2,IL1B,CDH1,CCL2,IL12B,ITGB2L,DDX4,PTGS2,MMP14,VEGFA,TREML4,TNF,EGR2,MMP12,PMAIP1,HCAR2,ISG15,GBP5,TNFAIP3,CYP51,ARRDC4,PPARG,RAB20,KPNA4,STX11,HIF1A,DUSP16,TLR4,GBP4,GJA1,MARCKS,CACNB3,SORL1,RAB11FIP1,OPTN,TRIM30B,TFRC,LILR4B,IL1A,CD177,GPC1,RAB3IL1,ARL5B,GLRX,ARF2,JAK2,PARP9,HMGCR,TRIM30D,SYNE1,SLC15A3,KLF5,VMP1,HSPA1L,LILRB4A,RAB8B,MYO1D,UBAP1,CD24A,TLR2,DTX3L,DGAT1,ATP6…
GO:BP	lymphocyte differentiation	GO:0030098	2.32498e-11	10.6336	418	1173	57	27543	RSAD2,IL1B,IL12B,MMP14,IL10,IL4,ADGRG3,TNFAIP3,CLEC4E,PRDM1,FGL2,BCL2A1D,NLRP3,FAS,SOCS1,IRF1,FNIP1,CCR2,LILR4B,IL1A,CD83,EGR3,CLEC4D,LILRB4A,ADAM17,NFKBIZ,CD24A,IL2RA,MALT1,PTPRC,CTLA2A,TPD52,PTPN2,SEMA4A,NFKBID,RBPJ,ANXA1,HECTD1,HSP90AA1,IL27,FZD5,LAG3,DCLRE1C,NFIL3,RELB,CTSL,TNFSF9,ADAM8,PGLYRP1,CDK6,VAV1,CCR7,LFNG,IL4RA,ZC3H12A,PKNOX1,SPN
GO:BP	epithelium development	GO:0060429	2.33097e-11	10.6325	1260	1173	115	27543	CXCL10,SLC7A11,SLC40A1,EDN1,ARG2,CLDN1,CXCR2,STFA2L1,LCN2,IL1B,PROK2,MET,KDR,PTGS2,MMP14,FLRT3,MAFF,SNAI1,VEGFA,IL31RA,CSF1,VCAM1,SDC4,TNF,IL10,NRG1,IFITM1,MMP12,PDPN,VDR,BASP1,EHF,TGM2,RASIP1,ACTA2,GRHL1,CXCR4,PRDM1,SKIL,INHBA,HBEGF,HIF1A,GJA1,MARCKS,KDM6B,GGT1,STFA3,STAT1,IL1A,BTG1,JUN,KRAS,JAK2,ITGAX,COL15A1,KLF5,CD44,TST,PGK1,CASP6,ADAM17,UGCG,C3,HRH2,CD24A,ZFP36,ICAM1,GNA13,MMP9,RAP2C,ITGA5,…
GO:BP	response to peptide hormone	GO:0043434	2.5256e-11	10.5976	444	1173	59	27543	EDN1,IL1B,CCL2,PTGS2,GPLD1,NR4A3,EGR2,IL10,TIMP1,SH2B2,SOCS1,IRF1,GJA1,MARCKS,SORL1,CRY1,GATM,BTG1,JAK2,SLC39A14,ARG1,CPEB2,RAB8B,NFE2L2,GCNT1,SLC25A33,GCLC,TLR2,NR4A1,GDF15,SLC2A1,PTPN2,ATP2B1,SIRT1,ANXA1,CFLAR,ADORA2B,SOCS2,POR,SRSF3,SYAP1,SNX5,OSBPL8,ERRFI1,IGF1R,IQGAP1,PRKCD,NDEL1,ANXA5,SOCS3,COL1A1,CRK,KBTBD2,LPIN2,NFKB1,INSIG1,BCAR3,PIP4K2C,BTG2
GO:BP	positive regulation of proteolysis	GO:0045862	2.66034e-11	10.5751	370	1173	53	27543	S100A8,MEFV,IL1B,S100A9,MMP14,SPON1,GPLD1,TNF,PMAIP1,MMP25,FASL,PLK2,NLRP3,IFI204,FAS,BCL2L11,TRIB1,RNF19B,CLEC7A,JAK2,CASP6,HSPA1A,GCLC,RNF19A,MALT1,GSN,EGLN3,MDM2,PICALM,PLGRKT,SIRT1,PLK3,TNIP1,CFLAR,TNFRSF23,TNFRSF1B,RNF217,REST,ZFAND2A,NLRP1A,PSMD14,SOCS4,CYCS,BCL10,ADAM8,PPP2CA,IST1,ARIH2,PSMD10,CSNK1E,FBXW11,ZC3H12A,CHFR
GO:BP	adaptive immune response based on somatic recombination of immune receptors built from immunoglobulin superfamily domains	GO:0002460	2.71497e-11	10.5662	407	1173	56	27543	RSAD2,IL1B,IL12B,GZMB,CLEC4N,VEGFA,HAVCR2,CD274,TREML4,TNF,IL4,TNFAIP3,NLRP3,FAS,IRF1,TFRC,CCR2,SERPINB9,LILR4B,XCL1,CLEC7A,ARG1,LILRB4A,PRF1,ADAM17,NFKBIZ,FCGR1,C3,CD24A,ICAM1,MALT1,PTPRC,SEMA4A,NFKBID,DENND1B,ANXA1,IRF7,TNFRSF1B,IL27,FZD5,NOD2,RELB,BCL10,PRKCD,PVR,CSF2RB2,CCR7,NFKB2,CSF2RB,IL4RA,EXOSC3,IL21R,MYD88,ZC3H12A,ARID5A,SPN
GO:BP	regulation of interferon-gamma production	GO:0032649	2.7944e-11	10.5537	118	1173	29	27543	IL1B,IL12B,HAVCR2,CD274,TNF,IL10,ISG15,TLR4,CCR2,LILR4B,XCL1,PDCD1LG2,CLEC7A,JAK2,LILRB4A,PDE4B,IL12RB2,IL27,DDIT3,FZD5,NOD2,TNFSF9,PGLYRP1,CCR7,IFNAR1,CD47,CD14,ZC3H12A,ARID5A
GO:BP	NIK/NF-kappaB signaling	GO:0038061	2.7944e-11	10.5537	118	1173	29	27543	CHIL1,EDN1,MMP8,IL1B,SPHK1,NLRP12,HAVCR2,TNF,ADGRG3,NLRP3,TLR4,GLRX,TNFSF14,TLR1,TLR2,MALT1,BIRC2,LITAF,NOD2,RELB,NMI,IKBKE,PRDX1,PPM1B,NFKB2,CD14,FBXW11,ZC3H12A,IKBKG
GO:BP	positive regulation of cellular catabolic process	GO:0031331	3.09139e-11	10.5098	446	1173	59	27543	MEFV,IL1B,KDR,GPLD1,TNF,IL4,IRGM1,BNIP3,TNFAIP3,FBXL5,PLK2,IGTP,HIF1A,RUFY4,OPTN,BCL2L11,TRIM30B,TRIB1,RNF19B,TRIM30D,HSPA1A,GCLC,RNF19A,DTX3L,ZFP36,HMOX1,SNX18,EZR,MDM2,TRIM30A,SIRT1,PLK3,HSP90AA1,TNFRSF1B,DDIT3,RNF217,ZFAND2A,SOCS4,NOD2,PRKCD,ADAM8,GNAI3,SMCR8,ADRB2,TBK1,ZC3HAV1,ARIH2,PSMD10,CSNK1E,TRP53INP2,EXOSC3,VPS13D,ZC3H12A,IKBKG,ABHD5,PIP4K2C,SPTLC2,CHFR,BTG2
GO:BP	response to hypoxia	GO:0001666	3.65034e-11	10.4377	325	1173	49	27543	MT3,EDN1,NOS2,CCL2,AK4,KDR,PTGS2,MMP14,VEGFA,VCAM1,TNF,BNIP3,CXCR4,PPARG,HIF1A,TFRC,CCR2,IL1A,HILPDA,CPEB2,PGK1,NFE2L2,ADAM17,NDRG1,NPEPPS,RGCC,CD24A,TLR2,SLC2A1,HMOX1,EGLN3,MDM2,SIRT1,RBPJ,RAF1,PLK3,BACH1,CFLAR,REST,BIRC2,SOD2,ADAM8,PLAU,FOSL2,ADRB2,VHL,HK2,PIK3CB,HIGD1A
GO:BP	regulation of peptidyl-tyrosine phosphorylation	GO:0050730	3.69802e-11	10.432	268	1173	44	27543	IL5,IL12B,ITGB2L,CLEC4N,VEGFA,IL31RA,TNF,NRG1,IL4,SEMA4D,CASS4,HBEGF,LRP8,SOCS1,TLR4,IRF1,OSM,LILR4B,PARP14,CLEC7A,JAK2,PARP9,CD44,LILRB4A,ADAM17,CD24A,ICAM1,PTPRC,SAMSN1,RAP2C,PTPN2,ITGA5,FAM72A,CD80,ERRFI1,SOCS4,NOD2,IQGAP1,PRKCD,RICTOR,SOCS3,LRP4,IFNAR1,MVP
GO:BP	nitrogen compound transport	GO:0071705	3.77129e-11	10.4235	2026	1173	160	27543	SLC7A11,EDN1,ARG2,IL1RN,NOS2,IGF2BP2,RSAD2,S100A8,IL1B,S100A9,CDH1,CCL2,IL12B,PTGS2,TNF,EGR2,MMP12,PMAIP1,HCAR2,ABCA13,FFAR2,CYP51,ARRDC4,PPARG,RAB20,KPNA4,STX11,HIF1A,DUSP16,TLR4,GBP4,GJA1,MARCKS,PEG10,CACNB3,SORL1,RAB11FIP1,OPTN,TFRC,IL1A,ATP11B,RAB3IL1,ARL5B,GLRX,ARF2,JAK2,AZIN1,HMGCR,SFXN5,SLC6A13,SLC15A3,ARG1,VMP1,HSPA1L,TST,ARC,RAB8B,MYO1D,UBAP1,SLC25A33,CD24A,TLR2,DTX3L,DGAT1,ZFP36,DUSP18,…
GO:BP	leukocyte activation involved in immune response	GO:0002366	3.96656e-11	10.4016	314	1173	48	27543	MRGPRA2A,CCL3,IL12B,ITGB2L,HAVCR2,NR4A3,IL10,IL4,TNFAIP3,CLEC4E,FGL2,NLRP3,TLR4,IRF1,TFRC,CCR2,PTAFR,CD177,CLEC7A,CLEC4D,LILRB4A,NFKBIZ,ICAM1,MALT1,PTPRC,HMOX1,SEMA4A,PRAM1,NFKBID,ANXA1,LCP1,SNAP23,ADORA2B,IL27,ITGAL,RELB,NMI,PGLYRP1,ABR,FGR,RABGEF1,CCR7,LFNG,IL4RA,EXOSC3,MYD88,ZC3H12A,SPN
GO:BP	cellular response to chemical stress	GO:0062197	4.25701e-11	10.3709	350	1173	51	27543	SLC7A11,MT3,EDN1,LCN2,MET,PTGS2,SPHK1,NQO1,NR4A3,TNF,IL10,IL18RAP,MAPK13,BNIP3,TNFAIP3,PPARG,FAS,SERPINB6B,HIF1A,TLR4,FOS,KDM6B,GGT1,JUN,GLRX,JAK2,ARG1,NFE2L2,AIF1,TLR6,MMP9,SLC2A1,HMOX1,RHOB,SIRT1,ANXA1,MCL1,DDIT3,REST,ERRFI1,SOD2,GSR,HK3,RELB,PRKCD,MSRA,TRPM2,PRDX1,DNAJA1,SIRPA,ZC3H12A
GO:BP	regulation of ERK1 and ERK2 cascade	GO:0070372	4.65498e-11	10.3321	327	1173	49	27543	CCL7,CHIL1,CCL12,MT3,CCL3,IL1B,CCL4,CCL2,KDR,GCNT2,CCL17,CCL22,NLRP12,VEGFA,HAVCR2,NRG1,GPNMB,ACTA2,ATF3,TLR4,SCIMP,DUSP4,XCL1,IL1A,JUN,HMGCR,GLIPR2,CD44,ADAM17,C3,C5AR2,ICAM1,PTPRC,PTPN2,EZR,TNIP1,CFLAR,SEMA7A,TNFRSF11A,ERRFI1,DUSP1,NOD2,CCL9,CCR1,SPRED1,SIRPA,C5AR1,GPR55,ITGB1BP1
GO:BP	export from cell	GO:0140352	4.9999e-11	10.301	945	1173	94	27543	RAB15,CCL12,SLC40A1,EDN1,MRGPRA2A,IL1RN,NOS2,RSAD2,CCL3,IL1B,SPP1,IL12B,ITGB2L,PTGS2,SPHK1,SDC4,NR4A3,TNF,NRG1,HCAR2,IL4,VDR,FFAR2,CYP51,PPARG,INHBA,HIF1A,TLR4,GJA1,TNFAIP2,RAB11FIP1,OSM,CCR2,CRY1,PTAFR,IL1A,CD177,RAB3IL1,GLRX,JAK2,HMGCR,SLC30A1,RAB8B,RGCC,TLR2,NR4A1,DGAT1,SDCBP,HMOX1,ATP2B1,EZR,PRAM1,SIRT1,ACVR2A,MCTP2,ANXA1,RAF1,TNFRSF1B,SNAP23,ADORA2B,ABCC1,NR1H3,TMEM38B,REST,ENTPD1,PLEK,RAB7,…
GO:BP	secretion	GO:0046903	5.1622e-11	10.2872	1053	1173	101	27543	RAB15,CCL12,EDN1,MRGPRA2A,IL1RN,NOS2,RSAD2,S100A8,CCL3,IL1B,S100A9,SPP1,IL12B,ITGB2L,PTGS2,SPHK1,VEGFA,CHRM3,SDC4,NR4A3,TNF,NRG1,HCAR2,IL4,VDR,FFAR2,CYP51,PPARG,INHBA,HIF1A,TLR4,GJA1,TNFAIP2,RAB11FIP1,OSM,CCR2,CRY1,PTAFR,IL1A,CD177,RAB3IL1,GLRX,JAK2,HMGCR,SLC30A1,RAB8B,RGCC,HRH2,TLR2,NR4A1,DGAT1,SDCBP,HMOX1,EZR,SNX10,PRAM1,SIRT1,ACVR2A,MCTP2,ANXA1,RAF1,TNFRSF1B,SNAP23,ADORA2B,SOCS2,NR1H3,TMEM38B,…
GO:BP	T cell differentiation	GO:0030217	5.39619e-11	10.2679	282	1173	45	27543	RSAD2,IL1B,IL12B,IL4,CLEC4E,PRDM1,FGL2,BCL2A1D,NLRP3,FAS,SOCS1,IRF1,CCR2,LILR4B,IL1A,CD83,EGR3,CLEC4D,LILRB4A,ADAM17,NFKBIZ,IL2RA,MALT1,PTPRC,CTLA2A,PTPN2,SEMA4A,NFKBID,ANXA1,HSP90AA1,IL27,FZD5,LAG3,RELB,CTSL,TNFSF9,ADAM8,CDK6,VAV1,CCR7,LFNG,IL4RA,ZC3H12A,PKNOX1,SPN
GO:BP	cytokine production involved in immune response	GO:0002367	5.41586e-11	10.2663	96	1173	26	27543	RSAD2,IL1B,NR4A3,TNF,IL10,IL4,FFAR2,NLRP3,TLR4,SCIMP,CCR2,LILR4B,XCL1,CLEC7A,ARG1,LILRB4A,MALT1,HMOX1,SIRT1,DENND1B,TNFRSF1B,DDX58,FZD5,SEMA7A,NOD2,ARID5A
GO:BP	regulation of cytokine production involved in immune response	GO:0002718	5.41586e-11	10.2663	96	1173	26	27543	RSAD2,IL1B,NR4A3,TNF,IL10,IL4,FFAR2,NLRP3,TLR4,SCIMP,CCR2,LILR4B,XCL1,CLEC7A,ARG1,LILRB4A,MALT1,HMOX1,SIRT1,DENND1B,TNFRSF1B,DDX58,FZD5,SEMA7A,NOD2,ARID5A
GO:BP	transmembrane receptor protein tyrosine kinase signaling pathway	GO:0007169	5.4389e-11	10.2645	598	1173	70	27543	MT3,IL1B,FLT1,CCL2,IL12B,MET,KDR,FLRT3,FLRT2,VEGFA,GPLD1,CSF1,NR4A3,ITGA1,NRG1,SH2B2,FASL,CASS4,HBEGF,CSRNP1,HIF1A,SOCS1,MARCKS,SORL1,SH2D3C,GPC1,GLRX,JAK2,SLC39A14,NRP2,ADAM17,PTPN12,MMP9,GDF15,PTPN2,TIPARP,ARID5B,SIRT1,RBPJ,RAF1,FAM72A,SOCS2,SRSF3,SNX5,OSBPL8,RAB7,CD63,ZFAND5,ERRFI1,SOCS4,IGFBP6,IGF1R,IQGAP1,PRKCD,NDEL1,HCK,SGPL1,CDK5R1,SOCS3,FGR,COL1A1,CRK,RABGEF1,PIK3CB,SLC9A6,RHBDF2,MAPKAPK2…
GO:BP	positive regulation of lymphocyte activation	GO:0051251	5.68038e-11	10.2456	414	1173	56	27543	IL5,IL1B,CCL2,IL12B,MMP14,HAVCR2,VCAM1,CD274,IL10,IL4,GM9733,GM5150,NLRP3,SIRPB1B,SOCS1,TLR4,IRF1,TFRC,CCR2,LILR4B,XCL1,IL1A,CD83,PDCD1LG2,CLEC7A,JAK2,EGR3,TNFSF14,LILRB4A,NFKBIZ,AIF1,CD24A,IL2RA,SIRPB1A,MALT1,PTPRC,IL12RB2,CCDC88B,NFKBID,HSPH1,ANXA1,HSP90AA1,CD80,ITGAL,NOD2,BCL10,TNFSF9,ADAM8,CDKN1A,CCR7,CD47,IL4RA,SIRPA,EXOSC3,MYD88,SPN
GO:BP	cell activation involved in immune response	GO:0002263	5.74889e-11	10.2404	317	1173	48	27543	MRGPRA2A,CCL3,IL12B,ITGB2L,HAVCR2,NR4A3,IL10,IL4,TNFAIP3,CLEC4E,FGL2,NLRP3,TLR4,IRF1,TFRC,CCR2,PTAFR,CD177,CLEC7A,CLEC4D,LILRB4A,NFKBIZ,ICAM1,MALT1,PTPRC,HMOX1,SEMA4A,PRAM1,NFKBID,ANXA1,LCP1,SNAP23,ADORA2B,IL27,ITGAL,RELB,NMI,PGLYRP1,ABR,FGR,RABGEF1,CCR7,LFNG,IL4RA,EXOSC3,MYD88,ZC3H12A,SPN
GO:BP	wound healing	GO:0042060	6.98154e-11	10.156	391	1173	54	27543	SLC7A11,CLDN1,S100A9,CCL2,KDR,VEGFA,SDC4,TNF,NRG1,MMP12,TIMP1,PDPN,CXCL2,ACTA2,CXCR4,PPARG,HBEGF,HIF1A,TLR4,GJA1,CCR2,IL1A,CLEC7A,JAK2,HMGCR,CD44,LILRB4A,NFE2L2,ADAM17,C3,VWF,GNA13,PROCR,HMOX1,ITGA5,F13A1,DST,ANXA1,CFLAR,ENTPD1,PLEK,ANXA2,PRKCD,ANXA5,CDKN1A,PLAU,COL1A1,CRK,ADRB2,DTNBP1,PIK3CB,CHMP4B,EVL,F10
GO:BP	peptidyl-amino acid modification	GO:0018193	7.62846e-11	10.1176	1298	1173	116	27543	CHIL1,NOS2,S100A8,IL5,S100A9,FLT1,IL12B,MET,ITGB2L,KDR,PTGS2,SPHK1,CLEC4N,VEGFA,IL31RA,TNF,EGR2,NRG1,PIWIL2,IL4,FNIP2,MAPK13,IRGM1,RPS6KA2,SEMA4D,CASS4,PLK2,IGTP,HBEGF,LRP8,SOCS1,TLR4,IRF1,FNIP1,NEK6,TFRC,OSM,SH2D3C,LILR4B,RLF,PARP14,CLEC7A,JAK2,PARP9,CD44,LILRB4A,ADAM17,CHKA,CD24A,ICAM1,TET2,PTPRC,LCOR,SAMSN1,RAP2C,JARID2,IL12RB2,PTPN2,PPP1R15A,ITGA5,TGFBR1,EGLN3,MDM2,KDM3A,SIRT1,RAF1,FAM72A,HSP…
GO:BP	viral process	GO:0016032	8.32247e-11	10.0797	368	1173	52	27543	CCL12,CLDN1,RSAD2,CCL3,TNF,LTF,IFITM1,ISG15,OASL1,CD300LF,CLEC5A,CXCR4,IFI204,BCL2L11,TRIM30B,N4BP1,OASL2,CCR5,STAT1,OAS3,JUN,TRIM30D,ZFP36,ICAM1,MMP9,ISG20,EEA1,IGF2R,GSN,MX2,TRIM30A,REST,DDX6,ITGAV,RAB7,IFIH1,MDFIC,CTSL,SLC3A2,BCL2L1,NPC1,FURIN,VPS4B,PVR,IST1,ZC3HAV1,CHMP4B,HEXIM1,RAB5A,ZC3H12A,ILF3,ADAR
GO:BP	response to interleukin-1	GO:0070555	9.30363e-11	10.0313	132	1173	30	27543	CCL7,CHIL1,CCL12,EDN1,IL1R2,IL1RN,CCL3,IL1B,CCL4,CCL2,CCL17,CCL22,CXCL2,MAPK13,HIF1A,IRF1,IRAK2,XCL1,GCLC,ANXA1,ZBP1,AK6,TNFRSF11A,CCL9,CD47,TOLLIP,NFKB1,SIRPA,MYD88,ZC3H12A
GO:BP	negative regulation of tumor necrosis factor production	GO:0032720	9.34392e-11	10.0295	68	1173	22	27543	ARG2,HAVCR2,IL10,IL4,GPNMB,TNFAIP3,TLR4,LILR4B,CLEC4A2,LILRB4A,CLEC4A1,CD24A,C5AR2,TLR6,TRIM30A,SIRT1,CLEC4A3,ERRFI1,NOD2,CD33,SIRPA,ZC3H12A
GO:BP	extrinsic apoptotic signaling pathway	GO:0097191	1.1121e-10	9.95386	232	1173	40	27543	LCN2,IL1B,G0S2,TNF,NRG1,PMAIP1,IL4,FASL,TNFAIP3,BCL2A1A,SKIL,BCL2A1D,INHBA,ATF3,FAS,DEDD2,BCL2L11,IL1A,JAK2,HSPA1A,GCLM,TNFRSF26,GCLC,ICAM1,BCL2A1B,PTPRC,HMOX1,TRAF1,TGFBR1,RAF1,MCL1,CFLAR,TNFRSF23,TNFRSF1B,LGALS3,ITGAV,BCL10,BCL2L1,RNF34,DAXX
GO:BP	regulation of cysteine-type endopeptidase activity	GO:2000116	1.14408e-10	9.94154	254	1173	42	27543	MT3,S100A8,MEFV,S100A9,PTGS2,NLRP12,VEGFA,TNF,LTF,PMAIP1,FASL,BCL2A1D,NLRP3,IFI204,FAS,BCL2L11,FNIP1,SERPINB9,CLEC7A,JAK2,TNFSF14,CD44,CASP6,NR4A1,MALT1,MMP9,XIAP,GSN,EGLN3,MDM2,SIRT1,CFLAR,TNFRSF23,POR,REST,BIRC2,NLRP1A,CYCS,BCL10,BCL2L1,PPP2CA,RNF34
GO:BP	regulation of secretion by cell	GO:1903530	1.57203e-10	9.80354	653	1173	73	27543	RAB15,EDN1,IL1RN,NOS2,RSAD2,IL1B,SPP1,IL12B,ITGB2L,SPHK1,SDC4,TNF,NRG1,HCAR2,IL4,VDR,FFAR2,CYP51,PPARG,INHBA,HIF1A,TLR4,GJA1,RAB11FIP1,OSM,CCR2,CRY1,PTAFR,IL1A,CD177,GLRX,JAK2,HMGCR,SLC30A1,RAB8B,RGCC,TLR2,SDCBP,HMOX1,EZR,PRAM1,SIRT1,ACVR2A,MCTP2,ANXA1,TNFRSF1B,SNAP23,ADORA2B,NR1H3,REST,ENTPD1,RAB7,PIM3,TNFRSF11A,SLC16A1,ANXA5,BCL2L1,TRPM2,ABR,CD33,FGR,ADRB2,RABGEF1,VPS4B,NSF,DTNBP1,RIC1,STXBP5,K…
GO:BP	positive regulation of leukocyte migration	GO:0002687	1.57711e-10	9.80214	153	1173	32	27543	CCL7,CXCL10,CCL12,EDN1,CXCR2,CCL3,IL1B,CCL2,MMP14,TREM1,VEGFA,CSF1,IL4,CCR2,PTAFR,XCL1,IL1A,TNFSF14,SELL,ADAM17,AIF1,ICAM1,MMP9,LGALS3,AKIRIN1,ADAM8,CCR1,CCR7,CD47,FUT4,C5AR1,SPN
GO:BP	positive regulation of interleukin-1 beta production	GO:0032731	1.81415e-10	9.74133	63	1173	21	27543	CCL3,MEFV,TNF,IFI205,GBP5,CASP4,NLRP3,IFI204,MNDA,TLR4,CCR5,CLEC7A,JAK2,TLR6,MALT1,FZD5,NLRP1A,NOD2,CCR7,IFNAR1,MYD88
GO:BP	cellular response to tumor necrosis factor	GO:0071356	1.93436e-10	9.71346	225	1173	39	27543	CCL7,CHIL1,CCL12,EDN1,CLDN1,CCL3,CCL4,CCL2,DCSTAMP,SPHK1,CCL17,CCL22,VCAM1,TNF,OCSTAMP,FAS,IRF1,XCL1,STAT1,JAK2,NFE2L2,ADAM17,HSPA1A,ZFP36,XIAP,PTPN2,TRAF1,SIRT1,TNFRSF23,TNFRSF1B,BIRC2,TNFRSF11A,ACTR3,NFKBIA,COL1A1,CCL9,NFKB1,TRAF3,ZC3H12A
GO:BP	positive regulation of leukocyte proliferation	GO:0070665	2.79085e-10	9.55426	156	1173	32	27543	IL5,IL1B,IL12B,CSF1,HAVCR2,VCAM1,CD274,IL4,OCSTAMP,TLR4,TFRC,CCR2,XCL1,IL1A,PDCD1LG2,JAK2,AIF1,CD24A,IL2RA,PTPRC,IL12RB2,CCDC88B,ANXA1,CD80,ITGAL,TNFSF9,CDKN1A,CSF2RB2,CCR7,CSF2RB,MYD88,SPN
GO:BP	cellular response to hormone stimulus	GO:0032870	2.97863e-10	9.52598	633	1173	71	27543	MT3,EDN1,IL1B,CCL2,GPLD1,NR4A3,SH2B2,OCSTAMP,PPARG,INHBA,SOCS1,IRF1,FOS,GJA1,MARCKS,SORL1,FOSB,CRY1,ZFP366,JAK2,ASNS,SLC39A14,ARG1,CPEB2,UGT1A1,UGT1A6B,RAB8B,NFE2L2,UGCG,GCLM,SLC25A33,GCLC,NR4A1,ZFP36,GDF15,EIF4E,PTPN2,ATP2B1,KDM3A,SIRT1,ANXA1,PTGES3,CFLAR,SOCS2,ACSL1,NR1H3,POR,REST,SRSF3,DDX5,SYAP1,SNX5,PTGER2,OSBPL8,ERRFI1,TAF7,IGF1R,PRKCD,NDEL1,ANXA5,NPC1,SOCS3,CRK,LPIN2,DNAJA1,DAXX,NFKB1,INSI…
GO:BP	response to oxygen levels	GO:0070482	3.10707e-10	9.50765	418	1173	55	27543	MT3,EDN1,NOS2,CCL2,AK4,KDR,PTGS2,MMP14,VEGFA,VCAM1,TNF,PDPN,BNIP3,CXCR4,PPARG,FAS,HIF1A,TFRC,CCR2,IL1A,CPEB4,HILPDA,CPEB2,PGK1,NFE2L2,ADAM17,NDRG1,NPEPPS,RGCC,CD24A,TLR2,SLC2A1,HMOX1,EGLN3,MDM2,SIRT1,RBPJ,RAF1,PLK3,BACH1,CFLAR,REST,BIRC2,ATP6V1A,SOD2,ADAM8,PLAU,FOSL2,COL1A1,ADRB2,VHL,ATP6V1G1,HK2,PIK3CB,HIGD1A
GO:BP	regulation of leukocyte differentiation	GO:1902105	3.34575e-10	9.47551	308	1173	46	27543	IL5,CCL3,DCSTAMP,IL12B,MMP14,CSF1,TNF,IL10,LTF,IL4,OCSTAMP,PRDM1,FGL2,NLRP3,FAS,SOCS1,IRF1,FOS,CCR2,TRIB1,LILR4B,CD83,JUN,EGR3,LILRB4A,NFKBIZ,CD24A,IL2RA,MALT1,PTPRC,CTLA2A,PTPN2,NFKBID,ANXA1,HSP90AA1,IL27,LAG3,TNFSF9,ADAM8,PGLYRP1,CDK6,CCR1,CCR7,IL4RA,GPR55,ZC3H12A
GO:BP	negative regulation of protein modification process	GO:0031400	3.9908e-10	9.39894	526	1173	63	27543	ADGRB1,IL1B,GADD45B,NLRP12,TNF,ISG15,RASIP1,TNFAIP3,SEMA4D,DUSP16,SOCS1,GBP4,IRF1,SORL1,N4BP1,CRY1,TRIB1,LILR4B,PARP14,JUN,HMGCR,LILRB4A,HSPA1A,GCLC,SLFN1,DTX3L,PTPRC,SPAG9,GTPBP4,SAMSN1,JARID2,PTPN2,PPP1R15A,KDM3A,SIRT1,FAM72A,SQSTM1,ATP2B4,DCUN1D3,GADD45A,ERRFI1,SOCS4,DUSP1,TAF7,PRKCD,CDKN1A,SMCR8,SOCS3,PPP2CA,RABGEF1,DNAJA1,SPRED1,DTNBP1,PIK3CB,PTPRO,ENSA,MLLT6,HEXIM1,SIRPA,ZC3H12A,MVP,ITGB1BP…
GO:BP	response to decreased oxygen levels	GO:0036293	4.11444e-10	9.38569	358	1173	50	27543	MT3,EDN1,NOS2,CCL2,AK4,KDR,PTGS2,MMP14,VEGFA,VCAM1,TNF,BNIP3,CXCR4,PPARG,HIF1A,TFRC,CCR2,IL1A,CPEB4,HILPDA,CPEB2,PGK1,NFE2L2,ADAM17,NDRG1,NPEPPS,RGCC,CD24A,TLR2,SLC2A1,HMOX1,EGLN3,MDM2,SIRT1,RBPJ,RAF1,PLK3,BACH1,CFLAR,REST,BIRC2,SOD2,ADAM8,PLAU,FOSL2,ADRB2,VHL,HK2,PIK3CB,HIGD1A
GO:BP	negative regulation of response to biotic stimulus	GO:0002832	4.82384e-10	9.31661	113	1173	27	27543	ARG2,HAVCR2,LTF,MMP12,ISG15,TNFAIP3,FGL2,IFI204,USP18,TRIB1,SERPINB9,OAS3,PARP14,ARG1,PTPN2,RIOK3,NLRC5,STAT2,NMI,SAMHD1,TAP1,CRK,CCR1,PPM1B,TRAFD1,DHX58,ADAR
GO:BP	cellular response to organic cyclic compound	GO:0071407	5.38736e-10	9.26862	698	1173	75	27543	IFIT1BL2,CCL12,EDN1,NOS2,CCL3,IL1B,CDH1,SPP1,CCL2,PTGS2,GPLD1,CHRM3,NR4A3,TNF,IL10,VDR,TGM2,HTR7,P2RY13,PPARG,INHBA,LRP8,SOCS1,CRY1,PTAFR,ZFP366,GLRX,JAK2,KLF5,ARG1,UGT1A1,UGT1A6B,CASP6,GCLM,GCLC,HRH2,ZFP36,PDE4B,LCOR,EIF4E,ATP2B1,TIPARP,EZR,KDM3A,RIOK3,SIRT1,ANXA1,PTGES3,CFLAR,PIM1,ATP2B4,TMEM38B,REST,DDX5,DDX58,IFIH1,CIB2,ACTR2,ERRFI1,TAF7,NOD2,SLC16A1,IGF1R,TRPM2,NFKBIA,GNAI3,NPC1,COL1A1,DNAJA…
GO:BP	nitric oxide metabolic process	GO:0046209	6.023e-10	9.22019	89	1173	24	27543	MMP8,NOS2,IL1B,ITGB2L,PTGS2,TNF,IL10,IL4,GLA,TLR4,CLEC7A,JAK2,TLR5,AIF1,TLR2,TLR6,ICAM1,HSP90AA1,ATP2B4,POR,SOD2,CD47,SIRPA,ZC3H12A
GO:BP	reactive oxygen species metabolic process	GO:0072593	6.18133e-10	9.20892	233	1173	39	27543	MT3,EDN1,MMP8,ARG2,NOS2,LCN2,ADGRB1,ITGB2L,NQO1,TNF,PMAIP1,IL4,FPR2,BNIP3,HIF1A,TLR4,CD177,CLEC7A,TXNRD1,NFE2L2,SLC25A33,TLR6,TRIM30A,SIRT1,CFLAR,BIRC2,GADD45A,SOD2,CYCS,PRKCD,CDKN1A,PLAU,GNAI3,PRDX1,VAV1,HK2,SH3PXD2B,ZC3H12A,NCF4
GO:BP	negative regulation of developmental process	GO:0051093	6.31535e-10	9.1996	1033	1173	97	27543	CXCL10,MT3,CCL3,ADGRB1,IL1B,CCL2,CCL17,SNAI1,NGP,VEGFA,TNF,LTF,LIN28A,IL4,VDR,BNIP3,FASL,SEMA4D,PLK2,FGL2,SKIL,IFRD1,INHBA,FAS,HIF1A,SOCS1,IRF1,GJA1,SORL1,TFRC,CCR2,CCR5,TRIB1,LILR4B,USP2,STAT1,IL1A,KRAS,LILRB4A,PGK1,NFE2L2,RGCC,CD24A,ZFP36,MMP9,GDF15,SPAG9,EIF4E,JARID2,PDCD1,PTPN2,TGFBR1,SEMA4A,NFKBID,SIRT1,RBPJ,ANXA1,CFLAR,ATP2B4,SOCS2,RUFY3,DDIT3,REST,JDP2,DDX6,ITGAV,SRGN,GADD45A,LAG3,SEMA7A,S…
GO:BP	regulation of cellular component biogenesis	GO:0044087	7.05963e-10	9.15122	988	1173	94	27543	CLDN1,IL5,MEFV,ADGRB1,IL1B,MET,KDR,SPHK1,MMP14,FLRT3,FLRT2,SNAI1,VEGFA,SDC4,TNF,NRG1,ISG15,FNIP2,IRGM1,RASIP1,GBP5,IL1RAP,SEMA4D,PLK2,IGTP,FAS,TLR4,GJA1,FNBP1L,SORL1,BCL2L11,FNIP1,TFRC,CLEC7A,SYNE1,KLF5,HSPA1A,RGCC,CD24A,TLR6,ICAM1,SDCBP,CAPZA2,GSN,TGFBR1,SNX18,SEMA4A,EZR,TRIM30A,RIOK3,RAF1,HSP90AA1,LCP1,LGALS3,REST,BIRC2,PLEK,FZD5,RAB7,ACTR2,CDC42EP2,IQGAP1,PRKCD,NDEL1,PRKCH,IKBKE,ACTR3,AKIRIN1,…
GO:BP	chemical homeostasis	GO:0048878	7.40317e-10	9.13058	1099	1173	101	27543	CXCL10,SLC7A11,CAR4,CCL12,MT3,SLC40A1,EDN1,CXCL9,CLDN1,LCN2,CCL3,SPP1,CCL2,MET,KDR,GM6377,ATP6V0D2,LIPG,VEGFA,VCAM1,LTF,STEAP4,LIN28A,DMXL2,VDR,TGM2,FFAR2,SH2B2,BNIP3,GRHL1,FASL,MT2,FBXL5,RAB20,HIF1A,SLC24A3,DGAT2,TFRC,CCR2,CRY1,CCR5,XCL1,STAT1,IL1A,MARCKSL1,HMGCR,SLC30A1,SLC39A14,SLC30A4,UGCG,CLN5,GCLM,GCLC,CD24A,DGAT1,ICAM1,GLS,PTPRC,HMOX1,PTPN2,ATP2B1,SNX10,PICALM,SIRT1,ATP6AP2,RAF1,ATP2B4,NR1…
GO:BP	negative regulation of T cell activation	GO:0050868	7.84143e-10	9.1056	124	1173	28	27543	ARG2,TARM1,HAVCR2,SDC4,CD274,IL4,GPNMB,FGL2,SOCS1,IRF1,LILR4B,XCL1,PDCD1LG2,ARG1,LILRB4A,SLFN1,CD24A,IL2RA,PTPN2,LRRC32,NFKBID,ANXA1,CD80,LAG3,PAG1,IL4RA,ZC3H12A,SPN
GO:BP	regulation of vesicle-mediated transport	GO:0060627	8.38328e-10	9.07659	590	1173	67	27543	RAB15,IL1B,CCL2,ITGB2L,SPHK1,VEGFA,SDC4,TNF,NRG1,IL4,CD300LF,GM9733,ABCA13,TGM2,GM5150,PPARG,SIGLECE,SIRPB1B,SORL1,CCR2,PTAFR,CD177,GLRX,CLEC7A,ARC,RAB8B,FCGR1,C3,SIRPB1A,PTPRC,SDCBP,HMOX1,EZR,PRAM1,PICALM,ANXA1,SNAP23,ADORA2B,LGALS3,NR1H3,REST,ITGAV,ANXA2,RAB7,CD63,NOD2,GRIPAP1,SIGLECF,BCL2L1,HCK,CDK5R1,ABR,FGR,ADRB2,IQSEC1,RABGEF1,VPS4B,NSF,DTNBP1,CCR7,STXBP5,CD47,CD14,SAR1B,IL4RA,SIRPA,RAB5A
GO:BP	positive regulation of interleukin-1 production	GO:0032732	9.04753e-10	9.04347	75	1173	22	27543	CCL3,MEFV,HAVCR2,TNF,IFI205,GBP5,CASP4,NLRP3,IFI204,MNDA,TLR4,CCR5,CLEC7A,JAK2,TLR6,MALT1,FZD5,NLRP1A,NOD2,CCR7,IFNAR1,MYD88
GO:BP	regulation of angiogenesis	GO:0045765	9.60128e-10	9.01767	305	1173	45	27543	CXCL10,CHIL1,CXCR2,ADGRB1,IL1B,FLT1,CCL2,ITGB2L,KDR,SPHK1,NGP,VEGFA,ITGB8,TNF,IL10,FASL,CXCR4,PLK2,HIF1A,CCR2,STAT1,IL1A,BTG1,ITGAX,CCR3,PGK1,NFE2L2,C3,RGCC,MMP9,HMOX1,PPP1R15A,ITGA5,SEMA4A,RHOB,SIRT1,ATP2B4,GADD45A,ADRB2,SPRED1,JAK1,HK2,PIK3CB,C5AR1,ZC3H12A
GO:BP	regulation of pattern recognition receptor signaling pathway	GO:0062207	9.79262e-10	9.0091	99	1173	25	27543	RSAD2,GM6377,TREML4,LTF,OASL1,CD300LF,TNFAIP3,TLR4,IRF1,PIK3AP1,SLC15A3,TLR1,DDX60,HSPA1A,TLR2,TLR6,TRIM30A,RIOK3,IRF7,NR1H3,NOD2,PUM2,ZC3HAV1,DHX58,WDFY1
GO:BP	reactive nitrogen species metabolic process	GO:2001057	1.02811e-09	8.98796	91	1173	24	27543	MMP8,NOS2,IL1B,ITGB2L,PTGS2,TNF,IL10,IL4,GLA,TLR4,CLEC7A,JAK2,TLR5,AIF1,TLR2,TLR6,ICAM1,HSP90AA1,ATP2B4,POR,SOD2,CD47,SIRPA,ZC3H12A
GO:BP	response to reactive oxygen species	GO:0000302	1.05806e-09	8.97549	215	1173	37	27543	MT3,EDN1,LCN2,MET,SPHK1,NQO1,NR4A3,FOSL1,IL10,IL18RAP,MAPK13,BNIP3,TNFAIP3,KPNA4,HIF1A,FOS,KDM6B,IL1A,JUN,GLRX,ARG1,CASP6,NFE2L2,MMP9,HMOX1,RHOB,SIRT1,ANXA1,PLK3,SOD2,HK3,PRKCD,TRPM2,PRDX1,COL1A1,CRK,SIRPA
GO:BP	positive regulation of leukocyte mediated immunity	GO:0002705	1.06763e-09	8.97158	144	1173	30	27543	RSAD2,IL1B,CCL2,IL12B,ITGB2L,TNF,IL18RAP,IL4,NLRP3,SCIMP,TFRC,PTAFR,XCL1,CD177,CLEC7A,ARG1,FCGR1,C3,CD24A,MALT1,PTPRC,DENND1B,DDX58,FZD5,LAG3,NOD2,PVR,VAV1,EXOSC3,ARID5A
GO:BP	regulation of cysteine-type endopeptidase activity involved in apoptotic process	GO:0043281	1.08236e-09	8.96563	226	1173	38	27543	MT3,S100A8,S100A9,PTGS2,NLRP12,VEGFA,TNF,PMAIP1,FASL,BCL2A1D,NLRP3,FAS,BCL2L11,FNIP1,SERPINB9,CLEC7A,JAK2,TNFSF14,CD44,NR4A1,MALT1,MMP9,XIAP,GSN,EGLN3,MDM2,SIRT1,CFLAR,TNFRSF23,POR,REST,BIRC2,NLRP1A,CYCS,BCL10,BCL2L1,PPP2CA,RNF34
GO:BP	regulation of secretion	GO:0051046	1.08245e-09	8.96559	737	1173	77	27543	RAB15,EDN1,IL1RN,NOS2,RSAD2,S100A8,IL1B,S100A9,SPP1,IL12B,ITGB2L,SPHK1,SDC4,TNF,NRG1,HCAR2,IL4,VDR,FFAR2,CYP51,PPARG,INHBA,HIF1A,TLR4,GJA1,RAB11FIP1,OSM,CCR2,CRY1,PTAFR,IL1A,CD177,GLRX,JAK2,HMGCR,SLC30A1,RAB8B,RGCC,HRH2,TLR2,SDCBP,HMOX1,EZR,PRAM1,SIRT1,ACVR2A,MCTP2,ANXA1,TNFRSF1B,SNAP23,ADORA2B,NR1H3,REST,ENTPD1,SNX5,RAB7,PIM3,TNFRSF11A,SLC16A1,ANXA5,BCL2L1,TRPM2,ABR,CD33,FGR,ADRB2,RABGEF1,VPS4B,…
GO:BP	myeloid cell differentiation	GO:0030099	1.10453e-09	8.95682	431	1173	55	27543	IL5,CCL3,DCSTAMP,IL12B,VEGFA,IL31RA,CSF1,ITGB8,TNF,LTF,ISG15,IL4,CD300LF,CLEC5A,OCSTAMP,IFI204,INHBA,FAS,HIF1A,FOS,TFRC,TRIB1,LILR4B,STAT1,JUN,JAK2,ACTN1,LILRB4A,ALAS1,HSPA1A,TSPAN2,ZFP36,TET2,PTPN2,SNX10,SIRT1,ACVR2A,RBPJ,CEBPE,CSF3R,TNFRSF11A,RELB,HSPA9,TNFSF9,ADAM8,NFKBIA,PAFAH1B1,CDK6,CCR1,CCR7,GPR55,JUNB,PDE1B,PKNOX1,ADAR
GO:BP	regulation of defense response to virus	GO:0050688	1.22256e-09	8.91273	76	1173	22	27543	IFIT1BL2,IFNLR1,IL1B,IL12B,TREML4,MMP12,IL4,FGL2,GBP4,STAT1,PARP9,DTX3L,RIOK3,HSP90AA1,IL27,DDX58,PPM1B,ZC3HAV1,DHX58,TRAF3,ZC3H12A,SPN
GO:BP	small molecule metabolic process	GO:0044281	1.27226e-09	8.89542	1778	1173	141	27543	SLC7A11,CAR4,MT3,EDN1,ARG2,NOS2,UPP1,IL1B,SPP1,AK4,DHRS9,PTGS2,SPHK1,NQO1,SNAI1,LIPG,ENTPD3,NR4A3,TNF,NAMPT,PMAIP1,PDPN,IL4,IDI1,UGT1A2,CYP51,GGT5,PPARG,ATF3,CMPK2,HIF1A,DGAT2,TLR4,MGLL,HMGCS1,PPP1R3B,UGT1A5,SQLE,GGT1,OASL2,CRY1,PTAFR,GATM,CAR13,UGT1A6A,SC5D,AZIN1,HMGCR,ASNS,NMRK1,SLC39A14,TXNRD1,ARG1,UGT1A1,COQ10B,UGT1A6B,TST,PGK1,GCLM,CHKA,ENO2,FUCA2,GCLC,C3,TLR2,MSMO1,DGAT1,GLS,HSD17B7,TET2,PD…
GO:BP	cellular macromolecule catabolic process	GO:0044265	1.28259e-09	8.89191	1141	1173	103	27543	IGF2BP2,NQO1,GZMB,VEGFA,MMP12,PMAIP1,LIN28A,ISG15,GZMA,BNIP3,TNFAIP3,FBXL5,PLK2,RNF149,USP18,N4BP1,TRIB1,USP2,RNF19B,GPC1,SLFN8,FEM1C,NFE2L2,HSPA1A,UBAP1,GCLC,RNF11,RNF19A,DTX3L,ZFP36,MALT1,CTLA2A,DENND3,ISG20,SDCBP,EZR,MDM2,SIRT1,RLIM,HECTD1,PLK3,ASCC3,HSP90AA1,TNFRSF1B,USP32,DDIT3,RNF217,AK6,DDX5,BIRC2,FBXL3,SNX5,ZFAND2A,ANXA2,ETF1,RAB7,POP1,ASB2,PSMD14,SOCS4,ZRANB1,CTSL,IKBKE,HNRNPM,UBXN4,WDR2…
GO:BP	positive regulation of autophagy	GO:0010508	1.29212e-09	8.8887	145	1173	30	27543	MEFV,KDR,IL4,IRGM1,BNIP3,PLK2,IGTP,HIF1A,RUFY4,OPTN,BCL2L11,TRIM30B,TRIM30D,HMOX1,SNX18,TRIM30A,SIRT1,PLK3,DDIT3,NOD2,GNAI3,SMCR8,ADRB2,TBK1,TRP53INP2,VPS13D,ZC3H12A,IKBKG,PIP4K2C,SPTLC2
GO:BP	response to inorganic substance	GO:0010035	1.36157e-09	8.86596	653	1173	71	27543	MT3,SLC40A1,EDN1,CLDN1,LCN2,CDH1,MET,KDR,PTGS2,SPHK1,NQO1,GPLD1,VCAM1,NR4A3,FOSL1,IL10,IL18RAP,MAPK13,BNIP3,TNFAIP3,MT2,KPNA4,FAS,HIF1A,FOS,FOSB,KDM6B,TFRC,GATM,IL1A,JUN,GLRX,SLC30A1,SLC30A4,ARG1,CASP6,NFE2L2,GCLC,NR4A1,MMP9,HMOX1,GSN,RHOB,SIRT1,ANXA1,CFLAR,ATP2B4,ITGAV,CPNE2,CLIC4,SOD2,HK3,IQGAP1,PRKCD,ANXA5,TRPM2,NPC1,PRDX1,COL1A1,PPP2CA,ANXA11,CRK,DAXX,CCR7,GSS,ATF1,CD14,SIRPA,JUNB,SLC38A2,ZC3…
GO:BP	regulation of vasculature development	GO:1901342	1.53413e-09	8.81414	309	1173	45	27543	CXCL10,CHIL1,CXCR2,ADGRB1,IL1B,FLT1,CCL2,ITGB2L,KDR,SPHK1,NGP,VEGFA,ITGB8,TNF,IL10,FASL,CXCR4,PLK2,HIF1A,CCR2,STAT1,IL1A,BTG1,ITGAX,CCR3,PGK1,NFE2L2,C3,RGCC,MMP9,HMOX1,PPP1R15A,ITGA5,SEMA4A,RHOB,SIRT1,ATP2B4,GADD45A,ADRB2,SPRED1,JAK1,HK2,PIK3CB,C5AR1,ZC3H12A
GO:BP	regulation of type I interferon production	GO:0032479	1.59911e-09	8.79612	101	1173	25	27543	HAVCR2,MMP12,ISG15,TLR4,GBP4,IRF1,STAT1,OAS3,REL,RIOK3,IRF7,HSP90AA1,DDX58,IFIH1,RELB,NMI,TBK1,PPM1B,ZC3HAV1,IFNAR1,CD14,SIRPA,DHX58,TRAF3,MYD88
GO:BP	type I interferon production	GO:0032606	1.59911e-09	8.79612	101	1173	25	27543	HAVCR2,MMP12,ISG15,TLR4,GBP4,IRF1,STAT1,OAS3,REL,RIOK3,IRF7,HSP90AA1,DDX58,IFIH1,RELB,NMI,TBK1,PPM1B,ZC3HAV1,IFNAR1,CD14,SIRPA,DHX58,TRAF3,MYD88
GO:BP	positive regulation of ERK1 and ERK2 cascade	GO:0070374	1.65364e-09	8.78156	229	1173	38	27543	CCL7,CHIL1,CCL12,MT3,CCL3,IL1B,CCL4,CCL2,KDR,GCNT2,CCL17,CCL22,VEGFA,HAVCR2,NRG1,GPNMB,ACTA2,TLR4,SCIMP,XCL1,IL1A,JUN,HMGCR,GLIPR2,CD44,ADAM17,C3,C5AR2,ICAM1,PTPRC,CFLAR,SEMA7A,TNFRSF11A,NOD2,CCL9,CCR1,C5AR1,GPR55
[truncated: 565 more rows]

## Sheet: Lm Downreg
Gene Ontology enrichment analysis for genes DOWNregulated following L. major infection in both ST and TT conditions
Threshold: category of minimum 10 genes and adjusted p value > 0.01
source	term name	term id	adjusted p value	-log10 adj. P-value	term size	query size	intersection size	effective domain size	genes
[truncated: 402 more rows]
